# Supplementary material for: Equivalent user experience and improved community augmented meta-analyses knowledge for a new version of a Plain Language Summary guideline
Source: PLoS One. 2024 May 9;19(5):e0300675. doi: 10.1371/journal.pone.0300675 (PMC11081257; doi:10.1371/journal.pone.0300675)
Supplement: S2 File — https://doi.org/10.23668/psycharchives.14218. (CSV) [file pone.0300675.s002.csv]

id	dispcode	lastpage	duration	c_0001	c_0002	c_0003	c_0004	v_7	v_10	v_11	v_47	v_48	v_49	v_12	v_14	v_16	v_71	v_17	v_18	v_19	v_20	v_21	v_115	v_116	v_117	v_22	v_23	v_24	v_25	v_26	v_120	v_27	v_28	v_29	v_30	v_31	v_121	v_32	v_33	v_34	v_35	v_36	v_122	v_37	v_38	v_39	v_40	v_41	v_123
667	31	6018381	779	3	3	1	2	5	4	6	3	6	6	2	1	3	3	1	1	2	2	1	1	1	1	3	1	1	1	1	1	2	2	2	2	1	1	2	2	2	2	2	1	2	0	2	2	1	1
166	31	6018381	1043	4	3	2	1	5	NA	NA	NA	NA	NA	NA	NA	NA	NA	NA	NA	NA	NA	NA	NA	NA	NA	NA	NA	NA	NA	NA	NA	NA	NA	NA	NA	NA	NA	NA	NA	NA	NA	NA	NA	NA	NA	NA	NA	NA	NA
1063	31	6018381	546	3	3	1	2	5	3	2	3	3	5	3	2	4	2	3	3	3	3	3	3	3	3	3	3	3	3	3	3	3	3	3	3	3	3	3	3	3	3	3	3	3	3	3	3	3	3
1746	31	6018381	746	5	3	2	1	4	NA	NA	NA	NA	NA	NA	NA	NA	NA	NA	NA	NA	NA	NA	NA	NA	NA	NA	NA	NA	NA	NA	NA	NA	NA	NA	NA	NA	NA	NA	NA	NA	NA	NA	NA	NA	NA	NA	NA	NA	NA
742	31	6018381	938	6	3	1	2	7	5	7	7	7	7	4	1	1	1	1	1	1	1	1	1	1	1	1	1	3	1	1	1	1	1	1	1	1	1	1	1	1	1	1	1	1	3	3	1	1	1
381	31	6018381	568	2	3	1	1	7	0	6	6	0	0	2	4	2	3	2	1	3	2	1	0	1	1	3	1	2	1	3	2	1	2	2	2	3	2	3	2	3	1	1	2	2	2	0	1	2	1
1117	31	6018381	1094	1	3	2	2	8	NA	NA	NA	NA	NA	NA	NA	NA	NA	NA	NA	NA	NA	NA	NA	NA	NA	NA	NA	NA	NA	NA	NA	NA	NA	NA	NA	NA	NA	NA	NA	NA	NA	NA	NA	NA	NA	NA	NA	NA	NA
703	31	6018381	1246	6	3	1	1	7	5	7	6	7	7	3	1	1	1	1	1	3	2	1	1	1	1	2	1	1	1	3	1	2	1	1	1	1	2	3	1	3	1	3	3	2	3	1	1	1	2
787	31	6018381	662	4	3	1	1	5	7	6	5	5	7	4	3	3	4	3	1	3	1	1	1	1	1	1	1	1	1	1	1	1	3	1	1	1	1	1	1	1	1	1	1	1	3	3	3	2	3
1986	31	6018381	1298	4	3	2	1	5	NA	NA	NA	NA	NA	NA	NA	NA	NA	NA	NA	NA	NA	NA	NA	NA	NA	NA	NA	NA	NA	NA	NA	NA	NA	NA	NA	NA	NA	NA	NA	NA	NA	NA	NA	NA	NA	NA	NA	NA	NA
5	31	6018381	725	1	3	2	2	6	NA	NA	NA	NA	NA	NA	NA	NA	NA	NA	NA	NA	NA	NA	NA	NA	NA	NA	NA	NA	NA	NA	NA	NA	NA	NA	NA	NA	NA	NA	NA	NA	NA	NA	NA	NA	NA	NA	NA	NA	NA
1538	31	6018381	2130	1	3	1	1	4	4	5	4	4	4	2	3	4	3	1	1	2	2	1	2	1	1	3	3	3	3	3	3	0	3	1	2	0	3	3	3	3	1	1	3	3	3	3	3	3	3
1152	31	6018381	565	4	3	2	1	5	NA	NA	NA	NA	NA	NA	NA	NA	NA	NA	NA	NA	NA	NA	NA	NA	NA	NA	NA	NA	NA	NA	NA	NA	NA	NA	NA	NA	NA	NA	NA	NA	NA	NA	NA	NA	NA	NA	NA	NA	NA
1925	31	6018381	1377	6	3	2	2	8	NA	NA	NA	NA	NA	NA	NA	NA	NA	NA	NA	NA	NA	NA	NA	NA	NA	NA	NA	NA	NA	NA	NA	NA	NA	NA	NA	NA	NA	NA	NA	NA	NA	NA	NA	NA	NA	NA	NA	NA	NA
339	31	6018381	1623	5	3	1	2	7	8	7	7	5	7	3	2	1	1	1	2	2	2	1	2	2	3	2	2	3	3	1	3	1	2	2	2	2	1	3	2	2	3	3	1	3	2	3	1	2	2
1563	31	6018381	1087	3	3	1	1	8	8	7	7	7	7	4	1	1	1	1	1	1	1	1	1	1	1	1	1	1	2	1	1	2	2	1	1	2	1	1	1	1	2	1	1	1	1	1	2	1	2
1308	31	6018381	761	5	3	1	1	4	5	4	3	8	8	3	2	3	1	3	3	3	3	3	3	3	3	3	3	3	3	3	3	3	3	3	3	3	3	3	3	3	3	3	3	3	3	3	3	3	3
1007	31	6018381	1502	6	3	1	1	7	3	4	2	6	5	3	4	4	3	3	1	3	3	2	3	1	1	2	2	1	2	3	1	3	3	3	3	3	3	3	2	2	2	2	1	1	1	1	2	2	2
1602	31	6018381	2339	6	3	1	2	5	5	4	4	5	4	2	1	2	1	1	3	1	0	1	1	1	1	3	1	3	1	1	3	1	3	1	3	3	1	1	1	3	1	1	3	1	1	1	1	3	3
1786	31	6018381	1305	2	3	2	1	8	NA	NA	NA	NA	NA	NA	NA	NA	NA	NA	NA	NA	NA	NA	NA	NA	NA	NA	NA	NA	NA	NA	NA	NA	NA	NA	NA	NA	NA	NA	NA	NA	NA	NA	NA	NA	NA	NA	NA	NA	NA
928	31	6018381	1417	3	3	2	2	8	NA	NA	NA	NA	NA	NA	NA	NA	NA	NA	NA	NA	NA	NA	NA	NA	NA	NA	NA	NA	NA	NA	NA	NA	NA	NA	NA	NA	NA	NA	NA	NA	NA	NA	NA	NA	NA	NA	NA	NA	NA
697	31	6018381	2495	1	3	2	2	8	NA	NA	NA	NA	NA	NA	NA	NA	NA	NA	NA	NA	NA	NA	NA	NA	NA	NA	NA	NA	NA	NA	NA	NA	NA	NA	NA	NA	NA	NA	NA	NA	NA	NA	NA	NA	NA	NA	NA	NA	NA
1470	31	6018381	2078	2	3	1	1	6	6	8	3	4	7	4	3	1	1	1	1	3	2	1	1	2	3	3	3	3	3	1	1	2	1	1	2	3	3	3	3	2	3	3	1	2	2	2	2	1	1
1164	31	6018381	1351	6	3	1	2	4	8	4	1	6	8	3	1	2	3	1	1	3	3	1	1	1	1	1	1	1	1	1	3	1	1	2	1	3	1	1	1	3	3	3	3	3	2	3	2	2	3
287	31	6018381	925	1	3	1	2	6	4	6	5	5	8	4	3	2	1	2	1	1	2	1	1	1	2	1	2	2	1	1	1	3	1	2	2	2	2	3	2	1	2	2	1	2	3	2	1	2	2
1955	31	6018381	1018	4	3	1	1	4	4	5	4	5	6	2	2	2	1	1	1	3	3	3	1	1	1	3	2	1	1	3	1	3	1	2	2	1	2	1	3	2	3	3	3	3	1	1	1	3	3
1564	31	6018381	1636	5	3	1	1	5	5	5	5	5	5	2	3	1	1	1	2	2	1	1	1	1	1	2	1	2	2	2	1	2	2	2	1	2	2	2	1	2	2	2	2	2	2	2	1	2	2
1148	31	6018381	1182	2	3	2	1	7	NA	NA	NA	NA	NA	NA	NA	NA	NA	NA	NA	NA	NA	NA	NA	NA	NA	NA	NA	NA	NA	NA	NA	NA	NA	NA	NA	NA	NA	NA	NA	NA	NA	NA	NA	NA	NA	NA	NA	NA	NA
35	31	6018381	1367	3	3	2	2	4	NA	NA	NA	NA	NA	NA	NA	NA	NA	NA	NA	NA	NA	NA	NA	NA	NA	NA	NA	NA	NA	NA	NA	NA	NA	NA	NA	NA	NA	NA	NA	NA	NA	NA	NA	NA	NA	NA	NA	NA	NA
239	31	6018381	3224	2	3	2	1	8	NA	NA	NA	NA	NA	NA	NA	NA	NA	NA	NA	NA	NA	NA	NA	NA	NA	NA	NA	NA	NA	NA	NA	NA	NA	NA	NA	NA	NA	NA	NA	NA	NA	NA	NA	NA	NA	NA	NA	NA	NA
185	31	6018381	1144	3	3	1	2	8	7	8	6	6	8	4	1	1	1	1	1	3	3	1	1	2	1	3	1	3	3	1	1	3	3	3	3	1	1	1	1	2	1	3	3	3	3	3	3	3	3
1601	31	6018381	641	6	3	2	2	4	NA	NA	NA	NA	NA	NA	NA	NA	NA	NA	NA	NA	NA	NA	NA	NA	NA	NA	NA	NA	NA	NA	NA	NA	NA	NA	NA	NA	NA	NA	NA	NA	NA	NA	NA	NA	NA	NA	NA	NA	NA
637	31	6018381	569	3	3	1	1	8	8	8	8	8	8	5	1	1	1	1	1	1	1	1	1	1	1	1	1	1	1	1	1	1	1	1	1	1	1	1	1	1	1	1	1	1	1	1	1	1	1
467	31	6018381	746	3	3	2	1	4	NA	NA	NA	NA	NA	NA	NA	NA	NA	NA	NA	NA	NA	NA	NA	NA	NA	NA	NA	NA	NA	NA	NA	NA	NA	NA	NA	NA	NA	NA	NA	NA	NA	NA	NA	NA	NA	NA	NA	NA	NA
1881	31	6018381	1792	4	3	1	1	8	8	8	8	7	7	4	1	3	3	1	1	2	2	1	2	2	2	1	2	3	3	2	2	2	2	2	1	2	2	2	2	2	2	2	1	2	2	3	2	1	1
157	31	6018381	3328	2	3	2	1	6	NA	NA	NA	NA	NA	NA	NA	NA	NA	NA	NA	NA	NA	NA	NA	NA	NA	NA	NA	NA	NA	NA	NA	NA	NA	NA	NA	NA	NA	NA	NA	NA	NA	NA	NA	NA	NA	NA	NA	NA	NA
1550	31	6018381	964	6	3	1	2	6	6	4	5	5	6	5	3	3	3	1	1	2	2	1	1	2	2	3	1	1	1	1	1	3	1	1	2	3	3	2	2	2	2	2	1	2	2	2	1	2	2
17	31	6018381	1175	5	3	2	2	5	NA	NA	NA	NA	NA	NA	NA	NA	NA	NA	NA	NA	NA	NA	NA	NA	NA	NA	NA	NA	NA	NA	NA	NA	NA	NA	NA	NA	NA	NA	NA	NA	NA	NA	NA	NA	NA	NA	NA	NA	NA
644	31	6018381	1668	1	3	2	2	4	NA	NA	NA	NA	NA	NA	NA	NA	NA	NA	NA	NA	NA	NA	NA	NA	NA	NA	NA	NA	NA	NA	NA	NA	NA	NA	NA	NA	NA	NA	NA	NA	NA	NA	NA	NA	NA	NA	NA	NA	NA
1159	31	6018381	1026	1	3	1	1	6	7	5	5	5	5	4	2	2	1	1	1	3	3	1	3	3	1	2	1	2	2	1	1	2	3	3	3	3	3	2	3	2	2	3	1	3	2	2	3	1	3
1659	31	6018381	550	1	3	1	1	7	6	6	5	7	7	4	1	2	1	1	2	3	3	1	1	1	1	2	1	3	1	1	1	3	2	1	3	3	1	3	2	2	3	1	2	1	2	3	1	3	2
940	31	6018381	1054	2	3	2	2	7	NA	NA	NA	NA	NA	NA	NA	NA	NA	NA	NA	NA	NA	NA	NA	NA	NA	NA	NA	NA	NA	NA	NA	NA	NA	NA	NA	NA	NA	NA	NA	NA	NA	NA	NA	NA	NA	NA	NA	NA	NA
1547	31	6018381	1471	3	3	1	2	7	5	4	0	4	4	3	2	3	3	1	1	1	2	2	1	1	3	1	1	1	1	1	1	3	3	1	1	1	1	1	2	1	1	1	3	1	1	1	2	2	2
123	32	6018381	-1	5	3	1	2	7	7	7	5	8	8	4	2	1	2	1	2	2	2	1	2	2	1	3	2	3	1	1	1	2	2	2	2	1	2	3	2	3	3	1	3	2	2	2	3	2	2
1041	31	6018381	1114	2	3	2	2	5	NA	NA	NA	NA	NA	NA	NA	NA	NA	NA	NA	NA	NA	NA	NA	NA	NA	NA	NA	NA	NA	NA	NA	NA	NA	NA	NA	NA	NA	NA	NA	NA	NA	NA	NA	NA	NA	NA	NA	NA	NA
1501	31	6018381	986	5	3	1	2	8	3	4	4	8	7	3	3	4	2	1	2	3	3	1	2	1	2	2	2	2	3	1	2	1	3	1	2	1	2	2	2	2	2	2	1	1	2	2	2	2	2
1886	31	6018381	593	1	3	1	2	5	4	4	5	5	5	2	3	2	3	1	3	3	3	2	2	1	3	2	3	2	3	1	2	1	1	3	1	3	1	1	1	1	2	2	1	1	1	3	2	2	1
752	31	6018381	2038	5	3	1	1	4	7	6	6	6	8	4	3	3	1	1	1	1	2	1	1	3	3	1	3	1	1	1	1	1	1	1	1	2	3	1	1	2	2	2	2	3	1	1	1	1	1
134	31	6018381	1870	4	3	2	1	7	NA	NA	NA	NA	NA	NA	NA	NA	NA	NA	NA	NA	NA	NA	NA	NA	NA	NA	NA	NA	NA	NA	NA	NA	NA	NA	NA	NA	NA	NA	NA	NA	NA	NA	NA	NA	NA	NA	NA	NA	NA
83	31	6018381	1237	3	3	2	1	4	NA	NA	NA	NA	NA	NA	NA	NA	NA	NA	NA	NA	NA	NA	NA	NA	NA	NA	NA	NA	NA	NA	NA	NA	NA	NA	NA	NA	NA	NA	NA	NA	NA	NA	NA	NA	NA	NA	NA	NA	NA
829	31	6018381	934	6	3	1	2	7	7	5	7	6	6	3	2	3	1	1	1	3	3	1	3	1	1	1	1	1	3	1	3	1	3	3	1	2	2	2	1	2	2	2	3	3	3	3	3	3	3
473	32	6018381	-1	6	3	2	1	8	NA	NA	NA	NA	NA	NA	NA	NA	NA	NA	NA	NA	NA	NA	NA	NA	NA	NA	NA	NA	NA	NA	NA	NA	NA	NA	NA	NA	NA	NA	NA	NA	NA	NA	NA	NA	NA	NA	NA	NA	NA
1200	31	6018381	2565	2	3	2	1	6	NA	NA	NA	NA	NA	NA	NA	NA	NA	NA	NA	NA	NA	NA	NA	NA	NA	NA	NA	NA	NA	NA	NA	NA	NA	NA	NA	NA	NA	NA	NA	NA	NA	NA	NA	NA	NA	NA	NA	NA	NA
572	31	6018381	510	5	3	1	2	6	8	8	8	7	7	5	1	1	1	1	1	1	1	1	1	1	1	2	1	2	2	3	2	2	3	1	3	3	3	1	2	1	1	2	2	2	2	3	2	3	3
255	31	6018381	1473	3	3	1	2	5	6	7	4	3	5	2	3	3	4	2	1	2	3	2	3	3	3	3	2	2	1	1	3	3	3	1	1	3	3	3	3	2	1	3	3	2	3	3	3	1	2
1009	31	6018381	1271	1	3	1	1	4	5	7	4	6	6	4	2	1	1	2	1	1	1	2	1	2	1	1	1	1	3	1	1	1	2	1	1	2	1	1	2	2	2	1	2	1	1	1	1	2	2
187	31	6018381	655	1	3	1	2	5	8	4	5	0	4	4	3	4	2	1	3	2	2	1	3	3	2	3	1	2	1	1	1	1	2	3	2	1	2	1	1	1	3	2	2	1	1	1	1	1	2
882	31	6018381	1508	6	3	2	1	8	NA	NA	NA	NA	NA	NA	NA	NA	NA	NA	NA	NA	NA	NA	NA	NA	NA	NA	NA	NA	NA	NA	NA	NA	NA	NA	NA	NA	NA	NA	NA	NA	NA	NA	NA	NA	NA	NA	NA	NA	NA
1315	32	6018381	-1	5	3	2	2	5	NA	NA	NA	NA	NA	NA	NA	NA	NA	NA	NA	NA	NA	NA	NA	NA	NA	NA	NA	NA	NA	NA	NA	NA	NA	NA	NA	NA	NA	NA	NA	NA	NA	NA	NA	NA	NA	NA	NA	NA	NA
1838	31	6018381	1424	4	3	2	1	7	NA	NA	NA	NA	NA	NA	NA	NA	NA	NA	NA	NA	NA	NA	NA	NA	NA	NA	NA	NA	NA	NA	NA	NA	NA	NA	NA	NA	NA	NA	NA	NA	NA	NA	NA	NA	NA	NA	NA	NA	NA
897	31	6018381	5272	2	3	2	2	6	NA	NA	NA	NA	NA	NA	NA	NA	NA	NA	NA	NA	NA	NA	NA	NA	NA	NA	NA	NA	NA	NA	NA	NA	NA	NA	NA	NA	NA	NA	NA	NA	NA	NA	NA	NA	NA	NA	NA	NA	NA
1857	31	6018381	3211	5	3	2	1	4	NA	NA	NA	NA	NA	NA	NA	NA	NA	NA	NA	NA	NA	NA	NA	NA	NA	NA	NA	NA	NA	NA	NA	NA	NA	NA	NA	NA	NA	NA	NA	NA	NA	NA	NA	NA	NA	NA	NA	NA	NA
1543	31	6018381	759	4	3	1	2	4	6	4	4	4	5	3	3	3	3	3	3	3	3	3	3	3	3	3	3	3	3	3	3	3	3	3	3	3	3	3	3	3	3	3	3	3	3	3	3	3	3
802	31	6018381	1413	6	3	2	1	4	NA	NA	NA	NA	NA	NA	NA	NA	NA	NA	NA	NA	NA	NA	NA	NA	NA	NA	NA	NA	NA	NA	NA	NA	NA	NA	NA	NA	NA	NA	NA	NA	NA	NA	NA	NA	NA	NA	NA	NA	NA
1804	31	6018381	3481	2	3	1	2	5	8	8	8	8	8	5	1	1	1	1	1	1	1	1	1	1	1	1	1	1	1	1	1	1	1	1	1	1	1	1	1	1	1	1	1	1	1	1	1	1	1
1033	31	6018381	946	6	3	1	1	4	4	5	4	4	6	3	1	3	1	1	1	3	2	2	2	1	1	3	3	1	1	3	1	1	1	1	2	2	1	3	3	3	3	1	2	3	3	3	3	3	3
1070	31	6018381	1386	3	3	2	2	6	NA	NA	NA	NA	NA	NA	NA	NA	NA	NA	NA	NA	NA	NA	NA	NA	NA	NA	NA	NA	NA	NA	NA	NA	NA	NA	NA	NA	NA	NA	NA	NA	NA	NA	NA	NA	NA	NA	NA	NA	NA
1337	31	6018381	642	2	3	2	2	4	NA	NA	NA	NA	NA	NA	NA	NA	NA	NA	NA	NA	NA	NA	NA	NA	NA	NA	NA	NA	NA	NA	NA	NA	NA	NA	NA	NA	NA	NA	NA	NA	NA	NA	NA	NA	NA	NA	NA	NA	NA
49	31	6018381	740	5	3	1	1	8	1	5	2	8	5	2	5	3	1	3	3	3	3	1	3	1	3	3	2	1	1	3	3	2	2	2	2	1	2	3	3	3	3	3	3	3	3	3	3	3	3
833	31	6018381	670	2	3	1	2	7	6	8	7	5	7	4	1	2	1	2	1	1	1	1	1	2	1	3	3	3	3	3	2	1	2	2	2	2	2	2	3	1	2	2	3	3	3	1	3	3	3
294	31	6018381	3334	4	3	1	2	4	5	6	5	5	7	3	2	1	1	1	2	2	2	1	2	2	2	2	2	3	2	1	3	3	1	2	2	3	3	2	2	2	2	2	1	3	2	2	2	2	1
170	31	6018381	760	4	3	1	2	5	5	5	6	7	7	4	2	1	3	1	3	2	2	3	2	1	1	3	2	3	2	2	1	1	2	2	1	3	3	1	2	2	3	2	3	2	1	3	2	2	3
1404	32	6018381	-1	3	3	2	1	4	NA	NA	NA	NA	NA	NA	NA	NA	NA	NA	NA	NA	NA	NA	NA	NA	NA	NA	NA	NA	NA	NA	NA	NA	NA	NA	NA	NA	NA	NA	NA	NA	NA	NA	NA	NA	NA	NA	NA	NA	NA
2013	32	6018381	-1	4	3	2	1	4	NA	NA	NA	NA	NA	NA	NA	NA	NA	NA	NA	NA	NA	NA	NA	NA	NA	NA	NA	NA	NA	NA	NA	NA	NA	NA	NA	NA	NA	NA	NA	NA	NA	NA	NA	NA	NA	NA	NA	NA	NA
1665	31	6018381	1196	2	3	2	1	7	NA	NA	NA	NA	NA	NA	NA	NA	NA	NA	NA	NA	NA	NA	NA	NA	NA	NA	NA	NA	NA	NA	NA	NA	NA	NA	NA	NA	NA	NA	NA	NA	NA	NA	NA	NA	NA	NA	NA	NA	NA
1650	31	6018381	685	5	3	1	2	8	5	3	3	4	4	2	3	3	2	1	1	1	3	1	3	3	3	1	1	1	2	1	1	1	1	2	1	1	2	3	0	2	2	2	3	2	1	2	2	2	1
1595	31	6018381	983	1	3	1	2	6	8	8	8	8	8	5	1	1	1	1	1	2	2	1	1	2	2	1	2	0	2	1	1	1	2	2	2	1	1	1	2	1	0	2	1	2	1	1	2	2	0
311	32	6018381	-1	1	3	2	1	6	NA	NA	NA	NA	NA	NA	NA	NA	NA	NA	NA	NA	NA	NA	NA	NA	NA	NA	NA	NA	NA	NA	NA	NA	NA	NA	NA	NA	NA	NA	NA	NA	NA	NA	NA	NA	NA	NA	NA	NA	NA
863	31	6018381	1024	1	3	2	1	4	NA	NA	NA	NA	NA	NA	NA	NA	NA	NA	NA	NA	NA	NA	NA	NA	NA	NA	NA	NA	NA	NA	NA	NA	NA	NA	NA	NA	NA	NA	NA	NA	NA	NA	NA	NA	NA	NA	NA	NA	NA
1086	32	6018381	-1	3	3	1	2	6	4	6	5	6	8	3	1	2	1	1	2	1	1	1	1	3	1	3	1	1	1	1	3	3	2	1	1	1	3	1	3	3	1	2	3	2	2	3	1	2	2
938	31	6018381	2013	6	3	1	1	5	7	6	6	6	8	3	4	2	2	1	3	1	1	2	2	1	2	1	1	1	2	1	1	1	2	1	1	2	1	2	2	2	2	2	1	2	1	2	1	2	2
1644	31	6018381	1277	4	3	2	2	8	NA	NA	NA	NA	NA	NA	NA	NA	NA	NA	NA	NA	NA	NA	NA	NA	NA	NA	NA	NA	NA	NA	NA	NA	NA	NA	NA	NA	NA	NA	NA	NA	NA	NA	NA	NA	NA	NA	NA	NA	NA
579	31	6018381	1649	2	3	2	2	6	NA	NA	NA	NA	NA	NA	NA	NA	NA	NA	NA	NA	NA	NA	NA	NA	NA	NA	NA	NA	NA	NA	NA	NA	NA	NA	NA	NA	NA	NA	NA	NA	NA	NA	NA	NA	NA	NA	NA	NA	NA
1536	31	6018381	1052	5	3	2	2	4	NA	NA	NA	NA	NA	NA	NA	NA	NA	NA	NA	NA	NA	NA	NA	NA	NA	NA	NA	NA	NA	NA	NA	NA	NA	NA	NA	NA	NA	NA	NA	NA	NA	NA	NA	NA	NA	NA	NA	NA	NA
254	32	6018381	-1	6	3	2	1	5	NA	NA	NA	NA	NA	NA	NA	NA	NA	NA	NA	NA	NA	NA	NA	NA	NA	NA	NA	NA	NA	NA	NA	NA	NA	NA	NA	NA	NA	NA	NA	NA	NA	NA	NA	NA	NA	NA	NA	NA	NA
784	31	6018381	737	6	3	2	2	5	NA	NA	NA	NA	NA	NA	NA	NA	NA	NA	NA	NA	NA	NA	NA	NA	NA	NA	NA	NA	NA	NA	NA	NA	NA	NA	NA	NA	NA	NA	NA	NA	NA	NA	NA	NA	NA	NA	NA	NA	NA
1493	31	6018381	733	2	3	1	1	6	7	6	5	4	7	2	2	1	1	1	2	3	1	2	3	3	1	2	1	1	3	1	3	1	1	1	3	1	2	3	1	2	3	1	3	1	3	1	2	3	1
1782	31	6018381	1771	1	3	2	2	8	NA	NA	NA	NA	NA	NA	NA	NA	NA	NA	NA	NA	NA	NA	NA	NA	NA	NA	NA	NA	NA	NA	NA	NA	NA	NA	NA	NA	NA	NA	NA	NA	NA	NA	NA	NA	NA	NA	NA	NA	NA
1597	31	6018381	724	4	3	1	1	4	2	6	4	3	6	3	2	2	2	3	1	3	3	2	3	3	3	3	3	3	3	3	3	1	3	3	0	3	2	3	3	3	3	3	3	3	1	1	3	3	3
141	31	6018381	2187	2	3	2	2	5	NA	NA	NA	NA	NA	NA	NA	NA	NA	NA	NA	NA	NA	NA	NA	NA	NA	NA	NA	NA	NA	NA	NA	NA	NA	NA	NA	NA	NA	NA	NA	NA	NA	NA	NA	NA	NA	NA	NA	NA	NA
209	31	6018381	585	3	3	1	2	5	5	5	4	6	6	4	1	3	2	1	1	3	3	3	1	1	1	1	1	2	3	3	1	2	1	3	3	2	2	1	2	1	1	3	1	2	2	0	2	2	1
998	31	6018381	996	5	3	2	1	4	NA	NA	NA	NA	NA	NA	NA	NA	NA	NA	NA	NA	NA	NA	NA	NA	NA	NA	NA	NA	NA	NA	NA	NA	NA	NA	NA	NA	NA	NA	NA	NA	NA	NA	NA	NA	NA	NA	NA	NA	NA
977	31	6018381	829	6	3	2	2	5	NA	NA	NA	NA	NA	NA	NA	NA	NA	NA	NA	NA	NA	NA	NA	NA	NA	NA	NA	NA	NA	NA	NA	NA	NA	NA	NA	NA	NA	NA	NA	NA	NA	NA	NA	NA	NA	NA	NA	NA	NA
1776	31	6018381	1187	1	3	1	1	4	8	8	6	8	6	4	1	3	1	1	1	1	1	1	1	0	1	1	3	2	2	1	1	2	2	2	2	2	2	2	2	1	2	2	2	2	1	2	1	1	2
1405	31	6018381	870	6	3	2	2	8	NA	NA	NA	NA	NA	NA	NA	NA	NA	NA	NA	NA	NA	NA	NA	NA	NA	NA	NA	NA	NA	NA	NA	NA	NA	NA	NA	NA	NA	NA	NA	NA	NA	NA	NA	NA	NA	NA	NA	NA	NA
1819	31	6018381	745	3	3	2	1	8	NA	NA	NA	NA	NA	NA	NA	NA	NA	NA	NA	NA	NA	NA	NA	NA	NA	NA	NA	NA	NA	NA	NA	NA	NA	NA	NA	NA	NA	NA	NA	NA	NA	NA	NA	NA	NA	NA	NA	NA	NA
1593	31	6018381	1899	5	3	1	2	5	4	5	5	6	6	3	2	2	2	1	1	1	0	1	1	1	0	1	3	3	1	1	1	1	3	3	1	3	1	3	1	3	3	3	2	1	1	1	1	1	1
1438	31	6018381	860	2	3	2	1	6	NA	NA	NA	NA	NA	NA	NA	NA	NA	NA	NA	NA	NA	NA	NA	NA	NA	NA	NA	NA	NA	NA	NA	NA	NA	NA	NA	NA	NA	NA	NA	NA	NA	NA	NA	NA	NA	NA	NA	NA	NA
1326	31	6018381	510	6	3	1	2	6	5	5	6	6	7	1	1	1	3	2	1	1	2	1	3	2	1	1	2	2	2	3	1	2	2	2	1	1	1	1	2	3	2	2	1	1	2	2	1	3	1
1567	31	6018381	930	5	3	2	1	7	NA	NA	NA	NA	NA	NA	NA	NA	NA	NA	NA	NA	NA	NA	NA	NA	NA	NA	NA	NA	NA	NA	NA	NA	NA	NA	NA	NA	NA	NA	NA	NA	NA	NA	NA	NA	NA	NA	NA	NA	NA
853	31	6018381	605	3	3	2	2	7	NA	NA	NA	NA	NA	NA	NA	NA	NA	NA	NA	NA	NA	NA	NA	NA	NA	NA	NA	NA	NA	NA	NA	NA	NA	NA	NA	NA	NA	NA	NA	NA	NA	NA	NA	NA	NA	NA	NA	NA	NA
1328	31	6018381	730	5	3	2	2	5	NA	NA	NA	NA	NA	NA	NA	NA	NA	NA	NA	NA	NA	NA	NA	NA	NA	NA	NA	NA	NA	NA	NA	NA	NA	NA	NA	NA	NA	NA	NA	NA	NA	NA	NA	NA	NA	NA	NA	NA	NA
161	31	6018381	783	4	3	2	1	5	NA	NA	NA	NA	NA	NA	NA	NA	NA	NA	NA	NA	NA	NA	NA	NA	NA	NA	NA	NA	NA	NA	NA	NA	NA	NA	NA	NA	NA	NA	NA	NA	NA	NA	NA	NA	NA	NA	NA	NA	NA
106	31	6018381	838	2	3	1	1	5	5	5	5	5	5	3	3	3	3	1	1	2	1	1	1	1	2	2	1	1	1	1	1	1	1	1	3	1	1	1	1	1	1	1	1	3	1	3	1	3	3
1910	31	6018381	903	6	3	2	1	5	NA	NA	NA	NA	NA	NA	NA	NA	NA	NA	NA	NA	NA	NA	NA	NA	NA	NA	NA	NA	NA	NA	NA	NA	NA	NA	NA	NA	NA	NA	NA	NA	NA	NA	NA	NA	NA	NA	NA	NA	NA
1469	31	6018381	747	1	3	1	2	4	8	7	7	7	6	3	1	1	1	1	1	1	3	1	1	3	1	1	1	3	1	3	1	1	1	1	3	1	1	3	1	3	1	1	3	1	3	1	1	3	1
1811	31	6018381	700	6	3	1	2	4	1	1	1	5	1	3	3	5	3	3	3	3	3	3	3	3	3	3	3	3	3	3	3	3	3	3	3	3	3	3	3	3	3	3	3	3	3	3	3	3	3
1454	31	6018381	1218	3	3	2	2	7	NA	NA	NA	NA	NA	NA	NA	NA	NA	NA	NA	NA	NA	NA	NA	NA	NA	NA	NA	NA	NA	NA	NA	NA	NA	NA	NA	NA	NA	NA	NA	NA	NA	NA	NA	NA	NA	NA	NA	NA	NA
989	31	6018381	1063	5	3	2	2	7	NA	NA	NA	NA	NA	NA	NA	NA	NA	NA	NA	NA	NA	NA	NA	NA	NA	NA	NA	NA	NA	NA	NA	NA	NA	NA	NA	NA	NA	NA	NA	NA	NA	NA	NA	NA	NA	NA	NA	NA	NA
1056	31	6018381	593	6	3	2	2	6	NA	NA	NA	NA	NA	NA	NA	NA	NA	NA	NA	NA	NA	NA	NA	NA	NA	NA	NA	NA	NA	NA	NA	NA	NA	NA	NA	NA	NA	NA	NA	NA	NA	NA	NA	NA	NA	NA	NA	NA	NA
497	31	6018381	1108	1	3	2	2	5	NA	NA	NA	NA	NA	NA	NA	NA	NA	NA	NA	NA	NA	NA	NA	NA	NA	NA	NA	NA	NA	NA	NA	NA	NA	NA	NA	NA	NA	NA	NA	NA	NA	NA	NA	NA	NA	NA	NA	NA	NA
1772	31	6018381	1321	2	3	1	1	5	7	6	5	7	5	3	5	2	2	3	3	3	2	3	1	3	2	2	2	2	2	1	2	1	3	3	3	1	3	3	3	3	3	3	1	3	3	3	3	3	3
2001	31	6018381	1142	2	3	1	1	8	6	6	5	7	8	5	1	2	2	1	3	2	2	1	1	1	1	2	2	2	2	2	1	2	1	2	2	2	1	2	2	2	1	2	1	2	2	2	2	2	2
1336	31	6018381	1250	1	3	1	2	4	0	2	2	4	4	1	5	1	3	1	3	3	1	1	1	1	3	1	3	1	1	3	1	1	3	3	3	3	3	1	1	3	3	3	3	3	3	3	3	3	3
957	31	6018381	1002	5	3	1	2	4	2	3	3	3	3	1	5	2	1	3	3	3	3	3	2	3	3	3	3	3	3	3	3	3	3	3	3	3	3	2	2	2	2	2	1	2	2	2	3	0	3
3	31	6018381	1072	3	3	2	2	5	NA	NA	NA	NA	NA	NA	NA	NA	NA	NA	NA	NA	NA	NA	NA	NA	NA	NA	NA	NA	NA	NA	NA	NA	NA	NA	NA	NA	NA	NA	NA	NA	NA	NA	NA	NA	NA	NA	NA	NA	NA
921	31	6018381	894	4	3	2	2	6	NA	NA	NA	NA	NA	NA	NA	NA	NA	NA	NA	NA	NA	NA	NA	NA	NA	NA	NA	NA	NA	NA	NA	NA	NA	NA	NA	NA	NA	NA	NA	NA	NA	NA	NA	NA	NA	NA	NA	NA	NA
2022	31	6018381	592	6	3	1	1	6	4	5	4	5	5	3	3	3	3	3	3	3	3	3	3	3	3	3	3	3	3	3	3	3	3	3	3	3	3	3	3	3	3	3	3	3	0	3	3	3	3
1074	31	6018381	987	4	3	1	2	5	4	6	4	5	6	3	3	3	2	1	2	3	2	3	3	1	1	2	2	3	2	1	1	3	3	3	3	3	1	2	2	2	3	1	1	2	2	2	1	2	2
575	31	6018381	900	3	3	1	1	7	7	5	6	5	6	5	1	2	1	1	2	3	3	1	1	1	2	2	1	2	1	1	1	1	1	2	1	2	2	2	2	1	2	2	2	3	2	2	1	3	1
128	31	6018381	802	2	3	2	2	8	NA	NA	NA	NA	NA	NA	NA	NA	NA	NA	NA	NA	NA	NA	NA	NA	NA	NA	NA	NA	NA	NA	NA	NA	NA	NA	NA	NA	NA	NA	NA	NA	NA	NA	NA	NA	NA	NA	NA	NA	NA
1983	31	6018381	1265	1	3	1	2	6	4	6	4	6	1	2	5	4	1	1	2	2	2	1	2	1	1	2	2	2	2	1	1	2	2	2	2	1	2	2	2	2	2	2	1	2	2	2	2	2	1
1793	31	6018381	854	3	3	2	1	7	NA	NA	NA	NA	NA	NA	NA	NA	NA	NA	NA	NA	NA	NA	NA	NA	NA	NA	NA	NA	NA	NA	NA	NA	NA	NA	NA	NA	NA	NA	NA	NA	NA	NA	NA	NA	NA	NA	NA	NA	NA
122	31	6018381	693	2	3	2	2	6	NA	NA	NA	NA	NA	NA	NA	NA	NA	NA	NA	NA	NA	NA	NA	NA	NA	NA	NA	NA	NA	NA	NA	NA	NA	NA	NA	NA	NA	NA	NA	NA	NA	NA	NA	NA	NA	NA	NA	NA	NA
1432	31	6018381	842	6	3	1	1	5	5	7	7	5	7	3	3	1	1	3	1	2	2	1	3	1	1	3	3	3	3	3	3	3	3	3	3	3	3	3	3	3	3	3	3	3	3	3	3	3	3
1560	31	6018381	1461	4	3	2	1	4	NA	NA	NA	NA	NA	NA	NA	NA	NA	NA	NA	NA	NA	NA	NA	NA	NA	NA	NA	NA	NA	NA	NA	NA	NA	NA	NA	NA	NA	NA	NA	NA	NA	NA	NA	NA	NA	NA	NA	NA	NA
591	31	6018381	619	6	3	2	2	6	NA	NA	NA	NA	NA	NA	NA	NA	NA	NA	NA	NA	NA	NA	NA	NA	NA	NA	NA	NA	NA	NA	NA	NA	NA	NA	NA	NA	NA	NA	NA	NA	NA	NA	NA	NA	NA	NA	NA	NA	NA
1825	31	6018381	860	1	3	1	1	6	3	8	6	7	8	1	3	2	4	1	2	3	3	1	2	1	2	1	1	1	1	2	1	1	1	2	2	1	1	0	1	2	1	1	2	2	2	2	2	0	0
406	31	6018381	890	1	3	2	1	8	NA	NA	NA	NA	NA	NA	NA	NA	NA	NA	NA	NA	NA	NA	NA	NA	NA	NA	NA	NA	NA	NA	NA	NA	NA	NA	NA	NA	NA	NA	NA	NA	NA	NA	NA	NA	NA	NA	NA	NA	NA
760	31	6018381	489	2	3	1	1	7	5	5	6	4	5	2	2	4	4	2	2	2	2	2	2	1	2	2	2	2	2	2	2	2	3	2	2	2	1	2	1	2	2	2	1	2	3	2	2	2	2
438	31	6018381	932	6	3	2	2	7	NA	NA	NA	NA	NA	NA	NA	NA	NA	NA	NA	NA	NA	NA	NA	NA	NA	NA	NA	NA	NA	NA	NA	NA	NA	NA	NA	NA	NA	NA	NA	NA	NA	NA	NA	NA	NA	NA	NA	NA	NA
607	31	6018381	961	3	3	2	1	7	NA	NA	NA	NA	NA	NA	NA	NA	NA	NA	NA	NA	NA	NA	NA	NA	NA	NA	NA	NA	NA	NA	NA	NA	NA	NA	NA	NA	NA	NA	NA	NA	NA	NA	NA	NA	NA	NA	NA	NA	NA
1552	31	6018381	2150	2	3	1	1	7	6	5	5	6	7	4	2	2	1	3	1	3	3	3	3	3	3	3	3	3	3	3	3	3	3	3	3	1	1	3	3	3	3	3	3	3	3	3	3	3	3
2039	31	6018381	1325	4	3	2	2	6	NA	NA	NA	NA	NA	NA	NA	NA	NA	NA	NA	NA	NA	NA	NA	NA	NA	NA	NA	NA	NA	NA	NA	NA	NA	NA	NA	NA	NA	NA	NA	NA	NA	NA	NA	NA	NA	NA	NA	NA	NA
189	31	6018381	905	4	3	2	2	8	NA	NA	NA	NA	NA	NA	NA	NA	NA	NA	NA	NA	NA	NA	NA	NA	NA	NA	NA	NA	NA	NA	NA	NA	NA	NA	NA	NA	NA	NA	NA	NA	NA	NA	NA	NA	NA	NA	NA	NA	NA
1841	31	6018381	881	3	3	2	2	5	NA	NA	NA	NA	NA	NA	NA	NA	NA	NA	NA	NA	NA	NA	NA	NA	NA	NA	NA	NA	NA	NA	NA	NA	NA	NA	NA	NA	NA	NA	NA	NA	NA	NA	NA	NA	NA	NA	NA	NA	NA
1845	31	6018381	961	1	3	2	2	5	NA	NA	NA	NA	NA	NA	NA	NA	NA	NA	NA	NA	NA	NA	NA	NA	NA	NA	NA	NA	NA	NA	NA	NA	NA	NA	NA	NA	NA	NA	NA	NA	NA	NA	NA	NA	NA	NA	NA	NA	NA
112	31	6018381	1274	2	3	2	1	5	NA	NA	NA	NA	NA	NA	NA	NA	NA	NA	NA	NA	NA	NA	NA	NA	NA	NA	NA	NA	NA	NA	NA	NA	NA	NA	NA	NA	NA	NA	NA	NA	NA	NA	NA	NA	NA	NA	NA	NA	NA
1079	31	6018381	2110	2	3	2	1	6	NA	NA	NA	NA	NA	NA	NA	NA	NA	NA	NA	NA	NA	NA	NA	NA	NA	NA	NA	NA	NA	NA	NA	NA	NA	NA	NA	NA	NA	NA	NA	NA	NA	NA	NA	NA	NA	NA	NA	NA	NA
722	31	6018381	1725	2	3	1	1	7	7	6	5	7	7	4	1	2	1	1	2	2	1	1	2	2	1	1	1	1	2	2	1	1	1	1	1	1	1	1	2	1	1	1	1	1	1	1	2	2	1
218	31	6018381	2246	4	3	1	1	8	2	5	5	8	7	3	1	2	1	1	1	2	2	1	1	1	1	3	1	1	1	1	1	1	1	1	1	1	3	1	1	1	2	2	2	2	3	2	2	2	2
869	31	6018381	1800	3	3	1	2	6	8	8	7	8	8	5	1	1	1	1	3	3	3	1	1	1	1	1	1	1	1	1	1	1	1	1	1	1	1	1	1	3	1	1	1	1	1	1	3	1	1
191	31	6018381	2407	5	3	1	2	5	8	8	8	8	6	4	2	1	1	1	1	2	2	1	1	2	2	2	2	2	1	2	2	3	2	2	2	1	1	2	2	2	3	3	1	2	1	3	1	2	3
1572	31	6018381	1145	4	3	2	1	4	NA	NA	NA	NA	NA	NA	NA	NA	NA	NA	NA	NA	NA	NA	NA	NA	NA	NA	NA	NA	NA	NA	NA	NA	NA	NA	NA	NA	NA	NA	NA	NA	NA	NA	NA	NA	NA	NA	NA	NA	NA
18	31	6018381	983	6	3	2	2	8	NA	NA	NA	NA	NA	NA	NA	NA	NA	NA	NA	NA	NA	NA	NA	NA	NA	NA	NA	NA	NA	NA	NA	NA	NA	NA	NA	NA	NA	NA	NA	NA	NA	NA	NA	NA	NA	NA	NA	NA	NA
451	31	6018381	2983	4	3	1	2	6	6	6	3	6	8	3	3	2	1	1	1	1	1	1	1	1	1	3	2	1	1	1	1	1	1	1	1	1	1	1	1	1	1	1	1	3	3	3	3	3	3
610	31	6018381	2566	5	3	1	2	8	7	7	7	3	6	1	2	2	1	1	2	2	1	1	1	1	2	3	2	2	2	1	1	2	1	2	1	3	1	2	2	2	2	1	1	2	2	2	3	1	2
268	31	6018381	3172	3	3	1	2	8	6	8	6	7	8	4	1	1	1	1	2	3	3	1	2	1	1	3	2	1	1	1	1	2	1	0	2	3	2	1	2	3	2	2	3	3	3	3	2	1	2
1013	31	6018381	2766	5	3	1	2	6	4	3	6	6	8	3	3	5	2	1	2	3	1	1	3	1	0	1	2	3	2	1	3	3	2	2	1	1	2	2	2	2	3	1	1	1	2	1	2	1	3
1091	32	6018381	-1	3	3	2	1	5	NA	NA	NA	NA	NA	NA	NA	NA	NA	NA	NA	NA	NA	NA	NA	NA	NA	NA	NA	NA	NA	NA	NA	NA	NA	NA	NA	NA	NA	NA	NA	NA	NA	NA	NA	NA	NA	NA	NA	NA	NA
543	31	6018381	2573	5	3	2	2	6	NA	NA	NA	NA	NA	NA	NA	NA	NA	NA	NA	NA	NA	NA	NA	NA	NA	NA	NA	NA	NA	NA	NA	NA	NA	NA	NA	NA	NA	NA	NA	NA	NA	NA	NA	NA	NA	NA	NA	NA	NA
1220	31	6018381	3574	6	3	1	1	7	8	8	8	8	8	4	3	1	1	1	2	3	3	1	2	1	2	3	3	3	3	1	1	1	1	1	3	1	1	3	3	1	3	3	3	1	0	3	1	2	1
907	32	6018381	-1	6	3	2	1	5	NA	NA	NA	NA	NA	NA	NA	NA	NA	NA	NA	NA	NA	NA	NA	NA	NA	NA	NA	NA	NA	NA	NA	NA	NA	NA	NA	NA	NA	NA	NA	NA	NA	NA	NA	NA	NA	NA	NA	NA	NA
1029	31	6018381	2009	2	3	1	2	6	7	7	5	7	7	4	1	2	1	1	3	1	3	1	1	1	1	2	1	1	2	1	1	1	3	1	1	1	1	3	2	2	1	1	1	1	1	1	3	3	2
1479	31	6018381	1065	4	3	1	1	6	7	7	6	7	5	2	3	2	1	1	1	2	2	1	1	1	1	3	3	1	1	1	1	1	1	1	2	3	1	1	1	1	1	1	1	2	2	2	2	2	1
1163	31	6018381	780	4	3	1	1	6	6	5	2	4	2	4	3	2	2	3	1	1	3	3	3	1	2	2	1	1	1	2	1	1	1	1	1	1	1	3	3	3	3	3	3	1	2	2	2	2	2
1742	31	6018381	934	3	3	2	2	8	NA	NA	NA	NA	NA	NA	NA	NA	NA	NA	NA	NA	NA	NA	NA	NA	NA	NA	NA	NA	NA	NA	NA	NA	NA	NA	NA	NA	NA	NA	NA	NA	NA	NA	NA	NA	NA	NA	NA	NA	NA
439	31	6018381	808	5	3	1	1	8	8	8	7	8	8	5	1	1	1	1	1	2	2	1	1	1	1	2	2	1	1	2	1	1	1	2	1	2	1	1	1	2	2	1	2	1	1	1	1	1	1
664	31	6018381	1029	1	3	1	2	5	4	4	1	6	8	3	4	3	2	1	3	3	3	3	1	1	1	1	1	3	2	1	1	1	1	3	3	1	1	3	3	2	3	3	3	3	3	3	3	3	3
373	31	6018381	994	2	3	2	1	8	NA	NA	NA	NA	NA	NA	NA	NA	NA	NA	NA	NA	NA	NA	NA	NA	NA	NA	NA	NA	NA	NA	NA	NA	NA	NA	NA	NA	NA	NA	NA	NA	NA	NA	NA	NA	NA	NA	NA	NA	NA
982	31	6018381	2438	3	3	1	2	6	8	6	6	8	8	5	1	1	1	1	1	1	1	1	1	1	1	3	1	1	1	1	1	1	3	1	1	3	1	3	2	2	1	1	1	1	1	1	1	1	1
1596	31	6018381	3495	5	3	1	2	5	8	8	5	8	8	5	1	1	4	1	2	2	2	1	1	1	2	2	2	3	3	1	1	1	2	2	2	3	3	3	3	2	3	3	1	2	2	2	2	1	2
1170	31	6018381	1114	6	3	2	2	4	NA	NA	NA	NA	NA	NA	NA	NA	NA	NA	NA	NA	NA	NA	NA	NA	NA	NA	NA	NA	NA	NA	NA	NA	NA	NA	NA	NA	NA	NA	NA	NA	NA	NA	NA	NA	NA	NA	NA	NA	NA
183	31	6018381	632	6	3	1	1	6	6	6	5	6	6	4	3	4	2	3	1	3	3	1	3	3	1	1	3	3	3	3	1	1	1	3	3	3	3	3	3	1	2	3	3	3	1	3	3	3	1
1216	31	6018381	963	3	3	2	2	5	NA	NA	NA	NA	NA	NA	NA	NA	NA	NA	NA	NA	NA	NA	NA	NA	NA	NA	NA	NA	NA	NA	NA	NA	NA	NA	NA	NA	NA	NA	NA	NA	NA	NA	NA	NA	NA	NA	NA	NA	NA
69	31	6018381	1461	2	3	2	1	6	NA	NA	NA	NA	NA	NA	NA	NA	NA	NA	NA	NA	NA	NA	NA	NA	NA	NA	NA	NA	NA	NA	NA	NA	NA	NA	NA	NA	NA	NA	NA	NA	NA	NA	NA	NA	NA	NA	NA	NA	NA
1022	31	6018381	782	1	3	1	2	6	7	6	4	4	5	1	5	2	1	1	1	1	1	1	1	1	1	2	2	2	2	1	2	3	3	3	3	3	3	3	2	3	3	3	3	3	3	3	3	3	3
1395	31	6018381	677	2	3	1	2	7	8	7	6	6	6	3	2	3	2	1	1	1	1	1	1	1	1	1	1	1	1	1	1	1	1	1	1	1	1	1	1	1	1	1	1	2	2	2	2	2	2
1241	31	6018381	820	5	3	1	1	4	3	5	5	5	7	4	2	2	1	1	1	2	2	1	1	2	2	2	3	3	2	1	1	1	2	2	2	3	1	2	2	2	2	2	1	2	3	3	3	3	2
1296	31	6018381	871	3	3	2	1	6	NA	NA	NA	NA	NA	NA	NA	NA	NA	NA	NA	NA	NA	NA	NA	NA	NA	NA	NA	NA	NA	NA	NA	NA	NA	NA	NA	NA	NA	NA	NA	NA	NA	NA	NA	NA	NA	NA	NA	NA	NA
7	31	6018381	920	3	3	2	1	4	NA	NA	NA	NA	NA	NA	NA	NA	NA	NA	NA	NA	NA	NA	NA	NA	NA	NA	NA	NA	NA	NA	NA	NA	NA	NA	NA	NA	NA	NA	NA	NA	NA	NA	NA	NA	NA	NA	NA	NA	NA
1993	31	6018381	1044	6	3	2	1	4	NA	NA	NA	NA	NA	NA	NA	NA	NA	NA	NA	NA	NA	NA	NA	NA	NA	NA	NA	NA	NA	NA	NA	NA	NA	NA	NA	NA	NA	NA	NA	NA	NA	NA	NA	NA	NA	NA	NA	NA	NA
1907	31	6018381	723	6	3	1	2	6	6	4	4	5	5	3	1	2	2	1	2	1	1	1	2	2	2	2	2	1	1	1	1	1	2	2	1	2	2	2	1	2	1	2	2	2	2	1	1	2	2
1835	31	6018381	672	3	3	1	2	8	6	7	7	6	6	5	1	1	1	2	2	1	2	2	2	1	1	1	2	2	1	1	2	2	2	2	2	2	2	2	2	2	1	2	1	1	2	2	2	2	2
1680	31	6018381	814	6	3	2	1	7	NA	NA	NA	NA	NA	NA	NA	NA	NA	NA	NA	NA	NA	NA	NA	NA	NA	NA	NA	NA	NA	NA	NA	NA	NA	NA	NA	NA	NA	NA	NA	NA	NA	NA	NA	NA	NA	NA	NA	NA	NA
1374	31	6018381	876	3	3	2	1	5	NA	NA	NA	NA	NA	NA	NA	NA	NA	NA	NA	NA	NA	NA	NA	NA	NA	NA	NA	NA	NA	NA	NA	NA	NA	NA	NA	NA	NA	NA	NA	NA	NA	NA	NA	NA	NA	NA	NA	NA	NA
631	31	6018381	1900	5	3	1	1	8	7	8	6	6	5	2	1	1	1	1	1	1	1	1	1	1	1	1	1	1	1	1	1	1	1	1	3	3	1	1	1	1	1	1	1	1	1	1	1	1	1
1383	31	6018381	2024	4	3	2	2	7	NA	NA	NA	NA	NA	NA	NA	NA	NA	NA	NA	NA	NA	NA	NA	NA	NA	NA	NA	NA	NA	NA	NA	NA	NA	NA	NA	NA	NA	NA	NA	NA	NA	NA	NA	NA	NA	NA	NA	NA	NA
1230	31	6018381	1398	4	3	2	1	5	NA	NA	NA	NA	NA	NA	NA	NA	NA	NA	NA	NA	NA	NA	NA	NA	NA	NA	NA	NA	NA	NA	NA	NA	NA	NA	NA	NA	NA	NA	NA	NA	NA	NA	NA	NA	NA	NA	NA	NA	NA
96	32	6018381	-1	1	3	1	2	8	8	7	4	5	6	4	1	1	1	1	1	2	2	1	1	1	1	1	1	1	1	1	1	1	1	1	2	1	1	3	3	3	3	3	3	1	1	1	1	1	1
1911	31	6018381	2060	4	3	2	2	4	NA	NA	NA	NA	NA	NA	NA	NA	NA	NA	NA	NA	NA	NA	NA	NA	NA	NA	NA	NA	NA	NA	NA	NA	NA	NA	NA	NA	NA	NA	NA	NA	NA	NA	NA	NA	NA	NA	NA	NA	NA
321	31	6018381	665	6	3	1	2	4	4	7	4	3	4	1	4	1	3	2	2	2	3	2	2	3	2	1	2	3	2	2	2	2	2	2	2	2	2	3	3	2	2	3	2	2	1	2	3	2	3
1400	31	6018381	1560	2	3	2	1	4	NA	NA	NA	NA	NA	NA	NA	NA	NA	NA	NA	NA	NA	NA	NA	NA	NA	NA	NA	NA	NA	NA	NA	NA	NA	NA	NA	NA	NA	NA	NA	NA	NA	NA	NA	NA	NA	NA	NA	NA	NA
945	31	6018381	643	3	3	2	2	5	NA	NA	NA	NA	NA	NA	NA	NA	NA	NA	NA	NA	NA	NA	NA	NA	NA	NA	NA	NA	NA	NA	NA	NA	NA	NA	NA	NA	NA	NA	NA	NA	NA	NA	NA	NA	NA	NA	NA	NA	NA
13	31	6018381	1175	4	3	2	2	5	NA	NA	NA	NA	NA	NA	NA	NA	NA	NA	NA	NA	NA	NA	NA	NA	NA	NA	NA	NA	NA	NA	NA	NA	NA	NA	NA	NA	NA	NA	NA	NA	NA	NA	NA	NA	NA	NA	NA	NA	NA
1570	31	6018381	891	2	3	2	1	7	NA	NA	NA	NA	NA	NA	NA	NA	NA	NA	NA	NA	NA	NA	NA	NA	NA	NA	NA	NA	NA	NA	NA	NA	NA	NA	NA	NA	NA	NA	NA	NA	NA	NA	NA	NA	NA	NA	NA	NA	NA
2010	31	6018381	1956	5	3	1	1	6	6	6	5	8	8	4	1	2	2	1	2	2	2	1	2	2	2	3	2	1	3	1	3	2	1	2	2	2	2	2	2	2	2	2	1	2	2	2	2	2	2
72	32	6018381	-1	6	3	1	2	4	3	5	3	8	7	2	3	1	1	3	3	3	3	1	3	3	3	2	2	2	1	2	1	1	2	2	2	1	2	3	3	3	3	1	2	2	1	2	2	1	2
683	31	6018381	1882	2	3	2	2	5	NA	NA	NA	NA	NA	NA	NA	NA	NA	NA	NA	NA	NA	NA	NA	NA	NA	NA	NA	NA	NA	NA	NA	NA	NA	NA	NA	NA	NA	NA	NA	NA	NA	NA	NA	NA	NA	NA	NA	NA	NA
355	32	6018381	-1	2	3	1	1	6	8	8	8	8	8	5	1	3	2	1	1	1	1	1	1	1	1	1	1	1	1	1	3	1	1	1	1	1	1	1	1	1	1	1	1	3	1	1	1	1	1
1573	31	6018381	948	4	3	1	2	5	8	8	7	7	8	5	1	1	1	1	1	2	1	1	1	1	1	2	1	1	2	1	1	2	1	1	2	2	1	2	2	2	2	2	1	2	1	2	1	1	1
1542	31	6018381	3004	5	3	2	2	4	NA	NA	NA	NA	NA	NA	NA	NA	NA	NA	NA	NA	NA	NA	NA	NA	NA	NA	NA	NA	NA	NA	NA	NA	NA	NA	NA	NA	NA	NA	NA	NA	NA	NA	NA	NA	NA	NA	NA	NA	NA
1791	31	6018381	1265	6	3	1	1	8	6	2	1	6	6	3	3	4	2	1	2	3	3	2	1	1	2	3	3	3	3	3	3	3	3	3	3	3	3	3	3	3	3	3	3	3	3	3	3	3	3
1042	31	6018381	1344	4	3	1	1	5	7	6	5	7	6	4	2	3	1	1	2	1	1	1	1	3	1	1	1	2	2	2	1	1	1	1	2	1	2	1	1	1	3	2	3	1	1	0	2	1	2
65	31	6018381	674	6	3	2	2	5	NA	NA	NA	NA	NA	NA	NA	NA	NA	NA	NA	NA	NA	NA	NA	NA	NA	NA	NA	NA	NA	NA	NA	NA	NA	NA	NA	NA	NA	NA	NA	NA	NA	NA	NA	NA	NA	NA	NA	NA	NA
457	31	6018381	1365	2	3	1	1	8	5	8	8	8	8	5	3	2	5	1	1	3	2	1	2	1	1	1	1	3	1	1	1	1	1	1	1	1	2	1	1	2	1	2	2	1	1	1	1	1	2
1654	31	6018381	1386	3	3	2	2	7	NA	NA	NA	NA	NA	NA	NA	NA	NA	NA	NA	NA	NA	NA	NA	NA	NA	NA	NA	NA	NA	NA	NA	NA	NA	NA	NA	NA	NA	NA	NA	NA	NA	NA	NA	NA	NA	NA	NA	NA	NA
142	32	6018381	-1	1	3	2	1	6	NA	NA	NA	NA	NA	NA	NA	NA	NA	NA	NA	NA	NA	NA	NA	NA	NA	NA	NA	NA	NA	NA	NA	NA	NA	NA	NA	NA	NA	NA	NA	NA	NA	NA	NA	NA	NA	NA	NA	NA	NA
113	31	6018381	857	2	3	1	1	8	4	4	4	4	8	4	1	3	3	1	1	3	3	1	1	3	3	3	3	3	3	3	3	1	3	3	3	3	3	3	3	3	3	3	3	3	3	3	3	3	3
228	31	6018381	1291	3	3	1	2	6	1	7	1	8	5	1	4	3	3	1	3	3	3	2	3	1	3	3	3	3	3	3	3	3	3	3	3	3	3	3	3	3	3	3	3	3	3	3	3	3	3
374	31	6018381	641	4	3	2	2	8	NA	NA	NA	NA	NA	NA	NA	NA	NA	NA	NA	NA	NA	NA	NA	NA	NA	NA	NA	NA	NA	NA	NA	NA	NA	NA	NA	NA	NA	NA	NA	NA	NA	NA	NA	NA	NA	NA	NA	NA	NA
74	32	6018381	-1	2	3	1	2	4	3	5	5	5	6	3	1	2	2	3	2	2	3	1	1	2	3	3	2	3	2	3	2	2	3	0	3	2	1	1	1	2	3	1	1	1	2	2	2	2	2
1507	31	6018381	1004	5	3	1	1	6	3	5	5	6	6	3	2	2	1	1	3	1	1	1	3	3	2	2	1	1	3	1	1	1	0	2	1	2	1	1	1	3	2	3	2	2	3	3	3	3	1
822	31	6018381	1083	6	3	1	1	6	7	6	5	7	6	2	2	3	1	1	1	1	1	1	1	1	1	1	1	2	2	1	1	2	2	1	2	2	2	2	2	1	1	1	2	2	2	2	2	2	2
1890	31	6018381	6290	5	3	2	2	6	NA	NA	NA	NA	NA	NA	NA	NA	NA	NA	NA	NA	NA	NA	NA	NA	NA	NA	NA	NA	NA	NA	NA	NA	NA	NA	NA	NA	NA	NA	NA	NA	NA	NA	NA	NA	NA	NA	NA	NA	NA
666	31	6018381	1424	2	3	2	1	5	NA	NA	NA	NA	NA	NA	NA	NA	NA	NA	NA	NA	NA	NA	NA	NA	NA	NA	NA	NA	NA	NA	NA	NA	NA	NA	NA	NA	NA	NA	NA	NA	NA	NA	NA	NA	NA	NA	NA	NA	NA
980	31	6018381	789	5	3	2	1	5	NA	NA	NA	NA	NA	NA	NA	NA	NA	NA	NA	NA	NA	NA	NA	NA	NA	NA	NA	NA	NA	NA	NA	NA	NA	NA	NA	NA	NA	NA	NA	NA	NA	NA	NA	NA	NA	NA	NA	NA	NA
1465	31	6018381	1404	1	3	2	2	5	NA	NA	NA	NA	NA	NA	NA	NA	NA	NA	NA	NA	NA	NA	NA	NA	NA	NA	NA	NA	NA	NA	NA	NA	NA	NA	NA	NA	NA	NA	NA	NA	NA	NA	NA	NA	NA	NA	NA	NA	NA
505	31	6018381	1058	4	3	2	1	5	NA	NA	NA	NA	NA	NA	NA	NA	NA	NA	NA	NA	NA	NA	NA	NA	NA	NA	NA	NA	NA	NA	NA	NA	NA	NA	NA	NA	NA	NA	NA	NA	NA	NA	NA	NA	NA	NA	NA	NA	NA
1238	32	6018381	-1	5	3	1	2	7	5	6	5	8	8	3	1	1	1	1	1	3	3	1	1	1	3	3	1	1	3	1	1	1	1	1	1	3	2	3	1	3	3	3	3	3	3	3	3	3	3
1769	32	6018381	-1	1	3	2	2	4	NA	NA	NA	NA	NA	NA	NA	NA	NA	NA	NA	NA	NA	NA	NA	NA	NA	NA	NA	NA	NA	NA	NA	NA	NA	NA	NA	NA	NA	NA	NA	NA	NA	NA	NA	NA	NA	NA	NA	NA	NA
227	31	6018381	578	6	3	1	2	6	6	6	7	7	7	4	1	1	1	2	1	1	1	1	3	1	1	2	3	2	3	1	1	2	1	2	1	1	1	1	1	1	1	2	2	2	1	3	1	1	2
687	31	6018381	824	1	3	1	1	6	7	7	7	7	6	4	1	5	5	2	1	1	1	2	2	2	1	2	1	1	2	2	1	1	1	2	2	1	3	1	2	1	1	2	1	2	1	1	1	3	2
1574	31	6018381	1859	3	3	1	2	5	6	6	5	7	7	2	3	2	1	1	0	0	1	1	0	0	1	1	2	0	2	1	1	0	2	2	2	0	2	2	2	2	3	3	1	2	0	2	1	1	1
1140	31	6018381	1472	3	3	2	1	5	NA	NA	NA	NA	NA	NA	NA	NA	NA	NA	NA	NA	NA	NA	NA	NA	NA	NA	NA	NA	NA	NA	NA	NA	NA	NA	NA	NA	NA	NA	NA	NA	NA	NA	NA	NA	NA	NA	NA	NA	NA
36	31	6018381	1514	5	3	1	2	5	4	4	4	4	5	3	3	3	3	3	3	3	3	3	3	3	3	3	3	3	3	3	3	3	3	3	3	3	3	3	3	3	3	3	3	3	3	3	3	3	3
747	31	6018381	1550	5	3	2	1	6	NA	NA	NA	NA	NA	NA	NA	NA	NA	NA	NA	NA	NA	NA	NA	NA	NA	NA	NA	NA	NA	NA	NA	NA	NA	NA	NA	NA	NA	NA	NA	NA	NA	NA	NA	NA	NA	NA	NA	NA	NA
1183	31	6018381	1486	6	3	1	2	8	8	8	8	6	8	5	1	1	1	1	1	3	3	1	1	1	1	1	2	1	1	1	1	1	1	1	2	3	1	2	2	2	1	2	1	2	2	2	1	2	1
1065	31	6018381	1086	2	3	2	2	6	NA	NA	NA	NA	NA	NA	NA	NA	NA	NA	NA	NA	NA	NA	NA	NA	NA	NA	NA	NA	NA	NA	NA	NA	NA	NA	NA	NA	NA	NA	NA	NA	NA	NA	NA	NA	NA	NA	NA	NA	NA
1558	31	6018381	3358	4	3	2	1	7	NA	NA	NA	NA	NA	NA	NA	NA	NA	NA	NA	NA	NA	NA	NA	NA	NA	NA	NA	NA	NA	NA	NA	NA	NA	NA	NA	NA	NA	NA	NA	NA	NA	NA	NA	NA	NA	NA	NA	NA	NA
478	31	6018381	1383	1	3	1	1	8	7	8	6	6	7	4	1	1	1	1	1	2	2	1	1	1	1	1	3	1	1	1	1	2	2	2	2	1	2	2	2	2	3	3	1	2	2	2	3	3	1
2034	32	6018381	-1	2	3	2	1	6	NA	NA	NA	NA	NA	NA	NA	NA	NA	NA	NA	NA	NA	NA	NA	NA	NA	NA	NA	NA	NA	NA	NA	NA	NA	NA	NA	NA	NA	NA	NA	NA	NA	NA	NA	NA	NA	NA	NA	NA	NA
133	31	6018381	950	2	3	2	1	4	NA	NA	NA	NA	NA	NA	NA	NA	NA	NA	NA	NA	NA	NA	NA	NA	NA	NA	NA	NA	NA	NA	NA	NA	NA	NA	NA	NA	NA	NA	NA	NA	NA	NA	NA	NA	NA	NA	NA	NA	NA
395	31	6018381	856	5	3	1	2	4	5	0	4	5	6	3	1	1	1	1	1	1	1	1	1	1	1	1	1	1	1	1	1	1	1	1	1	1	1	1	1	1	1	1	1	1	1	1	1	1	1
661	31	6018381	637	1	3	2	1	5	NA	NA	NA	NA	NA	NA	NA	NA	NA	NA	NA	NA	NA	NA	NA	NA	NA	NA	NA	NA	NA	NA	NA	NA	NA	NA	NA	NA	NA	NA	NA	NA	NA	NA	NA	NA	NA	NA	NA	NA	NA
730	32	6018381	-1	5	3	1	1	5	6	6	4	6	6	2	1	2	1	1	2	2	1	1	1	1	2	2	1	2	1	2	1	1	2	2	2	1	2	1	2	2	1	2	2	2	2	2	2	0	1
1221	31	6018381	1027	6	3	1	2	6	5	8	4	3	6	2	2	1	1	1	2	2	2	1	1	1	1	2	1	1	1	1	1	2	2	3	2	1	1	1	1	2	1	3	1	2	2	3	2	2	3
540	31	6018381	1842	3	3	2	2	7	NA	NA	NA	NA	NA	NA	NA	NA	NA	NA	NA	NA	NA	NA	NA	NA	NA	NA	NA	NA	NA	NA	NA	NA	NA	NA	NA	NA	NA	NA	NA	NA	NA	NA	NA	NA	NA	NA	NA	NA	NA
1396	31	6018381	757	5	3	2	2	7	NA	NA	NA	NA	NA	NA	NA	NA	NA	NA	NA	NA	NA	NA	NA	NA	NA	NA	NA	NA	NA	NA	NA	NA	NA	NA	NA	NA	NA	NA	NA	NA	NA	NA	NA	NA	NA	NA	NA	NA	NA
1829	31	6018381	4931	1	3	1	2	5	5	2	3	4	4	3	4	3	3	2	2	2	2	1	2	2	2	2	2	2	1	2	2	2	2	1	3	0	2	3	2	2	2	2	2	2	1	2	2	2	2
1653	31	6018381	802	2	3	2	2	6	NA	NA	NA	NA	NA	NA	NA	NA	NA	NA	NA	NA	NA	NA	NA	NA	NA	NA	NA	NA	NA	NA	NA	NA	NA	NA	NA	NA	NA	NA	NA	NA	NA	NA	NA	NA	NA	NA	NA	NA	NA
608	31	6018381	2197	4	3	1	1	7	8	8	8	7	8	4	2	2	1	1	2	2	2	1	2	2	2	2	2	2	2	1	1	2	1	1	2	3	2	2	2	2	1	2	1	2	2	2	2	1	2
2033	31	6018381	579	5	3	2	2	4	NA	NA	NA	NA	NA	NA	NA	NA	NA	NA	NA	NA	NA	NA	NA	NA	NA	NA	NA	NA	NA	NA	NA	NA	NA	NA	NA	NA	NA	NA	NA	NA	NA	NA	NA	NA	NA	NA	NA	NA	NA
656	31	6018381	896	3	3	2	1	7	NA	NA	NA	NA	NA	NA	NA	NA	NA	NA	NA	NA	NA	NA	NA	NA	NA	NA	NA	NA	NA	NA	NA	NA	NA	NA	NA	NA	NA	NA	NA	NA	NA	NA	NA	NA	NA	NA	NA	NA	NA
792	31	6018381	1378	1	3	1	2	5	6	8	4	5	6	3	2	1	1	1	2	3	3	1	1	1	2	2	2	1	2	1	2	2	1	2	2	2	2	2	2	2	1	1	2	2	1	2	1	2	2
267	32	6018381	-1	1	3	1	1	5	6	6	6	7	8	4	3	3	1	1	2	2	3	1	1	2	2	2	2	1	2	1	1	1	2	2	2	1	2	1	2	2	2	1	1	1	1	2	2	2	2
1677	31	6018381	1697	6	3	2	2	6	NA	NA	NA	NA	NA	NA	NA	NA	NA	NA	NA	NA	NA	NA	NA	NA	NA	NA	NA	NA	NA	NA	NA	NA	NA	NA	NA	NA	NA	NA	NA	NA	NA	NA	NA	NA	NA	NA	NA	NA	NA
465	32	6018381	-1	3	3	2	2	6	NA	NA	NA	NA	NA	NA	NA	NA	NA	NA	NA	NA	NA	NA	NA	NA	NA	NA	NA	NA	NA	NA	NA	NA	NA	NA	NA	NA	NA	NA	NA	NA	NA	NA	NA	NA	NA	NA	NA	NA	NA
696	31	6018381	1070	6	3	1	2	5	4	6	4	7	3	2	4	5	1	1	2	2	2	1	1	1	3	2	2	1	3	2	2	1	2	2	2	1	2	3	2	2	2	3	3	2	2	2	2	2	2
1267	31	6018381	969	5	3	2	1	7	NA	NA	NA	NA	NA	NA	NA	NA	NA	NA	NA	NA	NA	NA	NA	NA	NA	NA	NA	NA	NA	NA	NA	NA	NA	NA	NA	NA	NA	NA	NA	NA	NA	NA	NA	NA	NA	NA	NA	NA	NA
216	31	6018381	693	2	3	2	1	5	NA	NA	NA	NA	NA	NA	NA	NA	NA	NA	NA	NA	NA	NA	NA	NA	NA	NA	NA	NA	NA	NA	NA	NA	NA	NA	NA	NA	NA	NA	NA	NA	NA	NA	NA	NA	NA	NA	NA	NA	NA
639	31	6018381	1096	1	3	2	1	7	NA	NA	NA	NA	NA	NA	NA	NA	NA	NA	NA	NA	NA	NA	NA	NA	NA	NA	NA	NA	NA	NA	NA	NA	NA	NA	NA	NA	NA	NA	NA	NA	NA	NA	NA	NA	NA	NA	NA	NA	NA
1393	31	6018381	812	5	3	2	1	5	NA	NA	NA	NA	NA	NA	NA	NA	NA	NA	NA	NA	NA	NA	NA	NA	NA	NA	NA	NA	NA	NA	NA	NA	NA	NA	NA	NA	NA	NA	NA	NA	NA	NA	NA	NA	NA	NA	NA	NA	NA
520	31	6018381	1324	6	3	1	2	6	5	5	2	5	6	3	1	3	2	1	2	2	2	2	2	1	1	3	2	1	3	1	1	1	1	1	1	3	1	3	3	2	1	1	2	2	2	2	3	3	3
1867	31	6018381	913	1	3	1	2	8	8	6	7	7	8	5	1	1	1	1	1	3	3	1	1	1	1	3	1	3	3	1	1	3	1	1	1	3	3	3	3	2	1	1	1	3	3	3	3	3	3
1426	31	6018381	1819	4	3	1	2	6	6	5	3	7	8	4	1	2	2	1	2	2	2	1	2	2	2	3	2	1	1	1	2	1	1	2	2	3	1	3	3	3	3	3	3	2	2	3	2	2	2
630	31	6018381	618	6	3	1	1	8	7	7	7	7	7	4	1	1	1	1	1	1	2	2	1	1	1	1	1	1	1	2	1	2	1	3	3	3	3	1	2	1	3	2	1	2	1	3	1	1	3
1156	31	6018381	831	3	3	2	2	4	NA	NA	NA	NA	NA	NA	NA	NA	NA	NA	NA	NA	NA	NA	NA	NA	NA	NA	NA	NA	NA	NA	NA	NA	NA	NA	NA	NA	NA	NA	NA	NA	NA	NA	NA	NA	NA	NA	NA	NA	NA
1904	32	6018381	-1	4	3	1	2	6	4	5	3	7	6	3	2	2	1	1	2	1	2	3	1	1	2	2	1	2	1	1	1	2	2	3	1	3	2	2	1	1	1	1	2	2	1	2	1	1	2
2021	31	6018381	931	5	3	2	2	8	NA	NA	NA	NA	NA	NA	NA	NA	NA	NA	NA	NA	NA	NA	NA	NA	NA	NA	NA	NA	NA	NA	NA	NA	NA	NA	NA	NA	NA	NA	NA	NA	NA	NA	NA	NA	NA	NA	NA	NA	NA
580	31	6018381	1117	6	3	1	1	4	4	4	2	4	4	1	5	2	1	1	1	2	2	1	1	1	2	2	2	1	2	1	1	2	2	1	2	2	1	1	1	3	1	1	3	1	1	1	1	2	2
1428	31	6018381	806	3	3	2	2	4	NA	NA	NA	NA	NA	NA	NA	NA	NA	NA	NA	NA	NA	NA	NA	NA	NA	NA	NA	NA	NA	NA	NA	NA	NA	NA	NA	NA	NA	NA	NA	NA	NA	NA	NA	NA	NA	NA	NA	NA	NA
38	31	6018381	3034	6	3	1	1	5	3	5	5	3	3	5	2	4	3	3	3	3	3	1	3	3	0	2	3	3	3	3	3	2	3	3	2	2	1	1	3	2	3	3	3	3	3	3	3	3	3
1403	31	6018381	1376	1	3	1	2	4	4	6	6	6	6	4	3	2	3	1	0	2	2	1	3	1	1	1	1	1	3	2	3	1	2	2	2	2	2	1	1	1	2	2	2	3	2	1	2	3	1
1724	31	6018381	1261	4	3	2	2	5	NA	NA	NA	NA	NA	NA	NA	NA	NA	NA	NA	NA	NA	NA	NA	NA	NA	NA	NA	NA	NA	NA	NA	NA	NA	NA	NA	NA	NA	NA	NA	NA	NA	NA	NA	NA	NA	NA	NA	NA	NA
1822	31	6018381	945	1	3	2	2	7	NA	NA	NA	NA	NA	NA	NA	NA	NA	NA	NA	NA	NA	NA	NA	NA	NA	NA	NA	NA	NA	NA	NA	NA	NA	NA	NA	NA	NA	NA	NA	NA	NA	NA	NA	NA	NA	NA	NA	NA	NA
1184	31	6018381	1258	1	3	1	1	4	5	4	3	6	5	2	1	1	1	2	1	3	3	1	1	1	2	2	1	1	1	3	1	1	2	1	1	2	2	1	1	2	2	2	2	1	3	1	2	1	1
336	31	6018381	890	5	3	2	1	6	NA	NA	NA	NA	NA	NA	NA	NA	NA	NA	NA	NA	NA	NA	NA	NA	NA	NA	NA	NA	NA	NA	NA	NA	NA	NA	NA	NA	NA	NA	NA	NA	NA	NA	NA	NA	NA	NA	NA	NA	NA
1304	31	6018381	783	3	3	1	2	5	1	2	1	5	8	3	3	3	3	3	3	3	3	3	3	3	0	3	3	3	3	3	3	3	3	3	3	3	3	3	3	3	3	3	3	3	3	3	3	3	3
203	31	6018381	902	6	3	2	1	7	NA	NA	NA	NA	NA	NA	NA	NA	NA	NA	NA	NA	NA	NA	NA	NA	NA	NA	NA	NA	NA	NA	NA	NA	NA	NA	NA	NA	NA	NA	NA	NA	NA	NA	NA	NA	NA	NA	NA	NA	NA
1721	32	6018381	-1	5	3	1	1	6	6	6	5	4	8	5	1	3	2	1	1	2	2	1	1	1	2	2	2	2	2	1	2	1	1	2	2	1	3	2	2	2	2	2	1	2	2	2	1	2	1
1997	31	6018381	847	6	3	2	1	4	NA	NA	NA	NA	NA	NA	NA	NA	NA	NA	NA	NA	NA	NA	NA	NA	NA	NA	NA	NA	NA	NA	NA	NA	NA	NA	NA	NA	NA	NA	NA	NA	NA	NA	NA	NA	NA	NA	NA	NA	NA
857	31	6018381	1576	2	3	1	1	4	3	4	4	5	6	4	1	2	1	1	1	1	3	2	1	1	1	2	1	3	1	1	1	3	1	2	1	3	1	3	3	2	1	1	2	3	2	2	2	2	2
590	31	6018381	1365	2	3	1	1	4	6	5	3	6	5	3	3	2	2	1	2	2	2	1	3	2	2	2	2	2	2	1	2	3	2	2	2	3	2	2	2	2	2	2	1	2	3	2	3	3	3
1717	31	6018381	1718	4	3	1	2	8	3	5	4	5	6	2	2	3	1	1	2	3	3	1	2	3	2	3	2	1	1	1	3	3	3	2	2	1	3	3	3	1	3	1	3	3	3	3	3	3	3
665	31	6018381	1088	1	3	1	2	6	7	7	7	7	8	4	1	1	1	1	2	1	1	1	2	2	2	2	2	2	1	1	1	1	2	1	1	1	2	2	2	2	2	1	1	2	2	2	2	1	1
296	31	6018381	947	6	3	1	1	6	5	5	5	5	7	4	3	3	2	1	2	3	3	1	2	1	2	2	2	3	3	1	2	2	2	1	2	2	1	2	2	2	2	2	1	2	1	3	2	2	1
1901	31	6018381	1086	5	3	2	1	6	NA	NA	NA	NA	NA	NA	NA	NA	NA	NA	NA	NA	NA	NA	NA	NA	NA	NA	NA	NA	NA	NA	NA	NA	NA	NA	NA	NA	NA	NA	NA	NA	NA	NA	NA	NA	NA	NA	NA	NA	NA
1500	31	6018381	823	3	3	1	2	7	6	6	5	6	7	4	3	1	1	3	1	1	1	2	1	2	1	1	2	2	1	1	2	1	2	1	1	2	1	1	1	2	1	1	2	1	2	1	2	1	2
104	31	6018381	1745	2	3	2	1	8	NA	NA	NA	NA	NA	NA	NA	NA	NA	NA	NA	NA	NA	NA	NA	NA	NA	NA	NA	NA	NA	NA	NA	NA	NA	NA	NA	NA	NA	NA	NA	NA	NA	NA	NA	NA	NA	NA	NA	NA	NA
846	32	6018381	-1	3	3	1	1	6	6	4	3	3	6	2	2	3	3	1	1	3	1	1	1	1	1	3	2	1	3	1	2	1	3	3	3	1	3	3	2	2	3	1	1	3	2	2	2	3	2
1882	32	6018381	-1	6	3	1	2	4	7	6	6	6	6	2	2	1	2	1	1	1	1	1	1	1	1	1	1	1	3	1	1	1	3	3	1	1	1	1	1	1	1	1	1	1	1	1	1	1	1
599	31	6018381	1205	3	3	2	2	8	NA	NA	NA	NA	NA	NA	NA	NA	NA	NA	NA	NA	NA	NA	NA	NA	NA	NA	NA	NA	NA	NA	NA	NA	NA	NA	NA	NA	NA	NA	NA	NA	NA	NA	NA	NA	NA	NA	NA	NA	NA
1199	31	6018381	1045	2	3	2	1	5	NA	NA	NA	NA	NA	NA	NA	NA	NA	NA	NA	NA	NA	NA	NA	NA	NA	NA	NA	NA	NA	NA	NA	NA	NA	NA	NA	NA	NA	NA	NA	NA	NA	NA	NA	NA	NA	NA	NA	NA	NA
1944	31	6018381	1199	1	3	2	1	5	NA	NA	NA	NA	NA	NA	NA	NA	NA	NA	NA	NA	NA	NA	NA	NA	NA	NA	NA	NA	NA	NA	NA	NA	NA	NA	NA	NA	NA	NA	NA	NA	NA	NA	NA	NA	NA	NA	NA	NA	NA
1222	31	6018381	2467	3	3	1	2	8	7	5	5	7	7	4	1	1	1	1	1	2	3	1	1	1	1	2	1	1	3	1	1	1	1	1	1	2	2	1	2	1	2	2	1	2	2	2	2	2	2
1952	31	6018381	1810	1	3	1	1	5	6	6	6	5	7	3	1	3	1	1	2	3	2	1	1	1	1	3	2	3	2	2	1	2	2	2	2	1	1	2	2	2	2	2	1	2	1	2	2	2	2
448	31	6018381	647	5	3	2	1	8	NA	NA	NA	NA	NA	NA	NA	NA	NA	NA	NA	NA	NA	NA	NA	NA	NA	NA	NA	NA	NA	NA	NA	NA	NA	NA	NA	NA	NA	NA	NA	NA	NA	NA	NA	NA	NA	NA	NA	NA	NA
1420	31	6018381	1280	6	3	1	1	8	8	8	7	7	8	4	2	1	1	1	3	3	3	1	3	3	3	1	2	1	3	1	1	3	3	3	3	3	3	3	3	3	3	3	3	2	2	2	3	3	2
623	31	6018381	2678	3	3	1	2	4	4	5	4	4	5	3	3	3	3	1	2	2	1	2	1	1	2	1	1	2	2	1	2	1	2	1	2	2	1	2	1	2	2	1	1	1	2	1	2	2	2
592	31	6018381	1697	2	3	2	2	8	NA	NA	NA	NA	NA	NA	NA	NA	NA	NA	NA	NA	NA	NA	NA	NA	NA	NA	NA	NA	NA	NA	NA	NA	NA	NA	NA	NA	NA	NA	NA	NA	NA	NA	NA	NA	NA	NA	NA	NA	NA
507	31	6018381	1440	1	3	1	2	4	4	6	3	7	8	3	1	1	1	1	1	3	3	1	1	1	1	1	1	1	1	1	1	3	3	3	3	3	3	3	3	3	3	3	3	3	1	0	3	3	3
1060	31	6018381	936	6	3	2	1	4	NA	NA	NA	NA	NA	NA	NA	NA	NA	NA	NA	NA	NA	NA	NA	NA	NA	NA	NA	NA	NA	NA	NA	NA	NA	NA	NA	NA	NA	NA	NA	NA	NA	NA	NA	NA	NA	NA	NA	NA	NA
1297	31	6018381	2005	4	3	2	1	5	NA	NA	NA	NA	NA	NA	NA	NA	NA	NA	NA	NA	NA	NA	NA	NA	NA	NA	NA	NA	NA	NA	NA	NA	NA	NA	NA	NA	NA	NA	NA	NA	NA	NA	NA	NA	NA	NA	NA	NA	NA
843	32	6018381	-1	1	3	2	1	6	NA	NA	NA	NA	NA	NA	NA	NA	NA	NA	NA	NA	NA	NA	NA	NA	NA	NA	NA	NA	NA	NA	NA	NA	NA	NA	NA	NA	NA	NA	NA	NA	NA	NA	NA	NA	NA	NA	NA	NA	NA
201	31	6018381	593	4	3	1	1	5	7	5	8	4	5	4	4	3	3	3	3	3	3	3	3	3	3	3	3	3	3	3	3	3	3	3	3	3	3	3	3	3	3	3	3	3	3	3	3	3	3
547	31	6018381	1017	5	3	1	1	6	7	6	1	5	8	4	1	2	1	1	1	2	1	1	1	1	2	2	1	1	2	1	1	2	1	2	2	2	1	1	1	2	2	2	2	1	1	1	2	1	1
1516	31	6018381	734	1	3	2	2	6	NA	NA	NA	NA	NA	NA	NA	NA	NA	NA	NA	NA	NA	NA	NA	NA	NA	NA	NA	NA	NA	NA	NA	NA	NA	NA	NA	NA	NA	NA	NA	NA	NA	NA	NA	NA	NA	NA	NA	NA	NA
1212	31	6018381	759	2	3	1	1	6	6	4	5	6	6	3	1	2	1	1	3	2	2	1	3	1	3	3	2	3	3	1	1	2	1	2	2	2	2	2	2	1	2	2	2	3	3	3	3	3	3
669	31	6018381	1072	6	3	2	2	4	NA	NA	NA	NA	NA	NA	NA	NA	NA	NA	NA	NA	NA	NA	NA	NA	NA	NA	NA	NA	NA	NA	NA	NA	NA	NA	NA	NA	NA	NA	NA	NA	NA	NA	NA	NA	NA	NA	NA	NA	NA
1327	31	6018381	891	2	3	2	1	5	NA	NA	NA	NA	NA	NA	NA	NA	NA	NA	NA	NA	NA	NA	NA	NA	NA	NA	NA	NA	NA	NA	NA	NA	NA	NA	NA	NA	NA	NA	NA	NA	NA	NA	NA	NA	NA	NA	NA	NA	NA
914	32	6018381	-1	6	3	2	1	6	NA	NA	NA	NA	NA	NA	NA	NA	NA	NA	NA	NA	NA	NA	NA	NA	NA	NA	NA	NA	NA	NA	NA	NA	NA	NA	NA	NA	NA	NA	NA	NA	NA	NA	NA	NA	NA	NA	NA	NA	NA
702	31	6018381	839	5	3	1	1	7	8	8	7	8	8	5	2	1	1	1	1	1	1	1	1	1	1	1	1	1	1	2	1	1	2	2	2	2	1	1	1	2	2	2	1	1	1	1	1	1	1
574	31	6018381	569	2	3	2	1	8	NA	NA	NA	NA	NA	NA	NA	NA	NA	NA	NA	NA	NA	NA	NA	NA	NA	NA	NA	NA	NA	NA	NA	NA	NA	NA	NA	NA	NA	NA	NA	NA	NA	NA	NA	NA	NA	NA	NA	NA	NA
1061	31	6018381	840	4	3	1	2	8	7	8	7	8	8	4	1	2	1	3	1	1	1	3	1	1	1	1	3	3	3	3	3	1	1	1	1	3	3	3	3	3	3	3	3	1	2	1	1	1	1
587	31	6018381	1017	3	3	1	2	8	8	7	3	7	8	4	2	2	1	1	2	2	2	1	2	1	2	2	2	1	1	1	1	1	1	1	2	2	1	2	2	2	2	2	1	2	2	2	2	2	2
1071	31	6018381	1124	6	3	1	2	5	5	6	3	7	5	4	2	3	1	1	1	3	2	1	1	1	1	2	1	2	2	2	1	2	1	1	2	1	1	2	2	2	2	2	1	2	2	2	1	2	2
81	31	6018381	1611	4	3	1	1	4	3	4	4	5	7	4	2	1	2	1	1	1	1	1	1	1	1	1	1	1	2	1	1	1	2	2	2	1	1	2	2	1	1	1	1	1	1	1	1	1	1
1402	31	6018381	1217	3	3	1	1	5	5	4	6	5	5	3	3	2	4	3	1	1	2	2	2	1	3	3	2	2	3	2	2	1	1	2	2	2	2	2	2	2	1	2	1	3	3	3	3	2	2
1842	31	6018381	1699	3	3	2	2	4	NA	NA	NA	NA	NA	NA	NA	NA	NA	NA	NA	NA	NA	NA	NA	NA	NA	NA	NA	NA	NA	NA	NA	NA	NA	NA	NA	NA	NA	NA	NA	NA	NA	NA	NA	NA	NA	NA	NA	NA	NA
1832	31	6018381	1242	1	3	2	1	6	NA	NA	NA	NA	NA	NA	NA	NA	NA	NA	NA	NA	NA	NA	NA	NA	NA	NA	NA	NA	NA	NA	NA	NA	NA	NA	NA	NA	NA	NA	NA	NA	NA	NA	NA	NA	NA	NA	NA	NA	NA
180	32	6018381	-1	4	3	2	1	8	NA	NA	NA	NA	NA	NA	NA	NA	NA	NA	NA	NA	NA	NA	NA	NA	NA	NA	NA	NA	NA	NA	NA	NA	NA	NA	NA	NA	NA	NA	NA	NA	NA	NA	NA	NA	NA	NA	NA	NA	NA
442	31	6018381	825	1	3	2	2	6	NA	NA	NA	NA	NA	NA	NA	NA	NA	NA	NA	NA	NA	NA	NA	NA	NA	NA	NA	NA	NA	NA	NA	NA	NA	NA	NA	NA	NA	NA	NA	NA	NA	NA	NA	NA	NA	NA	NA	NA	NA
1105	31	6018381	825	3	3	2	1	8	NA	NA	NA	NA	NA	NA	NA	NA	NA	NA	NA	NA	NA	NA	NA	NA	NA	NA	NA	NA	NA	NA	NA	NA	NA	NA	NA	NA	NA	NA	NA	NA	NA	NA	NA	NA	NA	NA	NA	NA	NA
352	32	6018381	-1	1	3	1	2	6	6	5	2	6	5	4	1	3	1	1	2	2	2	1	2	1	2	2	2	2	1	1	2	1	1	1	2	1	2	1	2	2	2	1	1	2	2	2	2	2	2
561	31	6018381	2088	6	3	2	1	4	NA	NA	NA	NA	NA	NA	NA	NA	NA	NA	NA	NA	NA	NA	NA	NA	NA	NA	NA	NA	NA	NA	NA	NA	NA	NA	NA	NA	NA	NA	NA	NA	NA	NA	NA	NA	NA	NA	NA	NA	NA
1415	31	6018381	932	6	3	2	2	5	NA	NA	NA	NA	NA	NA	NA	NA	NA	NA	NA	NA	NA	NA	NA	NA	NA	NA	NA	NA	NA	NA	NA	NA	NA	NA	NA	NA	NA	NA	NA	NA	NA	NA	NA	NA	NA	NA	NA	NA	NA
1967	31	6018381	1910	2	3	1	1	6	4	6	5	8	8	4	1	3	2	1	2	2	2	1	1	1	2	2	1	1	2	1	1	2	1	1	1	2	2	2	1	2	2	1	1	2	2	2	2	2	2
441	31	6018381	1760	5	3	1	2	4	8	8	7	6	8	3	2	1	1	1	2	1	1	1	2	1	2	3	1	1	3	1	1	1	1	1	2	3	3	3	3	3	3	3	3	2	2	2	1	2	2
282	31	6018381	1816	4	3	1	1	7	7	7	5	7	8	5	1	1	2	1	2	2	2	1	2	1	2	2	2	2	1	1	1	2	1	1	2	1	2	2	2	1	2	1	1	2	2	2	3	1	1
163	31	6018381	702	3	3	1	1	6	4	4	4	4	4	2	2	2	2	3	3	3	3	3	3	3	3	3	3	3	3	3	3	3	3	3	3	3	3	3	3	3	3	3	3	3	3	3	3	3	3
1948	31	6018381	1563	5	3	1	2	6	8	8	5	8	8	4	2	1	1	1	1	3	2	1	1	1	1	2	3	1	1	2	1	3	1	3	3	1	3	3	3	3	3	3	3	2	1	1	1	2	1
466	31	6018381	1692	4	3	1	2	7	5	4	1	5	8	3	1	2	1	3	3	1	1	1	3	1	1	3	3	2	1	1	1	2	2	2	2	1	2	2	2	2	2	2	1	3	3	3	3	3	3
325	31	6018381	1193	2	3	1	2	8	8	8	6	7	8	4	1	1	1	1	2	2	2	1	2	1	1	1	3	1	1	1	1	1	2	2	2	1	1	2	2	2	1	1	1	2	2	2	1	2	2
504	31	6018381	2019	1	3	2	1	6	NA	NA	NA	NA	NA	NA	NA	NA	NA	NA	NA	NA	NA	NA	NA	NA	NA	NA	NA	NA	NA	NA	NA	NA	NA	NA	NA	NA	NA	NA	NA	NA	NA	NA	NA	NA	NA	NA	NA	NA	NA
256	32	6018381	-1	5	3	2	2	4	NA	NA	NA	NA	NA	NA	NA	NA	NA	NA	NA	NA	NA	NA	NA	NA	NA	NA	NA	NA	NA	NA	NA	NA	NA	NA	NA	NA	NA	NA	NA	NA	NA	NA	NA	NA	NA	NA	NA	NA	NA
1632	31	6018381	1063	6	3	2	1	8	NA	NA	NA	NA	NA	NA	NA	NA	NA	NA	NA	NA	NA	NA	NA	NA	NA	NA	NA	NA	NA	NA	NA	NA	NA	NA	NA	NA	NA	NA	NA	NA	NA	NA	NA	NA	NA	NA	NA	NA	NA
1535	31	6018381	1011	5	3	2	2	4	NA	NA	NA	NA	NA	NA	NA	NA	NA	NA	NA	NA	NA	NA	NA	NA	NA	NA	NA	NA	NA	NA	NA	NA	NA	NA	NA	NA	NA	NA	NA	NA	NA	NA	NA	NA	NA	NA	NA	NA	NA
648	31	6018381	762	2	3	1	1	8	6	7	6	7	6	2	1	2	1	1	1	2	2	1	2	2	1	2	2	1	1	2	1	1	2	3	1	1	2	2	2	1	2	2	2	1	2	1	1	1	1
1798	31	6018381	1695	1	3	2	2	4	NA	NA	NA	NA	NA	NA	NA	NA	NA	NA	NA	NA	NA	NA	NA	NA	NA	NA	NA	NA	NA	NA	NA	NA	NA	NA	NA	NA	NA	NA	NA	NA	NA	NA	NA	NA	NA	NA	NA	NA	NA
1433	31	6018381	788	3	3	1	1	5	7	6	6	8	6	2	1	3	1	1	0	2	2	1	2	1	1	2	2	1	2	1	1	1	1	1	2	2	2	1	1	2	1	2	2	2	1	1	1	2	1
855	31	6018381	1524	4	3	2	2	6	NA	NA	NA	NA	NA	NA	NA	NA	NA	NA	NA	NA	NA	NA	NA	NA	NA	NA	NA	NA	NA	NA	NA	NA	NA	NA	NA	NA	NA	NA	NA	NA	NA	NA	NA	NA	NA	NA	NA	NA	NA
1332	32	6018381	-1	1	3	2	1	5	NA	NA	NA	NA	NA	NA	NA	NA	NA	NA	NA	NA	NA	NA	NA	NA	NA	NA	NA	NA	NA	NA	NA	NA	NA	NA	NA	NA	NA	NA	NA	NA	NA	NA	NA	NA	NA	NA	NA	NA	NA
45	32	6018381	-1	3	3	2	2	5	NA	NA	NA	NA	NA	NA	NA	NA	NA	NA	NA	NA	NA	NA	NA	NA	NA	NA	NA	NA	NA	NA	NA	NA	NA	NA	NA	NA	NA	NA	NA	NA	NA	NA	NA	NA	NA	NA	NA	NA	NA
460	31	6018381	788	3	3	1	1	5	6	7	6	7	6	4	2	3	1	1	1	3	1	1	1	1	1	1	1	1	1	1	1	1	1	1	1	3	3	1	1	1	3	3	3	2	1	1	3	2	3
807	31	6018381	864	4	3	1	1	4	7	7	4	5	4	2	3	3	3	1	1	3	1	3	1	3	1	1	1	1	3	3	3	3	3	3	3	3	3	3	1	3	1	3	3	3	3	3	3	3	3
1981	31	6018381	1512	2	3	2	2	4	NA	NA	NA	NA	NA	NA	NA	NA	NA	NA	NA	NA	NA	NA	NA	NA	NA	NA	NA	NA	NA	NA	NA	NA	NA	NA	NA	NA	NA	NA	NA	NA	NA	NA	NA	NA	NA	NA	NA	NA	NA
1030	31	6018381	790	3	3	1	2	7	7	5	2	7	7	4	3	3	1	1	1	2	2	1	1	1	1	1	1	1	1	2	3	2	2	2	1	1	1	3	3	3	3	3	3	3	3	3	3	3	3
379	31	6018381	533	5	3	1	2	6	5	5	4	0	3	3	3	3	2	1	1	3	2	2	2	1	3	1	2	2	2	2	1	1	1	2	2	2	1	2	1	2	1	2	2	1	2	1	1	2	1
1150	31	6018381	858	4	3	2	1	7	NA	NA	NA	NA	NA	NA	NA	NA	NA	NA	NA	NA	NA	NA	NA	NA	NA	NA	NA	NA	NA	NA	NA	NA	NA	NA	NA	NA	NA	NA	NA	NA	NA	NA	NA	NA	NA	NA	NA	NA	NA
995	31	6018381	1412	4	3	1	1	5	6	6	5	5	7	3	2	2	1	1	2	2	2	1	2	1	2	2	2	3	3	1	2	2	1	2	2	1	2	2	2	2	2	1	1	2	2	2	2	2	1
1834	31	6018381	1574	3	3	2	2	7	NA	NA	NA	NA	NA	NA	NA	NA	NA	NA	NA	NA	NA	NA	NA	NA	NA	NA	NA	NA	NA	NA	NA	NA	NA	NA	NA	NA	NA	NA	NA	NA	NA	NA	NA	NA	NA	NA	NA	NA	NA
2037	31	6018381	1336	1	3	1	2	6	4	5	5	7	8	4	2	2	1	1	1	1	1	1	1	1	1	1	1	1	1	1	1	1	1	1	1	1	1	1	1	1	1	1	1	2	2	2	2	2	2
198	31	6018381	744	6	3	2	1	4	NA	NA	NA	NA	NA	NA	NA	NA	NA	NA	NA	NA	NA	NA	NA	NA	NA	NA	NA	NA	NA	NA	NA	NA	NA	NA	NA	NA	NA	NA	NA	NA	NA	NA	NA	NA	NA	NA	NA	NA	NA
1999	31	6018381	676	3	3	1	1	8	8	8	8	8	8	1	1	5	2	1	1	1	1	1	1	1	1	1	1	1	1	1	1	1	1	1	1	1	1	1	1	1	1	1	1	1	1	1	1	1	1
743	31	6018381	2802	2	3	2	1	5	NA	NA	NA	NA	NA	NA	NA	NA	NA	NA	NA	NA	NA	NA	NA	NA	NA	NA	NA	NA	NA	NA	NA	NA	NA	NA	NA	NA	NA	NA	NA	NA	NA	NA	NA	NA	NA	NA	NA	NA	NA
1234	31	6018381	1087	5	3	1	1	8	6	6	5	8	8	4	2	2	1	1	1	2	2	1	1	2	3	3	3	3	0	2	3	3	3	3	3	3	3	2	3	3	2	2	1	3	3	3	3	3	3
280	31	6018381	576	2	3	2	2	4	NA	NA	NA	NA	NA	NA	NA	NA	NA	NA	NA	NA	NA	NA	NA	NA	NA	NA	NA	NA	NA	NA	NA	NA	NA	NA	NA	NA	NA	NA	NA	NA	NA	NA	NA	NA	NA	NA	NA	NA	NA
682	31	6018381	1109	6	3	1	2	8	7	7	6	7	8	4	3	1	1	1	2	3	3	1	2	1	2	2	3	1	3	1	2	3	1	2	2	3	2	2	2	2	2	3	1	3	2	2	1	2	1
1706	31	6018381	2109	1	3	1	2	4	5	6	5	6	6	3	1	2	1	1	1	2	2	1	1	1	1	2	2	2	1	1	2	2	2	2	1	1	1	1	2	2	2	1	1	0	0	1	2	2	2
1084	31	6018381	1436	5	3	1	1	4	4	4	3	5	7	3	1	2	1	3	2	2	2	1	1	3	2	3	2	3	3	3	2	3	1	2	2	3	3	2	3	2	3	2	1	3	2	3	1	3	2
1436	31	6018381	595	4	3	2	1	8	NA	NA	NA	NA	NA	NA	NA	NA	NA	NA	NA	NA	NA	NA	NA	NA	NA	NA	NA	NA	NA	NA	NA	NA	NA	NA	NA	NA	NA	NA	NA	NA	NA	NA	NA	NA	NA	NA	NA	NA	NA
1603	32	6018381	-1	2	3	1	1	5	8	8	8	3	8	2	3	1	1	1	1	1	1	1	1	1	1	1	1	1	1	1	1	1	1	1	1	1	1	1	1	1	1	1	1	1	1	1	1	1	1
427	31	6018381	1185	1	3	2	2	6	NA	NA	NA	NA	NA	NA	NA	NA	NA	NA	NA	NA	NA	NA	NA	NA	NA	NA	NA	NA	NA	NA	NA	NA	NA	NA	NA	NA	NA	NA	NA	NA	NA	NA	NA	NA	NA	NA	NA	NA	NA
1115	31	6018381	1416	5	3	1	2	5	6	6	6	5	5	2	2	3	3	2	2	2	3	3	3	3	2	2	1	1	2	1	1	3	3	3	3	3	3	3	3	3	3	3	3	3	3	3	3	3	3
931	31	6018381	922	3	3	1	1	6	3	4	4	4	7	2	2	4	3	1	3	2	2	3	2	3	3	2	3	3	3	3	1	2	2	2	2	3	2	2	2	2	2	2	1	2	1	2	1	3	1
488	31	6018381	2231	6	3	1	1	7	5	6	4	4	6	4	3	2	2	1	2	2	2	1	1	2	2	2	2	2	2	1	1	2	2	1	2	1	1	2	2	2	2	2	1	2	2	2	2	2	1
1575	31	6018381	2827	3	3	2	2	6	NA	NA	NA	NA	NA	NA	NA	NA	NA	NA	NA	NA	NA	NA	NA	NA	NA	NA	NA	NA	NA	NA	NA	NA	NA	NA	NA	NA	NA	NA	NA	NA	NA	NA	NA	NA	NA	NA	NA	NA	NA
487	31	6018381	951	6	3	1	2	5	7	7	5	5	8	3	3	1	1	1	2	2	2	1	1	2	2	3	2	3	3	1	1	3	1	2	2	1	1	3	3	3	1	1	3	1	1	1	1	2	1
109	31	6018381	726	3	3	2	2	8	NA	NA	NA	NA	NA	NA	NA	NA	NA	NA	NA	NA	NA	NA	NA	NA	NA	NA	NA	NA	NA	NA	NA	NA	NA	NA	NA	NA	NA	NA	NA	NA	NA	NA	NA	NA	NA	NA	NA	NA	NA
1268	31	6018381	783	2	3	1	1	4	6	6	5	7	6	4	2	1	1	1	1	1	3	1	1	3	1	3	1	3	3	3	1	3	1	3	1	2	3	3	3	3	3	3	3	2	2	2	2	1	2
1741	31	6018381	1414	5	3	1	1	5	5	6	6	4	3	3	2	2	2	1	2	2	2	1	2	1	2	3	2	3	3	1	1	2	3	1	2	1	1	3	3	3	2	2	3	2	2	2	2	2	1
159	31	6018381	794	1	3	2	1	4	NA	NA	NA	NA	NA	NA	NA	NA	NA	NA	NA	NA	NA	NA	NA	NA	NA	NA	NA	NA	NA	NA	NA	NA	NA	NA	NA	NA	NA	NA	NA	NA	NA	NA	NA	NA	NA	NA	NA	NA	NA
1303	31	6018381	693	5	3	1	1	6	7	8	6	5	4	4	1	1	1	1	1	2	1	1	1	2	2	2	2	1	1	1	2	2	2	2	2	1	2	1	2	1	2	2	1	2	2	2	1	1	2
1168	31	6018381	1147	6	3	1	2	4	3	3	5	4	6	2	2	2	1	1	2	2	1	1	1	2	2	3	2	1	2	2	2	1	2	2	2	1	2	2	1	2	2	2	2	2	2	1	2	1	3
1801	31	6018381	949	3	3	2	2	7	NA	NA	NA	NA	NA	NA	NA	NA	NA	NA	NA	NA	NA	NA	NA	NA	NA	NA	NA	NA	NA	NA	NA	NA	NA	NA	NA	NA	NA	NA	NA	NA	NA	NA	NA	NA	NA	NA	NA	NA	NA
353	32	6018381	-1	2	3	2	1	6	NA	NA	NA	NA	NA	NA	NA	NA	NA	NA	NA	NA	NA	NA	NA	NA	NA	NA	NA	NA	NA	NA	NA	NA	NA	NA	NA	NA	NA	NA	NA	NA	NA	NA	NA	NA	NA	NA	NA	NA	NA
1738	31	6018381	2723	4	3	2	2	6	NA	NA	NA	NA	NA	NA	NA	NA	NA	NA	NA	NA	NA	NA	NA	NA	NA	NA	NA	NA	NA	NA	NA	NA	NA	NA	NA	NA	NA	NA	NA	NA	NA	NA	NA	NA	NA	NA	NA	NA	NA
1139	31	6018381	1241	2	3	1	1	7	6	7	5	5	7	3	1	1	1	1	1	2	2	1	1	1	2	3	2	1	1	3	1	3	1	1	3	3	3	1	1	2	3	3	3	3	3	3	3	3	3
1785	32	6018381	-1	5	3	1	2	6	5	2	2	5	4	3	2	4	1	3	3	3	3	3	3	3	3	3	3	3	3	3	3	3	3	3	3	3	3	3	3	3	3	3	3	3	3	3	3	3	3
1193	31	6018381	1603	6	3	2	2	4	NA	NA	NA	NA	NA	NA	NA	NA	NA	NA	NA	NA	NA	NA	NA	NA	NA	NA	NA	NA	NA	NA	NA	NA	NA	NA	NA	NA	NA	NA	NA	NA	NA	NA	NA	NA	NA	NA	NA	NA	NA
793	31	6018381	613	6	3	1	2	8	8	8	8	8	8	4	1	1	1	1	1	1	1	1	1	1	1	3	3	3	3	3	3	1	1	1	1	1	1	3	3	3	3	3	3	1	1	1	1	1	1
1891	31	6018381	804	5	3	2	1	4	NA	NA	NA	NA	NA	NA	NA	NA	NA	NA	NA	NA	NA	NA	NA	NA	NA	NA	NA	NA	NA	NA	NA	NA	NA	NA	NA	NA	NA	NA	NA	NA	NA	NA	NA	NA	NA	NA	NA	NA	NA
1713	32	6018381	-1	2	3	2	2	4	NA	NA	NA	NA	NA	NA	NA	NA	NA	NA	NA	NA	NA	NA	NA	NA	NA	NA	NA	NA	NA	NA	NA	NA	NA	NA	NA	NA	NA	NA	NA	NA	NA	NA	NA	NA	NA	NA	NA	NA	NA
1442	31	6018381	1420	4	3	1	1	6	4	3	3	3	7	4	2	2	1	1	1	1	1	2	2	1	1	2	1	1	2	1	1	1	2	2	2	1	1	2	2	1	1	2	2	2	1	2	1	2	2
1820	31	6018381	644	3	3	2	1	6	NA	NA	NA	NA	NA	NA	NA	NA	NA	NA	NA	NA	NA	NA	NA	NA	NA	NA	NA	NA	NA	NA	NA	NA	NA	NA	NA	NA	NA	NA	NA	NA	NA	NA	NA	NA	NA	NA	NA	NA	NA
200	31	6018381	1046	1	3	1	2	7	8	6	4	8	8	3	2	1	1	1	2	2	3	1	3	2	3	3	3	1	1	1	1	2	1	1	1	1	1	2	2	2	2	1	1	2	2	1	2	3	3
1926	31	6018381	2745	1	3	1	1	5	7	8	3	3	5	2	3	2	1	1	1	2	2	1	1	2	2	3	2	3	3	1	1	2	1	1	2	1	1	3	3	1	1	1	2	2	2	2	2	2	1
68	31	6018381	1498	6	3	1	1	6	3	3	4	4	8	4	1	2	1	1	3	3	3	1	1	1	3	3	1	1	3	1	1	1	3	3	3	3	3	2	2	2	2	3	1	1	1	1	2	1	2
1313	31	6018381	999	2	3	1	1	5	3	4	4	5	5	3	2	3	2	1	2	2	3	3	3	1	1	2	2	3	3	1	1	2	1	2	2	2	2	3	3	1	2	2	2	2	2	2	2	2	2
307	31	6018381	830	1	3	2	2	5	NA	NA	NA	NA	NA	NA	NA	NA	NA	NA	NA	NA	NA	NA	NA	NA	NA	NA	NA	NA	NA	NA	NA	NA	NA	NA	NA	NA	NA	NA	NA	NA	NA	NA	NA	NA	NA	NA	NA	NA	NA
1636	31	6018381	678	5	3	1	1	5	5	8	7	6	7	3	3	4	2	1	2	1	2	2	1	1	1	2	2	1	1	1	2	1	2	1	2	2	2	1	2	1	1	1	2	1	1	1	2	2	1
1460	31	6018381	1489	6	3	1	2	8	4	7	7	7	4	3	1	3	1	1	2	2	2	1	1	2	2	2	3	1	1	1	2	3	1	2	2	1	1	2	2	2	1	2	1	1	3	1	3	3	3
1408	31	6018381	2038	4	3	2	2	5	NA	NA	NA	NA	NA	NA	NA	NA	NA	NA	NA	NA	NA	NA	NA	NA	NA	NA	NA	NA	NA	NA	NA	NA	NA	NA	NA	NA	NA	NA	NA	NA	NA	NA	NA	NA	NA	NA	NA	NA	NA
1972	31	6018381	539	6	3	1	1	8	7	6	7	7	7	5	1	1	1	2	2	2	1	1	1	2	2	1	2	1	2	2	1	1	2	2	1	2	1	1	1	1	1	2	1	1	2	2	1	1	2
597	31	6018381	1045	2	3	2	2	5	NA	NA	NA	NA	NA	NA	NA	NA	NA	NA	NA	NA	NA	NA	NA	NA	NA	NA	NA	NA	NA	NA	NA	NA	NA	NA	NA	NA	NA	NA	NA	NA	NA	NA	NA	NA	NA	NA	NA	NA	NA
739	31	6018381	781	3	3	2	2	5	NA	NA	NA	NA	NA	NA	NA	NA	NA	NA	NA	NA	NA	NA	NA	NA	NA	NA	NA	NA	NA	NA	NA	NA	NA	NA	NA	NA	NA	NA	NA	NA	NA	NA	NA	NA	NA	NA	NA	NA	NA
1749	31	6018381	1795	5	3	2	2	8	NA	NA	NA	NA	NA	NA	NA	NA	NA	NA	NA	NA	NA	NA	NA	NA	NA	NA	NA	NA	NA	NA	NA	NA	NA	NA	NA	NA	NA	NA	NA	NA	NA	NA	NA	NA	NA	NA	NA	NA	NA
70	31	6018381	720	3	3	1	2	8	5	6	5	7	7	4	1	1	1	1	1	1	1	1	1	1	1	3	1	1	1	1	1	3	3	3	3	3	3	3	3	3	3	3	3	2	2	2	2	2	2
196	32	6018381	-1	4	3	2	1	4	NA	NA	NA	NA	NA	NA	NA	NA	NA	NA	NA	NA	NA	NA	NA	NA	NA	NA	NA	NA	NA	NA	NA	NA	NA	NA	NA	NA	NA	NA	NA	NA	NA	NA	NA	NA	NA	NA	NA	NA	NA
169	31	6018381	906	5	3	2	1	6	NA	NA	NA	NA	NA	NA	NA	NA	NA	NA	NA	NA	NA	NA	NA	NA	NA	NA	NA	NA	NA	NA	NA	NA	NA	NA	NA	NA	NA	NA	NA	NA	NA	NA	NA	NA	NA	NA	NA	NA	NA
1708	31	6018381	619	1	3	1	1	4	4	5	2	6	6	2	5	2	1	1	3	3	3	3	3	3	3	3	3	3	3	3	3	3	3	3	3	3	3	3	3	3	3	3	3	3	1	3	3	3	3
1879	31	6018381	961	4	3	2	2	6	NA	NA	NA	NA	NA	NA	NA	NA	NA	NA	NA	NA	NA	NA	NA	NA	NA	NA	NA	NA	NA	NA	NA	NA	NA	NA	NA	NA	NA	NA	NA	NA	NA	NA	NA	NA	NA	NA	NA	NA	NA
1648	31	6018381	1319	6	3	2	1	5	NA	NA	NA	NA	NA	NA	NA	NA	NA	NA	NA	NA	NA	NA	NA	NA	NA	NA	NA	NA	NA	NA	NA	NA	NA	NA	NA	NA	NA	NA	NA	NA	NA	NA	NA	NA	NA	NA	NA	NA	NA
447	31	6018381	2007	2	3	2	2	7	NA	NA	NA	NA	NA	NA	NA	NA	NA	NA	NA	NA	NA	NA	NA	NA	NA	NA	NA	NA	NA	NA	NA	NA	NA	NA	NA	NA	NA	NA	NA	NA	NA	NA	NA	NA	NA	NA	NA	NA	NA
1103	31	6018381	1417	5	3	1	1	5	6	5	3	4	6	3	2	2	1	1	2	2	2	1	2	2	2	3	2	2	2	1	1	2	1	2	2	3	1	2	2	2	1	1	1	2	2	2	2	1	2
1334	32	6018381	-1	2	3	2	2	8	NA	NA	NA	NA	NA	NA	NA	NA	NA	NA	NA	NA	NA	NA	NA	NA	NA	NA	NA	NA	NA	NA	NA	NA	NA	NA	NA	NA	NA	NA	NA	NA	NA	NA	NA	NA	NA	NA	NA	NA	NA
1504	31	6018381	1714	4	3	2	1	8	NA	NA	NA	NA	NA	NA	NA	NA	NA	NA	NA	NA	NA	NA	NA	NA	NA	NA	NA	NA	NA	NA	NA	NA	NA	NA	NA	NA	NA	NA	NA	NA	NA	NA	NA	NA	NA	NA	NA	NA	NA
1985	31	6018381	1199	6	3	2	1	5	NA	NA	NA	NA	NA	NA	NA	NA	NA	NA	NA	NA	NA	NA	NA	NA	NA	NA	NA	NA	NA	NA	NA	NA	NA	NA	NA	NA	NA	NA	NA	NA	NA	NA	NA	NA	NA	NA	NA	NA	NA
1279	32	6018381	-1	1	3	2	1	5	NA	NA	NA	NA	NA	NA	NA	NA	NA	NA	NA	NA	NA	NA	NA	NA	NA	NA	NA	NA	NA	NA	NA	NA	NA	NA	NA	NA	NA	NA	NA	NA	NA	NA	NA	NA	NA	NA	NA	NA	NA
378	31	6018381	911	2	3	1	2	4	3	8	6	6	8	4	2	1	1	3	1	1	1	1	2	1	1	3	3	3	1	1	1	3	1	1	3	2	3	2	2	2	2	2	1	3	3	3	3	3	3
293	31	6018381	1108	6	3	2	2	6	NA	NA	NA	NA	NA	NA	NA	NA	NA	NA	NA	NA	NA	NA	NA	NA	NA	NA	NA	NA	NA	NA	NA	NA	NA	NA	NA	NA	NA	NA	NA	NA	NA	NA	NA	NA	NA	NA	NA	NA	NA
50	32	6018381	-1	1	3	2	1	5	NA	NA	NA	NA	NA	NA	NA	NA	NA	NA	NA	NA	NA	NA	NA	NA	NA	NA	NA	NA	NA	NA	NA	NA	NA	NA	NA	NA	NA	NA	NA	NA	NA	NA	NA	NA	NA	NA	NA	NA	NA
946	31	6018381	654	1	3	1	1	6	7	7	5	6	6	4	1	1	1	1	1	2	2	1	1	1	1	2	2	3	3	1	1	2	2	1	1	2	2	3	3	3	3	3	3	2	2	2	2	2	2
1342	32	6018381	-1	2	3	2	2	6	NA	NA	NA	NA	NA	NA	NA	NA	NA	NA	NA	NA	NA	NA	NA	NA	NA	NA	NA	NA	NA	NA	NA	NA	NA	NA	NA	NA	NA	NA	NA	NA	NA	NA	NA	NA	NA	NA	NA	NA	NA
566	31	6018381	1257	2	3	1	1	7	7	7	5	7	7	4	1	1	1	1	1	1	1	1	1	1	1	1	1	1	1	1	1	1	2	2	2	1	1	1	1	2	1	3	3	2	2	2	2	1	2
1057	31	6018381	1622	5	3	1	2	6	6	6	2	5	7	4	1	2	4	1	2	2	2	1	1	1	2	2	2	1	1	1	1	3	3	3	3	3	3	2	2	2	2	2	1	2	1	2	2	2	2
650	31	6018381	1047	3	3	1	2	6	5	6	6	6	6	4	2	1	3	1	2	1	3	2	1	3	2	3	3	2	3	2	3	1	3	3	2	3	1	3	2	3	1	2	3	2	1	1	2	3	2
529	31	6018381	1106	2	3	1	2	8	5	5	6	5	7	4	3	5	4	3	3	3	3	3	3	3	3	3	3	3	3	3	3	3	3	3	3	3	3	3	3	3	3	3	3	3	3	3	3	3	3
2030	32	6018381	-1	1	3	1	2	7	7	7	6	7	8	3	2	1	1	1	1	3	1	1	2	2	2	2	3	2	3	1	1	1	1	2	2	2	2	3	1	1	3	3	3	2	2	2	2	2	2
1288	32	6018381	-1	6	3	2	1	5	NA	NA	NA	NA	NA	NA	NA	NA	NA	NA	NA	NA	NA	NA	NA	NA	NA	NA	NA	NA	NA	NA	NA	NA	NA	NA	NA	NA	NA	NA	NA	NA	NA	NA	NA	NA	NA	NA	NA	NA	NA
643	31	6018381	667	4	3	1	2	7	8	8	8	7	7	5	5	5	0	1	2	1	1	1	2	2	1	1	2	1	2	2	1	1	2	2	1	2	1	2	3	1	2	1	1	1	2	2	1	1	2
1157	31	6018381	579	6	3	2	2	4	NA	NA	NA	NA	NA	NA	NA	NA	NA	NA	NA	NA	NA	NA	NA	NA	NA	NA	NA	NA	NA	NA	NA	NA	NA	NA	NA	NA	NA	NA	NA	NA	NA	NA	NA	NA	NA	NA	NA	NA	NA
930	31	6018381	603	1	3	2	1	8	NA	NA	NA	NA	NA	NA	NA	NA	NA	NA	NA	NA	NA	NA	NA	NA	NA	NA	NA	NA	NA	NA	NA	NA	NA	NA	NA	NA	NA	NA	NA	NA	NA	NA	NA	NA	NA	NA	NA	NA	NA
524	31	6018381	720	3	3	2	1	6	NA	NA	NA	NA	NA	NA	NA	NA	NA	NA	NA	NA	NA	NA	NA	NA	NA	NA	NA	NA	NA	NA	NA	NA	NA	NA	NA	NA	NA	NA	NA	NA	NA	NA	NA	NA	NA	NA	NA	NA	NA
1533	31	6018381	806	2	3	2	1	5	NA	NA	NA	NA	NA	NA	NA	NA	NA	NA	NA	NA	NA	NA	NA	NA	NA	NA	NA	NA	NA	NA	NA	NA	NA	NA	NA	NA	NA	NA	NA	NA	NA	NA	NA	NA	NA	NA	NA	NA	NA
358	31	6018381	767	3	3	1	1	5	6	4	3	6	4	1	2	1	1	3	3	3	3	3	3	3	3	3	3	3	3	3	3	3	3	3	3	3	3	3	3	3	3	3	3	3	3	3	3	3	3
1720	31	6018381	883	5	3	1	2	6	5	6	4	6	6	3	2	1	1	1	1	1	1	3	3	1	1	2	2	1	1	1	1	1	1	3	1	3	1	1	2	2	3	3	1	2	3	3	3	2	2
425	31	6018381	1984	3	3	2	1	7	NA	NA	NA	NA	NA	NA	NA	NA	NA	NA	NA	NA	NA	NA	NA	NA	NA	NA	NA	NA	NA	NA	NA	NA	NA	NA	NA	NA	NA	NA	NA	NA	NA	NA	NA	NA	NA	NA	NA	NA	NA
1165	31	6018381	932	2	3	2	2	4	NA	NA	NA	NA	NA	NA	NA	NA	NA	NA	NA	NA	NA	NA	NA	NA	NA	NA	NA	NA	NA	NA	NA	NA	NA	NA	NA	NA	NA	NA	NA	NA	NA	NA	NA	NA	NA	NA	NA	NA	NA
925	31	6018381	1913	6	3	2	2	8	NA	NA	NA	NA	NA	NA	NA	NA	NA	NA	NA	NA	NA	NA	NA	NA	NA	NA	NA	NA	NA	NA	NA	NA	NA	NA	NA	NA	NA	NA	NA	NA	NA	NA	NA	NA	NA	NA	NA	NA	NA
250	31	6018381	731	1	3	2	1	6	NA	NA	NA	NA	NA	NA	NA	NA	NA	NA	NA	NA	NA	NA	NA	NA	NA	NA	NA	NA	NA	NA	NA	NA	NA	NA	NA	NA	NA	NA	NA	NA	NA	NA	NA	NA	NA	NA	NA	NA	NA
2019	31	6018381	641	3	3	1	2	7	7	6	6	8	8	4	1	1	1	1	1	1	1	1	1	1	1	1	1	1	1	1	1	1	1	1	1	1	1	1	1	2	1	1	2	3	3	3	3	3	3
725	31	6018381	942	6	3	1	2	6	5	8	6	8	8	4	1	1	1	1	3	3	3	3	3	1	3	2	3	3	2	3	3	3	1	0	2	3	2	2	3	3	3	3	0	2	1	2	1	3	3
391	31	6018381	1099	4	3	1	1	8	8	8	8	8	8	5	1	1	1	0	1	3	3	1	1	1	1	1	1	1	1	1	2	1	1	1	2	1	1	1	1	1	2	1	2	1	1	1	1	1	2
1076	31	6018381	933	5	3	1	1	4	3	4	2	4	5	2	3	2	1	3	3	3	3	3	3	3	3	3	3	3	3	3	3	3	3	3	3	3	3	3	3	3	3	3	3	3	3	3	3	3	3
424	31	6018381	1218	6	3	1	2	5	8	6	5	6	8	4	1	1	1	1	3	3	1	1	2	3	2	3	3	1	0	3	3	2	1	2	2	2	2	3	2	2	3	2	1	3	3	3	3	2	3
1365	31	6018381	720	1	3	2	2	4	NA	NA	NA	NA	NA	NA	NA	NA	NA	NA	NA	NA	NA	NA	NA	NA	NA	NA	NA	NA	NA	NA	NA	NA	NA	NA	NA	NA	NA	NA	NA	NA	NA	NA	NA	NA	NA	NA	NA	NA	NA
1598	31	6018381	1127	3	3	2	1	5	NA	NA	NA	NA	NA	NA	NA	NA	NA	NA	NA	NA	NA	NA	NA	NA	NA	NA	NA	NA	NA	NA	NA	NA	NA	NA	NA	NA	NA	NA	NA	NA	NA	NA	NA	NA	NA	NA	NA	NA	NA
1392	31	6018381	1190	5	3	2	2	8	NA	NA	NA	NA	NA	NA	NA	NA	NA	NA	NA	NA	NA	NA	NA	NA	NA	NA	NA	NA	NA	NA	NA	NA	NA	NA	NA	NA	NA	NA	NA	NA	NA	NA	NA	NA	NA	NA	NA	NA	NA
958	31	6018381	1236	1	3	1	1	6	6	5	4	6	7	4	2	2	3	1	3	1	3	1	1	1	3	2	3	3	3	2	1	3	3	3	3	3	3	2	3	1	3	3	2	3	3	3	3	3	3
1137	31	6018381	1112	3	3	1	1	5	8	6	6	8	8	3	3	1	1	1	1	1	1	1	1	1	2	3	3	3	1	1	1	3	3	3	3	3	3	3	3	1	3	3	3	3	3	3	3	3	3
244	31	6018381	779	6	3	1	2	5	5	3	3	4	6	3	2	3	1	3	3	3	3	3	3	3	3	3	3	3	3	3	3	3	3	3	3	3	3	3	3	3	3	3	3	3	3	3	3	3	3
1049	31	6018381	1102	4	3	1	2	6	5	4	4	4	4	3	1	2	2	3	1	3	3	1	3	3	0	3	3	3	3	3	3	2	3	3	2	1	1	3	3	3	3	3	3	1	1	0	3	1	3
1592	31	6018381	823	4	3	2	1	6	NA	NA	NA	NA	NA	NA	NA	NA	NA	NA	NA	NA	NA	NA	NA	NA	NA	NA	NA	NA	NA	NA	NA	NA	NA	NA	NA	NA	NA	NA	NA	NA	NA	NA	NA	NA	NA	NA	NA	NA	NA
1135	31	6018381	527	1	3	1	2	8	5	5	5	7	6	4	1	1	1	1	2	2	2	1	1	1	1	2	2	2	3	1	1	1	2	3	3	3	1	1	3	3	2	1	3	1	1	3	2	2	1
1919	31	6018381	1240	5	3	2	2	4	NA	NA	NA	NA	NA	NA	NA	NA	NA	NA	NA	NA	NA	NA	NA	NA	NA	NA	NA	NA	NA	NA	NA	NA	NA	NA	NA	NA	NA	NA	NA	NA	NA	NA	NA	NA	NA	NA	NA	NA	NA
881	31	6018381	1053	4	3	2	2	5	NA	NA	NA	NA	NA	NA	NA	NA	NA	NA	NA	NA	NA	NA	NA	NA	NA	NA	NA	NA	NA	NA	NA	NA	NA	NA	NA	NA	NA	NA	NA	NA	NA	NA	NA	NA	NA	NA	NA	NA	NA
472	31	6018381	1439	1	3	2	1	6	NA	NA	NA	NA	NA	NA	NA	NA	NA	NA	NA	NA	NA	NA	NA	NA	NA	NA	NA	NA	NA	NA	NA	NA	NA	NA	NA	NA	NA	NA	NA	NA	NA	NA	NA	NA	NA	NA	NA	NA	NA
1249	31	6018381	1546	5	3	1	2	6	6	4	3	5	5	3	1	2	1	1	1	2	2	1	2	1	2	2	1	2	2	2	1	2	1	2	2	2	2	2	2	2	2	2	1	1	1	2	2	2	2
1394	31	6018381	615	2	3	2	1	5	NA	NA	NA	NA	NA	NA	NA	NA	NA	NA	NA	NA	NA	NA	NA	NA	NA	NA	NA	NA	NA	NA	NA	NA	NA	NA	NA	NA	NA	NA	NA	NA	NA	NA	NA	NA	NA	NA	NA	NA	NA
273	31	6018381	1102	2	3	2	2	6	NA	NA	NA	NA	NA	NA	NA	NA	NA	NA	NA	NA	NA	NA	NA	NA	NA	NA	NA	NA	NA	NA	NA	NA	NA	NA	NA	NA	NA	NA	NA	NA	NA	NA	NA	NA	NA	NA	NA	NA	NA
1124	31	6018381	927	4	3	1	2	4	4	4	4	4	5	3	3	3	3	1	2	2	2	1	1	2	1	3	2	1	2	1	1	3	2	1	2	3	1	1	1	1	1	2	1	1	1	1	1	2	1
1153	31	6018381	1006	6	3	2	1	6	NA	NA	NA	NA	NA	NA	NA	NA	NA	NA	NA	NA	NA	NA	NA	NA	NA	NA	NA	NA	NA	NA	NA	NA	NA	NA	NA	NA	NA	NA	NA	NA	NA	NA	NA	NA	NA	NA	NA	NA	NA
1227	31	6018381	999	2	3	2	2	6	NA	NA	NA	NA	NA	NA	NA	NA	NA	NA	NA	NA	NA	NA	NA	NA	NA	NA	NA	NA	NA	NA	NA	NA	NA	NA	NA	NA	NA	NA	NA	NA	NA	NA	NA	NA	NA	NA	NA	NA	NA
1748	31	6018381	1246	2	3	1	2	5	3	5	5	5	5	3	2	2	2	2	1	3	3	2	1	2	2	2	2	2	2	3	2	2	2	2	2	1	2	3	3	2	1	3	1	3	3	3	3	3	3
704	31	6018381	716	5	3	1	2	7	4	5	4	6	6	2	3	3	2	1	1	1	1	3	3	3	1	2	3	1	1	1	1	1	1	1	1	1	3	1	3	3	1	3	3	3	3	3	3	3	3
707	31	6018381	1489	6	3	1	2	6	5	6	3	8	8	3	1	4	1	1	1	1	1	1	1	1	1	1	1	1	1	1	1	1	2	2	2	2	2	1	2	2	2	2	2	1	2	2	1	1	2
285	31	6018381	823	4	3	2	2	5	NA	NA	NA	NA	NA	NA	NA	NA	NA	NA	NA	NA	NA	NA	NA	NA	NA	NA	NA	NA	NA	NA	NA	NA	NA	NA	NA	NA	NA	NA	NA	NA	NA	NA	NA	NA	NA	NA	NA	NA	NA
797	31	6018381	1021	6	3	2	2	7	NA	NA	NA	NA	NA	NA	NA	NA	NA	NA	NA	NA	NA	NA	NA	NA	NA	NA	NA	NA	NA	NA	NA	NA	NA	NA	NA	NA	NA	NA	NA	NA	NA	NA	NA	NA	NA	NA	NA	NA	NA
1292	31	6018381	756	2	3	2	1	6	NA	NA	NA	NA	NA	NA	NA	NA	NA	NA	NA	NA	NA	NA	NA	NA	NA	NA	NA	NA	NA	NA	NA	NA	NA	NA	NA	NA	NA	NA	NA	NA	NA	NA	NA	NA	NA	NA	NA	NA	NA
1763	31	6018381	756	5	3	2	2	8	NA	NA	NA	NA	NA	NA	NA	NA	NA	NA	NA	NA	NA	NA	NA	NA	NA	NA	NA	NA	NA	NA	NA	NA	NA	NA	NA	NA	NA	NA	NA	NA	NA	NA	NA	NA	NA	NA	NA	NA	NA
44	31	6018381	1268	4	3	2	1	7	NA	NA	NA	NA	NA	NA	NA	NA	NA	NA	NA	NA	NA	NA	NA	NA	NA	NA	NA	NA	NA	NA	NA	NA	NA	NA	NA	NA	NA	NA	NA	NA	NA	NA	NA	NA	NA	NA	NA	NA	NA
1345	31	6018381	1171	3	3	2	2	8	NA	NA	NA	NA	NA	NA	NA	NA	NA	NA	NA	NA	NA	NA	NA	NA	NA	NA	NA	NA	NA	NA	NA	NA	NA	NA	NA	NA	NA	NA	NA	NA	NA	NA	NA	NA	NA	NA	NA	NA	NA
755	31	6018381	1114	1	3	1	1	5	2	5	2	5	8	3	2	2	1	1	2	3	3	1	1	1	2	1	1	1	1	1	1	1	1	2	1	2	2	2	2	2	3	3	1	2	1	2	3	2	1
2025	31	6018381	1440	5	3	1	2	7	3	3	1	4	8	3	2	2	1	1	2	2	1	2	2	1	1	2	1	1	2	1	2	2	1	2	1	2	1	2	2	1	2	2	1	1	2	2	2	2	1
1860	31	6018381	706	2	3	2	1	7	NA	NA	NA	NA	NA	NA	NA	NA	NA	NA	NA	NA	NA	NA	NA	NA	NA	NA	NA	NA	NA	NA	NA	NA	NA	NA	NA	NA	NA	NA	NA	NA	NA	NA	NA	NA	NA	NA	NA	NA	NA
2032	31	6018381	555	6	3	1	2	4	5	6	4	5	6	3	3	4	3	2	1	2	2	1	2	1	2	2	2	1	3	3	2	3	2	1	2	2	2	2	2	2	2	1	2	1	1	2	3	3	1
160	31	6018381	845	1	3	2	2	6	NA	NA	NA	NA	NA	NA	NA	NA	NA	NA	NA	NA	NA	NA	NA	NA	NA	NA	NA	NA	NA	NA	NA	NA	NA	NA	NA	NA	NA	NA	NA	NA	NA	NA	NA	NA	NA	NA	NA	NA	NA
1914	31	6018381	5720	1	3	2	2	5	NA	NA	NA	NA	NA	NA	NA	NA	NA	NA	NA	NA	NA	NA	NA	NA	NA	NA	NA	NA	NA	NA	NA	NA	NA	NA	NA	NA	NA	NA	NA	NA	NA	NA	NA	NA	NA	NA	NA	NA	NA
1423	31	6018381	1834	2	3	2	1	6	NA	NA	NA	NA	NA	NA	NA	NA	NA	NA	NA	NA	NA	NA	NA	NA	NA	NA	NA	NA	NA	NA	NA	NA	NA	NA	NA	NA	NA	NA	NA	NA	NA	NA	NA	NA	NA	NA	NA	NA	NA
270	31	6018381	1777	3	3	1	2	7	3	4	4	6	7	1	1	2	1	1	2	1	2	1	1	1	1	2	1	2	2	1	2	2	1	1	2	1	2	2	2	2	2	2	3	2	3	2	2	2	3
1123	31	6018381	1157	3	3	1	2	5	5	7	5	3	8	4	1	3	1	1	1	3	3	1	2	1	1	3	2	1	2	1	1	2	1	1	2	2	2	2	2	2	2	2	1	2	2	2	2	2	2
1779	31	6018381	1267	6	3	1	2	7	6	5	4	8	6	3	1	3	1	1	1	3	3	1	1	3	1	3	1	3	1	1	1	1	1	1	1	1	1	3	3	3	1	3	3	2	2	2	2	2	2
1568	31	6018381	953	4	3	1	1	8	8	7	8	8	8	5	1	1	1	1	1	3	1	1	1	1	1	1	1	1	1	2	1	1	1	2	1	1	1	1	3	2	3	2	3	1	3	1	1	3	1
614	31	6018381	1734	3	3	1	2	6	6	6	6	4	6	2	3	2	1	1	3	3	3	1	1	3	1	2	1	3	2	3	2	1	1	1	2	1	1	2	2	2	2	2	1	1	3	1	3	1	1
475	31	6018381	1009	6	3	1	2	7	5	5	5	8	8	5	1	2	1	1	1	1	2	1	1	3	3	3	3	3	3	3	3	1	3	2	2	3	1	1	2	3	1	3	3	1	1	1	1	1	2
1390	31	6018381	515	4	3	1	2	8	0	5	7	7	7	5	1	1	1	2	2	1	1	1	2	2	1	2	2	1	1	2	1	1	2	2	2	2	1	2	1	2	1	2	1	1	2	2	2	2	2
974	31	6018381	900	3	3	1	1	4	6	6	5	6	1	1	3	2	2	1	3	2	2	1	2	2	3	2	3	1	3	1	1	3	1	1	2	3	2	3	3	3	3	3	3	3	3	3	3	3	3
1338	31	6018381	848	4	3	1	2	6	8	8	6	7	8	5	3	2	1	1	2	2	2	1	1	1	2	3	2	3	3	1	1	2	2	2	2	1	2	3	2	2	3	3	1	2	2	2	2	2	1
88	31	6018381	1744	2	3	1	1	8	7	6	5	6	6	3	3	1	1	1	2	2	2	1	1	2	2	2	2	2	2	2	1	2	1	2	2	1	1	2	2	1	1	2	1	2	2	2	1	2	2
1848	31	6018381	1467	5	3	2	1	5	NA	NA	NA	NA	NA	NA	NA	NA	NA	NA	NA	NA	NA	NA	NA	NA	NA	NA	NA	NA	NA	NA	NA	NA	NA	NA	NA	NA	NA	NA	NA	NA	NA	NA	NA	NA	NA	NA	NA	NA	NA
1186	31	6018381	1199	2	3	1	2	6	7	5	1	5	5	1	4	2	1	1	2	2	2	1	2	2	2	3	3	3	3	3	3	3	3	3	3	3	3	2	2	2	1	1	2	3	3	3	3	3	3
810	31	6018381	599	6	3	2	2	4	NA	NA	NA	NA	NA	NA	NA	NA	NA	NA	NA	NA	NA	NA	NA	NA	NA	NA	NA	NA	NA	NA	NA	NA	NA	NA	NA	NA	NA	NA	NA	NA	NA	NA	NA	NA	NA	NA	NA	NA	NA
585	31	6018381	2100	1	3	2	1	4	NA	NA	NA	NA	NA	NA	NA	NA	NA	NA	NA	NA	NA	NA	NA	NA	NA	NA	NA	NA	NA	NA	NA	NA	NA	NA	NA	NA	NA	NA	NA	NA	NA	NA	NA	NA	NA	NA	NA	NA	NA
1918	31	6018381	1272	1	3	2	1	5	NA	NA	NA	NA	NA	NA	NA	NA	NA	NA	NA	NA	NA	NA	NA	NA	NA	NA	NA	NA	NA	NA	NA	NA	NA	NA	NA	NA	NA	NA	NA	NA	NA	NA	NA	NA	NA	NA	NA	NA	NA
994	31	6018381	945	1	3	1	2	6	7	5	5	6	7	3	3	3	3	3	3	3	3	3	3	3	3	3	3	3	3	3	3	3	3	3	3	3	3	3	3	3	3	3	3	3	3	3	3	3	3
1612	31	6018381	2034	2	3	1	1	5	6	6	6	6	6	3	1	1	1	2	1	2	2	1	1	1	2	2	2	1	2	2	1	2	2	1	2	1	2	1	1	1	1	1	2	2	1	2	2	2	1
959	31	6018381	1669	4	3	2	1	4	NA	NA	NA	NA	NA	NA	NA	NA	NA	NA	NA	NA	NA	NA	NA	NA	NA	NA	NA	NA	NA	NA	NA	NA	NA	NA	NA	NA	NA	NA	NA	NA	NA	NA	NA	NA	NA	NA	NA	NA	NA
1036	31	6018381	979	1	3	2	2	8	NA	NA	NA	NA	NA	NA	NA	NA	NA	NA	NA	NA	NA	NA	NA	NA	NA	NA	NA	NA	NA	NA	NA	NA	NA	NA	NA	NA	NA	NA	NA	NA	NA	NA	NA	NA	NA	NA	NA	NA	NA
1270	31	6018381	775	2	3	1	2	4	2	2	2	4	4	1	5	3	5	3	3	3	3	3	3	3	3	3	3	3	3	3	3	3	3	3	3	3	3	3	3	3	3	3	3	3	3	3	3	3	3
1868	31	6018381	1063	6	3	1	1	5	8	8	1	8	1	1	1	1	1	3	3	3	3	3	3	3	3	3	3	3	3	3	3	3	3	3	3	3	3	3	3	3	3	3	3	3	3	3	3	3	3
1058	31	6018381	802	6	3	1	2	6	6	6	8	8	7	5	2	3	1	2	1	1	1	1	1	1	2	1	2	2	1	1	1	1	1	1	2	2	2	1	1	2	1	1	1	1	1	1	1	1	1
2020	31	6018381	1141	2	3	1	1	7	8	8	8	8	8	3	1	1	1	1	1	3	3	1	1	1	1	1	1	1	1	1	1	1	2	1	2	1	1	2	3	2	2	2	1	2	1	2	3	3	3
686	31	6018381	956	1	3	1	1	5	6	6	6	5	7	4	1	3	2	1	1	1	1	3	1	3	3	1	1	1	3	1	1	1	1	1	1	3	3	2	1	1	3	1	3	1	1	1	1	1	1
1134	31	6018381	1667	3	3	2	1	5	NA	NA	NA	NA	NA	NA	NA	NA	NA	NA	NA	NA	NA	NA	NA	NA	NA	NA	NA	NA	NA	NA	NA	NA	NA	NA	NA	NA	NA	NA	NA	NA	NA	NA	NA	NA	NA	NA	NA	NA	NA
674	31	6018381	848	1	3	2	1	8	NA	NA	NA	NA	NA	NA	NA	NA	NA	NA	NA	NA	NA	NA	NA	NA	NA	NA	NA	NA	NA	NA	NA	NA	NA	NA	NA	NA	NA	NA	NA	NA	NA	NA	NA	NA	NA	NA	NA	NA	NA
1472	31	6018381	2416	5	3	2	1	7	NA	NA	NA	NA	NA	NA	NA	NA	NA	NA	NA	NA	NA	NA	NA	NA	NA	NA	NA	NA	NA	NA	NA	NA	NA	NA	NA	NA	NA	NA	NA	NA	NA	NA	NA	NA	NA	NA	NA	NA	NA
777	31	6018381	2475	3	3	2	2	8	NA	NA	NA	NA	NA	NA	NA	NA	NA	NA	NA	NA	NA	NA	NA	NA	NA	NA	NA	NA	NA	NA	NA	NA	NA	NA	NA	NA	NA	NA	NA	NA	NA	NA	NA	NA	NA	NA	NA	NA	NA
796	31	6018381	677	1	3	2	1	6	NA	NA	NA	NA	NA	NA	NA	NA	NA	NA	NA	NA	NA	NA	NA	NA	NA	NA	NA	NA	NA	NA	NA	NA	NA	NA	NA	NA	NA	NA	NA	NA	NA	NA	NA	NA	NA	NA	NA	NA	NA
1837	32	6018381	-1	2	3	2	1	5	NA	NA	NA	NA	NA	NA	NA	NA	NA	NA	NA	NA	NA	NA	NA	NA	NA	NA	NA	NA	NA	NA	NA	NA	NA	NA	NA	NA	NA	NA	NA	NA	NA	NA	NA	NA	NA	NA	NA	NA	NA
1287	31	6018381	1437	4	3	2	2	6	NA	NA	NA	NA	NA	NA	NA	NA	NA	NA	NA	NA	NA	NA	NA	NA	NA	NA	NA	NA	NA	NA	NA	NA	NA	NA	NA	NA	NA	NA	NA	NA	NA	NA	NA	NA	NA	NA	NA	NA	NA
963	31	6018381	2138	3	3	1	2	7	6	6	6	7	8	4	1	1	3	1	1	2	2	1	3	1	1	2	2	3	1	1	1	2	1	1	1	1	1	3	3	3	3	1	1	3	1	3	1	2	1
211	31	6018381	1893	3	3	2	1	4	NA	NA	NA	NA	NA	NA	NA	NA	NA	NA	NA	NA	NA	NA	NA	NA	NA	NA	NA	NA	NA	NA	NA	NA	NA	NA	NA	NA	NA	NA	NA	NA	NA	NA	NA	NA	NA	NA	NA	NA	NA
479	31	6018381	1427	5	3	2	2	6	NA	NA	NA	NA	NA	NA	NA	NA	NA	NA	NA	NA	NA	NA	NA	NA	NA	NA	NA	NA	NA	NA	NA	NA	NA	NA	NA	NA	NA	NA	NA	NA	NA	NA	NA	NA	NA	NA	NA	NA	NA
816	31	6018381	761	1	3	1	1	7	6	6	3	2	3	2	2	2	1	2	1	3	3	1	2	1	2	3	3	2	3	3	1	3	2	2	2	3	1	3	3	1	3	3	3	3	3	3	3	3	3
238	31	6018381	1372	4	3	2	1	4	NA	NA	NA	NA	NA	NA	NA	NA	NA	NA	NA	NA	NA	NA	NA	NA	NA	NA	NA	NA	NA	NA	NA	NA	NA	NA	NA	NA	NA	NA	NA	NA	NA	NA	NA	NA	NA	NA	NA	NA	NA
1406	31	6018381	590	2	3	1	2	6	7	6	6	6	6	4	3	3	3	1	1	1	2	3	1	1	1	1	2	2	1	1	1	1	1	1	1	1	2	1	1	1	2	1	1	1	1	1	1	2	2
1095	31	6018381	864	2	3	2	2	4	NA	NA	NA	NA	NA	NA	NA	NA	NA	NA	NA	NA	NA	NA	NA	NA	NA	NA	NA	NA	NA	NA	NA	NA	NA	NA	NA	NA	NA	NA	NA	NA	NA	NA	NA	NA	NA	NA	NA	NA	NA
1736	31	6018381	1126	2	3	1	2	5	5	4	3	4	3	2	3	2	1	1	1	2	2	3	2	3	1	3	1	1	1	3	1	1	2	2	2	2	2	2	2	1	2	2	2	1	1	1	2	2	3
260	31	6018381	925	3	3	1	2	6	7	6	6	6	7	2	2	1	1	1	1	1	1	3	1	1	3	1	1	3	3	1	1	3	1	3	1	3	1	2	1	2	3	1	1	3	1	3	3	3	1
1350	31	6018381	1657	3	3	1	2	7	4	6	4	8	8	3	2	3	4	2	1	1	1	1	1	1	1	2	1	1	2	1	1	2	1	2	1	1	1	2	2	2	2	2	1	2	2	2	2	2	1
79	31	6018381	875	1	3	2	1	6	NA	NA	NA	NA	NA	NA	NA	NA	NA	NA	NA	NA	NA	NA	NA	NA	NA	NA	NA	NA	NA	NA	NA	NA	NA	NA	NA	NA	NA	NA	NA	NA	NA	NA	NA	NA	NA	NA	NA	NA	NA
362	31	6018381	2908	4	3	2	2	8	NA	NA	NA	NA	NA	NA	NA	NA	NA	NA	NA	NA	NA	NA	NA	NA	NA	NA	NA	NA	NA	NA	NA	NA	NA	NA	NA	NA	NA	NA	NA	NA	NA	NA	NA	NA	NA	NA	NA	NA	NA
1830	31	6018381	730	6	3	2	1	5	NA	NA	NA	NA	NA	NA	NA	NA	NA	NA	NA	NA	NA	NA	NA	NA	NA	NA	NA	NA	NA	NA	NA	NA	NA	NA	NA	NA	NA	NA	NA	NA	NA	NA	NA	NA	NA	NA	NA	NA	NA
670	32	6018381	-1	4	3	1	2	4	7	7	7	7	6	5	1	1	1	1	2	1	1	2	1	1	2	2	1	2	2	1	1	1	1	2	1	2	1	1	1	2	1	1	2	2	1	1	1	1	2
867	31	6018381	1043	3	3	1	2	6	5	6	6	7	7	4	3	2	1	1	1	2	3	1	1	1	1	2	2	2	2	1	1	1	1	1	3	3	2	2	2	2	2	2	1	2	2	2	2	2	2
633	31	6018381	1408	6	3	2	1	6	NA	NA	NA	NA	NA	NA	NA	NA	NA	NA	NA	NA	NA	NA	NA	NA	NA	NA	NA	NA	NA	NA	NA	NA	NA	NA	NA	NA	NA	NA	NA	NA	NA	NA	NA	NA	NA	NA	NA	NA	NA
1847	31	6018381	1949	2	3	1	2	7	7	7	7	6	8	5	2	1	1	1	1	2	1	1	1	2	2	2	2	2	2	1	1	1	2	1	1	1	1	2	2	2	2	2	1	1	1	1	2	1	2
1788	31	6018381	2345	3	3	1	1	5	5	7	5	8	8	4	3	3	2	2	1	1	1	2	1	2	1	3	2	1	3	2	3	2	1	3	3	2	3	2	3	2	3	2	1	2	1	2	2	3	1
690	31	6018381	999	1	3	1	1	4	7	4	2	8	8	3	3	3	1	1	1	1	1	2	2	1	1	2	1	1	1	1	2	1	1	1	1	1	2	3	1	1	3	2	2	1	1	1	1	3	1
1987	31	6018381	2695	2	3	2	1	7	NA	NA	NA	NA	NA	NA	NA	NA	NA	NA	NA	NA	NA	NA	NA	NA	NA	NA	NA	NA	NA	NA	NA	NA	NA	NA	NA	NA	NA	NA	NA	NA	NA	NA	NA	NA	NA	NA	NA	NA	NA
426	31	6018381	1804	4	3	2	1	8	NA	NA	NA	NA	NA	NA	NA	NA	NA	NA	NA	NA	NA	NA	NA	NA	NA	NA	NA	NA	NA	NA	NA	NA	NA	NA	NA	NA	NA	NA	NA	NA	NA	NA	NA	NA	NA	NA	NA	NA	NA
301	31	6018381	1747	6	3	1	1	5	3	4	3	5	6	1	2	2	1	1	2	2	3	1	1	2	3	1	2	3	3	1	2	2	2	2	2	1	2	3	1	2	3	3	1	2	2	2	1	2	2
1253	31	6018381	2093	4	3	1	2	7	7	7	7	7	8	4	1	3	1	1	2	2	2	1	1	2	2	2	2	2	2	1	2	2	1	2	2	1	2	1	1	2	1	1	1	2	2	2	1	2	2
1201	31	6018381	1756	4	3	2	2	8	NA	NA	NA	NA	NA	NA	NA	NA	NA	NA	NA	NA	NA	NA	NA	NA	NA	NA	NA	NA	NA	NA	NA	NA	NA	NA	NA	NA	NA	NA	NA	NA	NA	NA	NA	NA	NA	NA	NA	NA	NA
530	31	6018381	977	3	3	2	2	6	NA	NA	NA	NA	NA	NA	NA	NA	NA	NA	NA	NA	NA	NA	NA	NA	NA	NA	NA	NA	NA	NA	NA	NA	NA	NA	NA	NA	NA	NA	NA	NA	NA	NA	NA	NA	NA	NA	NA	NA	NA
1803	31	6018381	1029	5	3	2	2	8	NA	NA	NA	NA	NA	NA	NA	NA	NA	NA	NA	NA	NA	NA	NA	NA	NA	NA	NA	NA	NA	NA	NA	NA	NA	NA	NA	NA	NA	NA	NA	NA	NA	NA	NA	NA	NA	NA	NA	NA	NA
1131	31	6018381	1229	4	3	1	1	6	8	7	8	7	8	5	1	3	1	1	1	3	3	1	1	1	1	1	1	1	1	1	1	1	1	1	1	1	1	1	1	1	1	1	1	1	1	3	1	1	1
2011	31	6018381	3295	5	3	2	1	6	NA	NA	NA	NA	NA	NA	NA	NA	NA	NA	NA	NA	NA	NA	NA	NA	NA	NA	NA	NA	NA	NA	NA	NA	NA	NA	NA	NA	NA	NA	NA	NA	NA	NA	NA	NA	NA	NA	NA	NA	NA
1989	31	6018381	877	5	3	1	2	6	6	4	6	8	8	4	3	3	2	1	1	3	1	1	1	1	1	1	1	1	1	0	1	1	1	1	2	1	2	1	1	3	2	2	2	2	2	2	1	1	1
32	31	6018381	4135	4	3	1	1	7	8	8	7	8	7	4	1	2	1	1	2	1	2	1	2	1	2	3	1	1	3	3	3	1	2	2	2	1	1	3	3	1	3	2	2	1	1	3	1	1	3
1375	31	6018381	2353	5	3	2	1	6	NA	NA	NA	NA	NA	NA	NA	NA	NA	NA	NA	NA	NA	NA	NA	NA	NA	NA	NA	NA	NA	NA	NA	NA	NA	NA	NA	NA	NA	NA	NA	NA	NA	NA	NA	NA	NA	NA	NA	NA	NA
836	31	6018381	1374	3	3	1	2	7	7	7	6	7	8	3	1	2	4	1	1	3	3	1	1	1	1	3	1	1	1	1	1	1	3	1	1	3	3	1	3	2	1	3	3	1	3	3	3	0	3
1160	32	6018381	-1	6	3	1	1	8	7	7	4	6	7	5	1	1	1	0	1	0	2	0	0	0	2	2	1	1	1	1	0	0	1	2	2	1	1	1	1	0	0	0	0	0	0	0	0	0	0
1248	31	6018381	845	2	3	2	2	8	NA	NA	NA	NA	NA	NA	NA	NA	NA	NA	NA	NA	NA	NA	NA	NA	NA	NA	NA	NA	NA	NA	NA	NA	NA	NA	NA	NA	NA	NA	NA	NA	NA	NA	NA	NA	NA	NA	NA	NA	NA
1616	31	6018381	1280	4	3	2	1	4	NA	NA	NA	NA	NA	NA	NA	NA	NA	NA	NA	NA	NA	NA	NA	NA	NA	NA	NA	NA	NA	NA	NA	NA	NA	NA	NA	NA	NA	NA	NA	NA	NA	NA	NA	NA	NA	NA	NA	NA	NA
474	31	6018381	708	2	3	2	2	8	NA	NA	NA	NA	NA	NA	NA	NA	NA	NA	NA	NA	NA	NA	NA	NA	NA	NA	NA	NA	NA	NA	NA	NA	NA	NA	NA	NA	NA	NA	NA	NA	NA	NA	NA	NA	NA	NA	NA	NA	NA
1441	31	6018381	795	1	3	2	1	5	NA	NA	NA	NA	NA	NA	NA	NA	NA	NA	NA	NA	NA	NA	NA	NA	NA	NA	NA	NA	NA	NA	NA	NA	NA	NA	NA	NA	NA	NA	NA	NA	NA	NA	NA	NA	NA	NA	NA	NA	NA
1732	31	6018381	1644	4	3	1	1	4	4	5	6	5	5	3	2	3	3	1	2	2	2	2	2	2	2	1	2	2	2	2	2	2	1	2	2	2	2	2	2	2	1	2	2	2	2	1	2	2	2
1019	31	6018381	1187	1	3	2	2	6	NA	NA	NA	NA	NA	NA	NA	NA	NA	NA	NA	NA	NA	NA	NA	NA	NA	NA	NA	NA	NA	NA	NA	NA	NA	NA	NA	NA	NA	NA	NA	NA	NA	NA	NA	NA	NA	NA	NA	NA	NA
738	32	6018381	-1	5	3	1	1	6	5	6	5	6	6	4	1	2	2	1	2	2	2	1	2	2	2	2	2	3	2	1	1	2	2	1	2	1	2	2	1	2	2	2	1	1	2	2	2	2	2
864	31	6018381	886	3	3	2	2	6	NA	NA	NA	NA	NA	NA	NA	NA	NA	NA	NA	NA	NA	NA	NA	NA	NA	NA	NA	NA	NA	NA	NA	NA	NA	NA	NA	NA	NA	NA	NA	NA	NA	NA	NA	NA	NA	NA	NA	NA	NA
1333	31	6018381	2046	3	3	1	1	7	6	8	6	6	8	4	2	2	1	1	2	1	2	2	1	1	1	1	2	2	1	1	2	1	1	1	2	2	1	2	1	1	2	3	1	1	3	2	2	1	1
1138	31	6018381	914	5	3	1	2	4	1	4	3	6	5	2	2	4	4	1	2	3	3	2	2	1	0	3	3	3	3	1	2	3	3	1	3	3	3	3	3	3	3	3	3	3	3	3	3	3	3
1675	31	6018381	1813	5	3	2	2	6	NA	NA	NA	NA	NA	NA	NA	NA	NA	NA	NA	NA	NA	NA	NA	NA	NA	NA	NA	NA	NA	NA	NA	NA	NA	NA	NA	NA	NA	NA	NA	NA	NA	NA	NA	NA	NA	NA	NA	NA	NA
891	32	6018381	-1	4	3	2	2	6	NA	NA	NA	NA	NA	NA	NA	NA	NA	NA	NA	NA	NA	NA	NA	NA	NA	NA	NA	NA	NA	NA	NA	NA	NA	NA	NA	NA	NA	NA	NA	NA	NA	NA	NA	NA	NA	NA	NA	NA	NA
103	31	6018381	1730	3	3	1	1	6	8	8	8	8	8	2	3	3	4	3	3	2	3	3	3	3	2	3	3	1	1	2	3	3	1	3	3	1	1	3	3	3	2	3	3	1	3	3	1	1	3
1102	31	6018381	874	3	3	1	1	4	5	4	5	8	8	4	1	1	1	1	1	1	1	1	1	1	1	1	1	3	1	3	1	3	3	3	3	3	3	3	3	1	3	3	3	3	1	3	1	3	3
1133	31	6018381	1230	1	3	1	2	7	3	3	4	5	5	2	4	3	3	1	2	2	2	1	3	1	2	1	2	1	2	2	1	1	1	2	2	1	1	1	3	1	3	2	3	1	3	1	1	2	3
1532	32	6018381	-1	4	3	1	1	6	4	4	6	3	5	4	2	2	3	3	1	3	1	1	2	2	2	2	1	2	1	1	2	2	2	2	1	3	3	3	1	2	2	2	2	2	2	1	3	2	3
763	31	6018381	2117	4	3	1	2	8	6	5	5	6	5	3	2	2	1	1	1	2	1	2	1	1	2	2	1	1	1	3	2	1	1	1	2	1	2	2	1	1	2	3	2	1	1	2	1	2	3
1943	32	6018381	-1	5	3	1	2	4	2	2	2	3	2	3	3	3	3	1	1	1	1	2	2	1	2	1	1	2	2	1	2	1	1	1	1	1	2	1	2	1	1	1	2	2	1	1	2	1	1
1770	31	6018381	1004	2	3	2	1	7	NA	NA	NA	NA	NA	NA	NA	NA	NA	NA	NA	NA	NA	NA	NA	NA	NA	NA	NA	NA	NA	NA	NA	NA	NA	NA	NA	NA	NA	NA	NA	NA	NA	NA	NA	NA	NA	NA	NA	NA	NA
528	31	6018381	1172	1	3	2	1	6	NA	NA	NA	NA	NA	NA	NA	NA	NA	NA	NA	NA	NA	NA	NA	NA	NA	NA	NA	NA	NA	NA	NA	NA	NA	NA	NA	NA	NA	NA	NA	NA	NA	NA	NA	NA	NA	NA	NA	NA	NA
2023	31	6018381	1695	2	3	2	2	8	NA	NA	NA	NA	NA	NA	NA	NA	NA	NA	NA	NA	NA	NA	NA	NA	NA	NA	NA	NA	NA	NA	NA	NA	NA	NA	NA	NA	NA	NA	NA	NA	NA	NA	NA	NA	NA	NA	NA	NA	NA
1229	31	6018381	3681	5	3	2	1	8	NA	NA	NA	NA	NA	NA	NA	NA	NA	NA	NA	NA	NA	NA	NA	NA	NA	NA	NA	NA	NA	NA	NA	NA	NA	NA	NA	NA	NA	NA	NA	NA	NA	NA	NA	NA	NA	NA	NA	NA	NA
979	31	6018381	1025	2	3	1	1	4	6	7	3	4	5	3	2	1	1	1	1	3	1	1	3	1	1	3	3	3	3	1	1	1	3	3	2	3	3	1	3	2	3	3	3	3	1	2	3	3	1
31	31	6018381	1980	5	3	2	2	8	NA	NA	NA	NA	NA	NA	NA	NA	NA	NA	NA	NA	NA	NA	NA	NA	NA	NA	NA	NA	NA	NA	NA	NA	NA	NA	NA	NA	NA	NA	NA	NA	NA	NA	NA	NA	NA	NA	NA	NA	NA
923	32	6018381	-1	3	3	1	2	7	1	8	2	4	7	3	1	1	1	2	1	3	1	3	3	3	1	2	2	1	2	1	1	3	3	3	3	1	1	0	0	2	3	1	0	3	3	0	2	1	3
1544	31	6018381	1364	2	3	2	1	8	NA	NA	NA	NA	NA	NA	NA	NA	NA	NA	NA	NA	NA	NA	NA	NA	NA	NA	NA	NA	NA	NA	NA	NA	NA	NA	NA	NA	NA	NA	NA	NA	NA	NA	NA	NA	NA	NA	NA	NA	NA
583	32	6018381	-1	5	3	1	1	5	6	5	4	6	7	4	1	2	2	1	2	2	2	1	1	1	2	2	3	2	2	1	1	2	3	1	2	3	3	3	2	2	3	3	1	2	2	2	2	2	1
685	31	6018381	3534	6	3	1	1	6	6	7	6	7	8	5	1	1	1	1	3	3	3	1	2	1	2	2	3	1	3	3	1	1	1	1	2	3	1	2	3	3	2	3	1	2	2	2	2	2	2
181	32	6018381	-1	5	3	1	1	5	6	7	6	8	8	3	2	1	1	1	1	2	2	1	1	2	1	2	2	1	2	1	2	2	1	2	2	2	2	2	2	2	2	2	1	2	2	2	2	2	2
242	31	6018381	2112	5	3	1	1	6	6	7	6	7	6	3	1	1	1	3	3	1	2	1	1	1	1	1	1	3	1	3	3	1	0	3	3	0	2	3	1	3	2	2	3	1	1	1	1	1	1
776	31	6018381	3027	6	3	2	1	5	NA	NA	NA	NA	NA	NA	NA	NA	NA	NA	NA	NA	NA	NA	NA	NA	NA	NA	NA	NA	NA	NA	NA	NA	NA	NA	NA	NA	NA	NA	NA	NA	NA	NA	NA	NA	NA	NA	NA	NA	NA
92	31	6018381	1629	4	3	2	2	6	NA	NA	NA	NA	NA	NA	NA	NA	NA	NA	NA	NA	NA	NA	NA	NA	NA	NA	NA	NA	NA	NA	NA	NA	NA	NA	NA	NA	NA	NA	NA	NA	NA	NA	NA	NA	NA	NA	NA	NA	NA
1040	31	6018381	1320	6	3	1	2	8	5	5	3	6	8	3	3	1	1	3	3	3	3	3	3	3	3	3	3	3	3	3	3	3	3	3	3	3	3	3	3	3	3	3	3	3	3	3	3	3	3
557	31	6018381	1257	3	3	1	2	8	6	5	5	6	8	5	2	2	2	1	2	3	3	1	1	3	3	2	2	1	2	1	2	2	2	2	2	1	1	2	2	2	2	2	1	3	3	3	3	3	3
1451	31	6018381	1478	4	3	2	1	5	NA	NA	NA	NA	NA	NA	NA	NA	NA	NA	NA	NA	NA	NA	NA	NA	NA	NA	NA	NA	NA	NA	NA	NA	NA	NA	NA	NA	NA	NA	NA	NA	NA	NA	NA	NA	NA	NA	NA	NA	NA
684	31	6018381	1382	6	3	2	1	8	NA	NA	NA	NA	NA	NA	NA	NA	NA	NA	NA	NA	NA	NA	NA	NA	NA	NA	NA	NA	NA	NA	NA	NA	NA	NA	NA	NA	NA	NA	NA	NA	NA	NA	NA	NA	NA	NA	NA	NA	NA
266	31	6018381	1625	1	3	2	1	4	NA	NA	NA	NA	NA	NA	NA	NA	NA	NA	NA	NA	NA	NA	NA	NA	NA	NA	NA	NA	NA	NA	NA	NA	NA	NA	NA	NA	NA	NA	NA	NA	NA	NA	NA	NA	NA	NA	NA	NA	NA
828	31	6018381	1372	3	3	2	1	8	NA	NA	NA	NA	NA	NA	NA	NA	NA	NA	NA	NA	NA	NA	NA	NA	NA	NA	NA	NA	NA	NA	NA	NA	NA	NA	NA	NA	NA	NA	NA	NA	NA	NA	NA	NA	NA	NA	NA	NA	NA
1751	31	6018381	1164	5	3	2	1	4	NA	NA	NA	NA	NA	NA	NA	NA	NA	NA	NA	NA	NA	NA	NA	NA	NA	NA	NA	NA	NA	NA	NA	NA	NA	NA	NA	NA	NA	NA	NA	NA	NA	NA	NA	NA	NA	NA	NA	NA	NA
463	31	6018381	3672	1	3	2	2	6	NA	NA	NA	NA	NA	NA	NA	NA	NA	NA	NA	NA	NA	NA	NA	NA	NA	NA	NA	NA	NA	NA	NA	NA	NA	NA	NA	NA	NA	NA	NA	NA	NA	NA	NA	NA	NA	NA	NA	NA	NA
1376	31	6018381	864	6	3	1	2	6	6	5	4	5	4	2	2	1	1	1	3	3	2	2	1	2	3	3	3	3	3	3	2	3	1	3	3	3	3	2	2	2	3	2	2	3	3	3	3	3	3
399	31	6018381	2753	6	3	1	2	5	6	6	5	7	8	3	1	2	1	1	3	2	2	1	1	1	1	2	2	3	3	1	1	2	1	2	1	3	2	0	3	1	3	3	3	2	2	2	1	1	2
786	31	6018381	1475	5	3	2	1	4	NA	NA	NA	NA	NA	NA	NA	NA	NA	NA	NA	NA	NA	NA	NA	NA	NA	NA	NA	NA	NA	NA	NA	NA	NA	NA	NA	NA	NA	NA	NA	NA	NA	NA	NA	NA	NA	NA	NA	NA	NA
499	31	6018381	2698	5	3	1	2	5	8	8	4	4	6	3	1	1	3	1	2	2	2	1	2	2	2	3	2	2	2	1	1	2	2	1	2	1	2	1	2	2	2	3	1	2	2	2	2	2	1
320	31	6018381	2087	6	3	1	2	6	7	8	6	7	8	2	2	2	1	1	2	2	2	1	2	1	2	2	2	3	3	1	1	3	1	1	2	3	3	3	3	1	2	1	3	3	1	3	2	1	2
1217	31	6018381	813	3	3	1	1	7	6	7	6	6	8	4	4	2	1	1	1	2	2	1	1	1	2	2	2	2	2	1	1	3	3	3	3	3	3	2	2	2	1	2	1	3	3	3	3	3	3
1447	31	6018381	667	6	3	2	2	5	NA	NA	NA	NA	NA	NA	NA	NA	NA	NA	NA	NA	NA	NA	NA	NA	NA	NA	NA	NA	NA	NA	NA	NA	NA	NA	NA	NA	NA	NA	NA	NA	NA	NA	NA	NA	NA	NA	NA	NA	NA
894	31	6018381	1151	1	3	2	2	6	NA	NA	NA	NA	NA	NA	NA	NA	NA	NA	NA	NA	NA	NA	NA	NA	NA	NA	NA	NA	NA	NA	NA	NA	NA	NA	NA	NA	NA	NA	NA	NA	NA	NA	NA	NA	NA	NA	NA	NA	NA
110	31	6018381	1504	4	3	2	2	6	NA	NA	NA	NA	NA	NA	NA	NA	NA	NA	NA	NA	NA	NA	NA	NA	NA	NA	NA	NA	NA	NA	NA	NA	NA	NA	NA	NA	NA	NA	NA	NA	NA	NA	NA	NA	NA	NA	NA	NA	NA
1370	31	6018381	1425	4	3	2	2	7	NA	NA	NA	NA	NA	NA	NA	NA	NA	NA	NA	NA	NA	NA	NA	NA	NA	NA	NA	NA	NA	NA	NA	NA	NA	NA	NA	NA	NA	NA	NA	NA	NA	NA	NA	NA	NA	NA	NA	NA	NA
1291	32	6018381	-1	1	3	1	1	8	3	3	1	4	8	5	3	3	4	1	2	2	1	2	1	2	1	3	2	2	3	1	2	2	1	3	2	1	2	2	2	2	2	0	1	2	1	2	2	3	3
28	31	6018381	1373	5	3	1	1	4	6	5	4	5	7	3	3	2	1	1	2	2	2	1	3	1	3	3	3	3	3	1	3	3	1	1	2	3	3	3	3	3	3	3	1	3	3	3	3	2	1
695	31	6018381	4429	4	3	1	2	5	5	5	3	6	4	3	2	3	3	1	2	2	2	1	2	2	2	3	2	2	2	1	3	2	2	2	2	1	2	3	3	2	3	3	1	2	1	2	3	2	1
1259	31	6018381	1313	4	3	2	2	6	NA	NA	NA	NA	NA	NA	NA	NA	NA	NA	NA	NA	NA	NA	NA	NA	NA	NA	NA	NA	NA	NA	NA	NA	NA	NA	NA	NA	NA	NA	NA	NA	NA	NA	NA	NA	NA	NA	NA	NA	NA
534	31	6018381	1094	3	3	1	2	6	6	6	6	6	5	4	1	1	1	1	1	2	1	1	1	1	1	2	1	1	1	1	1	3	1	3	2	1	2	1	3	3	3	1	2	1	2	2	2	2	2
771	31	6018381	1003	1	3	2	1	8	NA	NA	NA	NA	NA	NA	NA	NA	NA	NA	NA	NA	NA	NA	NA	NA	NA	NA	NA	NA	NA	NA	NA	NA	NA	NA	NA	NA	NA	NA	NA	NA	NA	NA	NA	NA	NA	NA	NA	NA	NA
361	31	6018381	827	5	3	1	2	7	7	8	7	6	8	4	1	1	1	1	2	2	2	1	1	1	1	2	2	1	1	2	1	1	1	1	1	1	1	2	2	2	2	2	1	3	3	1	3	3	3
929	32	6018381	-1	1	3	1	2	4	6	5	4	4	6	4	2	2	1	3	3	3	3	3	3	3	3	3	3	3	3	3	3	3	3	3	3	3	3	1	3	3	3	3	3	3	3	3	3	3	3
660	32	6018381	-1	4	3	2	1	5	NA	NA	NA	NA	NA	NA	NA	NA	NA	NA	NA	NA	NA	NA	NA	NA	NA	NA	NA	NA	NA	NA	NA	NA	NA	NA	NA	NA	NA	NA	NA	NA	NA	NA	NA	NA	NA	NA	NA	NA	NA
1445	31	6018381	1021	2	3	2	1	6	NA	NA	NA	NA	NA	NA	NA	NA	NA	NA	NA	NA	NA	NA	NA	NA	NA	NA	NA	NA	NA	NA	NA	NA	NA	NA	NA	NA	NA	NA	NA	NA	NA	NA	NA	NA	NA	NA	NA	NA	NA
1509	31	6018381	1824	4	3	1	1	6	5	6	6	5	5	4	1	1	1	1	2	1	2	1	1	1	1	1	1	1	2	1	2	2	1	1	1	2	1	1	2	2	1	1	1	1	2	2	2	1	1
30	31	6018381	956	1	3	2	1	5	NA	NA	NA	NA	NA	NA	NA	NA	NA	NA	NA	NA	NA	NA	NA	NA	NA	NA	NA	NA	NA	NA	NA	NA	NA	NA	NA	NA	NA	NA	NA	NA	NA	NA	NA	NA	NA	NA	NA	NA	NA
1649	31	6018381	705	6	3	1	2	5	4	4	3	4	5	2	3	4	3	1	3	3	3	3	3	2	3	3	3	3	3	3	3	1	3	3	3	3	3	3	2	3	3	3	3	3	3	3	3	3	3
318	31	6018381	1335	6	3	2	1	5	NA	NA	NA	NA	NA	NA	NA	NA	NA	NA	NA	NA	NA	NA	NA	NA	NA	NA	NA	NA	NA	NA	NA	NA	NA	NA	NA	NA	NA	NA	NA	NA	NA	NA	NA	NA	NA	NA	NA	NA	NA
1869	32	6018381	-1	4	3	1	1	7	5	7	4	6	7	4	2	2	2	1	2	2	2	1	2	1	3	3	2	3	3	1	1	3	3	3	2	3	3	3	2	2	3	3	1	3	3	3	3	3	3
1224	31	6018381	1207	2	3	1	1	6	7	6	6	6	8	4	2	3	1	1	2	2	2	1	2	1	2	2	2	2	2	1	2	2	1	1	2	2	2	1	2	2	3	3	1	2	3	3	2	1	2
912	31	6018381	1228	3	3	2	2	6	NA	NA	NA	NA	NA	NA	NA	NA	NA	NA	NA	NA	NA	NA	NA	NA	NA	NA	NA	NA	NA	NA	NA	NA	NA	NA	NA	NA	NA	NA	NA	NA	NA	NA	NA	NA	NA	NA	NA	NA	NA
1373	31	6018381	2711	6	3	1	1	5	6	5	4	6	6	3	3	3	2	1	1	3	3	3	3	1	3	3	1	1	1	1	1	3	3	1	3	3	3	1	3	3	3	3	3	3	3	3	3	3	3
918	31	6018381	914	1	3	1	1	4	1	1	1	4	6	3	5	4	5	1	1	3	1	2	2	1	1	3	1	1	1	1	1	1	1	1	3	1	1	3	3	3	3	3	3	1	3	1	3	3	3
1800	31	6018381	941	6	3	2	1	5	NA	NA	NA	NA	NA	NA	NA	NA	NA	NA	NA	NA	NA	NA	NA	NA	NA	NA	NA	NA	NA	NA	NA	NA	NA	NA	NA	NA	NA	NA	NA	NA	NA	NA	NA	NA	NA	NA	NA	NA	NA
1301	31	6018381	1173	1	3	1	2	6	2	4	3	6	7	3	1	4	3	1	1	2	2	1	1	3	3	1	2	1	1	1	2	1	1	2	2	2	1	2	2	2	2	2	1	3	2	3	3	3	3
1457	31	6018381	1855	5	3	2	1	7	NA	NA	NA	NA	NA	NA	NA	NA	NA	NA	NA	NA	NA	NA	NA	NA	NA	NA	NA	NA	NA	NA	NA	NA	NA	NA	NA	NA	NA	NA	NA	NA	NA	NA	NA	NA	NA	NA	NA	NA	NA
449	31	6018381	867	1	3	1	1	7	5	5	6	5	5	4	2	3	3	1	2	2	2	2	3	2	2	1	2	2	1	1	2	1	1	2	2	2	2	2	1	2	1	1	1	1	1	2	2	1	2
246	31	6018381	1605	3	3	1	2	7	7	7	6	6	6	4	1	1	1	1	1	2	2	1	1	2	2	2	2	2	0	1	1	2	2	2	2	1	1	2	2	2	2	1	1	1	1	1	2	1	1
1001	32	6018381	-1	4	3	1	1	6	5	6	6	6	7	5	2	1	1	1	1	2	2	1	1	1	1	1	1	2	1	1	1	1	1	1	2	1	1	2	1	1	1	2	1	2	1	1	2	2	2
429	31	6018381	2431	5	3	2	1	6	NA	NA	NA	NA	NA	NA	NA	NA	NA	NA	NA	NA	NA	NA	NA	NA	NA	NA	NA	NA	NA	NA	NA	NA	NA	NA	NA	NA	NA	NA	NA	NA	NA	NA	NA	NA	NA	NA	NA	NA	NA
1789	31	6018381	728	3	3	1	2	7	6	6	5	7	8	4	1	1	1	1	1	3	3	1	1	1	1	1	1	1	1	1	1	1	1	1	1	3	1	3	3	1	3	3	3	2	2	2	2	2	2
1513	31	6018381	1324	5	3	1	1	6	6	8	6	8	8	4	3	1	1	1	2	1	1	1	1	2	2	2	1	3	3	1	1	3	2	2	2	1	2	2	2	2	1	1	2	2	2	2	3	3	3
66	31	6018381	843	2	3	2	2	5	NA	NA	NA	NA	NA	NA	NA	NA	NA	NA	NA	NA	NA	NA	NA	NA	NA	NA	NA	NA	NA	NA	NA	NA	NA	NA	NA	NA	NA	NA	NA	NA	NA	NA	NA	NA	NA	NA	NA	NA	NA
1873	31	6018381	1553	4	3	2	1	6	NA	NA	NA	NA	NA	NA	NA	NA	NA	NA	NA	NA	NA	NA	NA	NA	NA	NA	NA	NA	NA	NA	NA	NA	NA	NA	NA	NA	NA	NA	NA	NA	NA	NA	NA	NA	NA	NA	NA	NA	NA
1419	31	6018381	1589	1	3	1	2	5	5	5	3	6	7	3	1	3	2	1	1	2	2	2	2	1	1	2	2	2	2	2	1	2	1	2	1	1	1	2	3	2	2	2	1	2	2	0	2	2	1
277	31	6018381	1724	1	3	2	2	4	NA	NA	NA	NA	NA	NA	NA	NA	NA	NA	NA	NA	NA	NA	NA	NA	NA	NA	NA	NA	NA	NA	NA	NA	NA	NA	NA	NA	NA	NA	NA	NA	NA	NA	NA	NA	NA	NA	NA	NA	NA
232	31	6018381	770	6	3	1	1	4	7	8	6	7	8	4	1	2	1	1	1	1	1	1	1	1	1	2	2	2	2	1	1	2	1	1	2	1	2	2	2	2	2	2	1	2	2	2	2	2	2
1655	31	6018381	700	3	3	2	2	7	NA	NA	NA	NA	NA	NA	NA	NA	NA	NA	NA	NA	NA	NA	NA	NA	NA	NA	NA	NA	NA	NA	NA	NA	NA	NA	NA	NA	NA	NA	NA	NA	NA	NA	NA	NA	NA	NA	NA	NA	NA
960	31	6018381	883	2	3	2	1	6	NA	NA	NA	NA	NA	NA	NA	NA	NA	NA	NA	NA	NA	NA	NA	NA	NA	NA	NA	NA	NA	NA	NA	NA	NA	NA	NA	NA	NA	NA	NA	NA	NA	NA	NA	NA	NA	NA	NA	NA	NA
1872	31	6018381	927	6	3	1	1	4	2	3	2	3	4	2	2	1	2	1	1	3	1	1	1	2	3	3	1	1	3	3	1	3	3	3	1	3	3	3	3	0	3	3	3	3	3	3	3	3	3
1185	31	6018381	786	5	3	1	2	8	8	8	8	8	8	4	1	1	1	3	1	1	1	1	2	1	1	2	2	1	1	2	2	1	2	2	1	3	2	1	1	1	2	2	2	2	1	2	1	2	1
322	32	6018381	-1	6	3	1	1	7	5	6	7	7	7	4	2	2	1	2	1	1	3	2	1	1	1	1	2	1	1	2	1	1	2	2	2	1	3	3	3	1	3	3	3	3	3	3	3	3	3
1849	31	6018381	1227	1	3	1	2	6	5	2	2	8	8	3	1	3	1	1	1	2	2	1	1	1	2	2	3	1	2	2	2	1	2	2	2	3	1	3	3	3	3	3	3	2	2	2	2	2	2
926	31	6018381	892	2	3	1	1	4	4	4	5	4	2	2	4	4	4	1	1	2	2	1	1	3	3	3	1	1	1	1	1	2	3	3	3	1	1	3	2	2	2	2	1	3	3	3	3	3	3
1578	31	6018381	816	4	3	2	2	6	NA	NA	NA	NA	NA	NA	NA	NA	NA	NA	NA	NA	NA	NA	NA	NA	NA	NA	NA	NA	NA	NA	NA	NA	NA	NA	NA	NA	NA	NA	NA	NA	NA	NA	NA	NA	NA	NA	NA	NA	NA
1689	31	6018381	1027	1	3	2	2	6	NA	NA	NA	NA	NA	NA	NA	NA	NA	NA	NA	NA	NA	NA	NA	NA	NA	NA	NA	NA	NA	NA	NA	NA	NA	NA	NA	NA	NA	NA	NA	NA	NA	NA	NA	NA	NA	NA	NA	NA	NA
130	31	6018381	1762	3	3	2	1	4	NA	NA	NA	NA	NA	NA	NA	NA	NA	NA	NA	NA	NA	NA	NA	NA	NA	NA	NA	NA	NA	NA	NA	NA	NA	NA	NA	NA	NA	NA	NA	NA	NA	NA	NA	NA	NA	NA	NA	NA	NA
390	31	6018381	639	4	3	2	1	4	NA	NA	NA	NA	NA	NA	NA	NA	NA	NA	NA	NA	NA	NA	NA	NA	NA	NA	NA	NA	NA	NA	NA	NA	NA	NA	NA	NA	NA	NA	NA	NA	NA	NA	NA	NA	NA	NA	NA	NA	NA
515	31	6018381	616	5	3	2	1	4	NA	NA	NA	NA	NA	NA	NA	NA	NA	NA	NA	NA	NA	NA	NA	NA	NA	NA	NA	NA	NA	NA	NA	NA	NA	NA	NA	NA	NA	NA	NA	NA	NA	NA	NA	NA	NA	NA	NA	NA	NA
1942	31	6018381	597	5	3	2	2	4	NA	NA	NA	NA	NA	NA	NA	NA	NA	NA	NA	NA	NA	NA	NA	NA	NA	NA	NA	NA	NA	NA	NA	NA	NA	NA	NA	NA	NA	NA	NA	NA	NA	NA	NA	NA	NA	NA	NA	NA	NA
1211	31	6018381	1167	6	3	1	1	5	5	5	5	5	5	3	3	3	3	3	3	3	3	3	3	3	3	3	3	3	3	3	3	3	3	3	3	3	3	3	3	3	3	3	3	3	3	3	3	3	3
1956	31	6018381	1375	2	3	1	2	7	4	8	3	8	8	5	1	3	2	1	1	1	3	1	3	1	1	2	2	1	1	1	1	1	1	1	1	3	3	3	3	1	3	3	3	2	2	2	1	2	1
1885	31	6018381	1748	1	3	1	2	5	4	5	4	6	7	3	3	3	1	1	2	3	3	1	1	3	2	2	1	1	3	1	1	1	1	1	2	3	3	1	1	2	3	1	3	3	2	2	1	3	2
1387	31	6018381	2540	4	3	2	2	4	NA	NA	NA	NA	NA	NA	NA	NA	NA	NA	NA	NA	NA	NA	NA	NA	NA	NA	NA	NA	NA	NA	NA	NA	NA	NA	NA	NA	NA	NA	NA	NA	NA	NA	NA	NA	NA	NA	NA	NA	NA
801	31	6018381	1575	1	3	2	1	5	NA	NA	NA	NA	NA	NA	NA	NA	NA	NA	NA	NA	NA	NA	NA	NA	NA	NA	NA	NA	NA	NA	NA	NA	NA	NA	NA	NA	NA	NA	NA	NA	NA	NA	NA	NA	NA	NA	NA	NA	NA
25	31	6018381	691	6	3	1	2	5	4	2	1	4	8	2	2	4	3	1	2	3	3	2	2	1	3	3	3	3	3	3	1	3	3	3	3	3	3	3	3	2	3	3	1	3	3	3	3	3	3
349	31	6018381	2094	4	3	1	2	6	7	5	6	4	6	3	3	4	1	1	2	2	2	1	2	1	2	2	2	1	2	1	1	2	1	1	2	1	2	1	1	1	2	1	3	1	2	1	1	2	1
895	32	6018381	-1	6	3	2	2	8	NA	NA	NA	NA	NA	NA	NA	NA	NA	NA	NA	NA	NA	NA	NA	NA	NA	NA	NA	NA	NA	NA	NA	NA	NA	NA	NA	NA	NA	NA	NA	NA	NA	NA	NA	NA	NA	NA	NA	NA	NA
263	31	6018381	1410	4	3	2	1	8	NA	NA	NA	NA	NA	NA	NA	NA	NA	NA	NA	NA	NA	NA	NA	NA	NA	NA	NA	NA	NA	NA	NA	NA	NA	NA	NA	NA	NA	NA	NA	NA	NA	NA	NA	NA	NA	NA	NA	NA	NA
514	32	6018381	-1	2	3	1	2	5	6	4	3	4	3	4	2	3	2	1	2	2	2	1	1	1	2	3	1	3	1	3	1	3	1	1	3	1	1	2	2	2	2	2	1	2	3	2	3	2	1
1614	31	6018381	1216	1	3	2	1	8	NA	NA	NA	NA	NA	NA	NA	NA	NA	NA	NA	NA	NA	NA	NA	NA	NA	NA	NA	NA	NA	NA	NA	NA	NA	NA	NA	NA	NA	NA	NA	NA	NA	NA	NA	NA	NA	NA	NA	NA	NA
1409	31	6018381	649	2	3	1	1	8	8	8	6	8	8	5	1	1	1	1	1	1	1	1	1	1	1	1	1	1	1	1	1	1	1	1	1	1	1	1	1	3	1	1	1	1	1	1	1	1	1
961	31	6018381	751	3	3	2	2	8	NA	NA	NA	NA	NA	NA	NA	NA	NA	NA	NA	NA	NA	NA	NA	NA	NA	NA	NA	NA	NA	NA	NA	NA	NA	NA	NA	NA	NA	NA	NA	NA	NA	NA	NA	NA	NA	NA	NA	NA	NA
1767	31	6018381	3089	3	3	2	1	7	NA	NA	NA	NA	NA	NA	NA	NA	NA	NA	NA	NA	NA	NA	NA	NA	NA	NA	NA	NA	NA	NA	NA	NA	NA	NA	NA	NA	NA	NA	NA	NA	NA	NA	NA	NA	NA	NA	NA	NA	NA
508	31	6018381	1390	6	3	2	1	6	NA	NA	NA	NA	NA	NA	NA	NA	NA	NA	NA	NA	NA	NA	NA	NA	NA	NA	NA	NA	NA	NA	NA	NA	NA	NA	NA	NA	NA	NA	NA	NA	NA	NA	NA	NA	NA	NA	NA	NA	NA
845	32	6018381	-1	6	3	2	1	4	NA	NA	NA	NA	NA	NA	NA	NA	NA	NA	NA	NA	NA	NA	NA	NA	NA	NA	NA	NA	NA	NA	NA	NA	NA	NA	NA	NA	NA	NA	NA	NA	NA	NA	NA	NA	NA	NA	NA	NA	NA
486	31	6018381	532	4	3	1	1	7	5	6	4	6	5	4	3	4	5	2	2	2	2	3	2	2	2	1	2	3	2	2	2	2	2	2	3	2	1	1	1	2	1	3	2	2	2	2	2	2	1
1485	31	6018381	1923	4	3	1	2	6	6	6	6	6	6	4	2	1	1	1	2	1	1	1	1	1	1	2	1	1	1	1	1	1	2	2	2	2	2	2	2	2	2	2	1	1	2	1	2	1	2
1631	31	6018381	880	5	3	2	2	5	NA	NA	NA	NA	NA	NA	NA	NA	NA	NA	NA	NA	NA	NA	NA	NA	NA	NA	NA	NA	NA	NA	NA	NA	NA	NA	NA	NA	NA	NA	NA	NA	NA	NA	NA	NA	NA	NA	NA	NA	NA
1005	31	6018381	1320	2	3	2	1	5	NA	NA	NA	NA	NA	NA	NA	NA	NA	NA	NA	NA	NA	NA	NA	NA	NA	NA	NA	NA	NA	NA	NA	NA	NA	NA	NA	NA	NA	NA	NA	NA	NA	NA	NA	NA	NA	NA	NA	NA	NA
1437	31	6018381	688	3	3	2	2	4	NA	NA	NA	NA	NA	NA	NA	NA	NA	NA	NA	NA	NA	NA	NA	NA	NA	NA	NA	NA	NA	NA	NA	NA	NA	NA	NA	NA	NA	NA	NA	NA	NA	NA	NA	NA	NA	NA	NA	NA	NA
1306	31	6018381	1131	6	3	2	2	7	NA	NA	NA	NA	NA	NA	NA	NA	NA	NA	NA	NA	NA	NA	NA	NA	NA	NA	NA	NA	NA	NA	NA	NA	NA	NA	NA	NA	NA	NA	NA	NA	NA	NA	NA	NA	NA	NA	NA	NA	NA
240	31	6018381	833	6	3	2	2	7	NA	NA	NA	NA	NA	NA	NA	NA	NA	NA	NA	NA	NA	NA	NA	NA	NA	NA	NA	NA	NA	NA	NA	NA	NA	NA	NA	NA	NA	NA	NA	NA	NA	NA	NA	NA	NA	NA	NA	NA	NA
1697	31	6018381	1381	2	3	1	1	7	7	8	6	7	7	4	1	1	1	1	1	2	2	1	1	1	1	1	2	1	2	1	1	1	1	1	2	1	1	1	2	1	2	3	1	2	1	2	1	1	2
711	31	6018381	2252	1	3	1	2	6	6	7	4	6	6	2	2	1	3	1	3	3	3	1	1	2	2	2	3	3	3	3	3	2	1	1	1	1	1	3	3	2	3	3	1	3	1	3	3	1	1
1679	32	6018381	-1	4	3	1	2	4	6	2	1	5	5	3	3	2	1	1	2	2	2	3	3	1	1	1	1	1	1	1	1	1	2	2	2	2	1	2	1	2	2	2	2	2	2	2	1	2	2
823	31	6018381	1179	2	3	2	1	4	NA	NA	NA	NA	NA	NA	NA	NA	NA	NA	NA	NA	NA	NA	NA	NA	NA	NA	NA	NA	NA	NA	NA	NA	NA	NA	NA	NA	NA	NA	NA	NA	NA	NA	NA	NA	NA	NA	NA	NA	NA
272	31	6018381	1447	6	3	1	2	4	7	7	1	6	6	3	2	2	1	3	1	3	3	3	1	3	3	2	2	2	2	3	3	2	3	3	3	3	2	2	2	2	2	1	1	2	2	2	2	3	1
2027	31	6018381	2330	5	3	1	1	5	4	6	3	1	2	1	2	3	2	1	2	2	2	1	2	2	2	2	2	2	2	1	1	2	1	1	2	1	2	3	2	1	2	1	3	2	2	0	1	2	1
1231	31	6018381	1243	3	3	2	2	5	NA	NA	NA	NA	NA	NA	NA	NA	NA	NA	NA	NA	NA	NA	NA	NA	NA	NA	NA	NA	NA	NA	NA	NA	NA	NA	NA	NA	NA	NA	NA	NA	NA	NA	NA	NA	NA	NA	NA	NA	NA
1320	31	6018381	828	1	3	1	1	7	7	8	7	7	8	4	2	3	1	1	1	1	1	1	1	1	3	2	1	3	3	1	1	1	1	1	1	2	2	2	0	1	2	2	2	2	2	3	2	1	1
495	31	6018381	2289	1	3	2	2	4	NA	NA	NA	NA	NA	NA	NA	NA	NA	NA	NA	NA	NA	NA	NA	NA	NA	NA	NA	NA	NA	NA	NA	NA	NA	NA	NA	NA	NA	NA	NA	NA	NA	NA	NA	NA	NA	NA	NA	NA	NA
2036	31	6018381	708	5	3	1	1	5	5	6	5	6	5	3	2	3	1	1	1	2	1	1	1	1	1	2	1	1	2	1	2	2	1	3	3	2	2	1	2	1	1	1	2	1	1	1	2	1	2
1092	31	6018381	1292	5	3	1	2	7	6	8	7	7	7	4	3	1	1	1	2	2	2	1	2	1	2	2	2	2	2	1	1	2	1	2	2	3	3	2	2	2	2	3	1	2	2	2	1	2	2
1524	31	6018381	655	4	3	2	2	5	NA	NA	NA	NA	NA	NA	NA	NA	NA	NA	NA	NA	NA	NA	NA	NA	NA	NA	NA	NA	NA	NA	NA	NA	NA	NA	NA	NA	NA	NA	NA	NA	NA	NA	NA	NA	NA	NA	NA	NA	NA
935	32	6018381	-1	2	3	1	2	7	4	4	3	3	5	2	2	2	3	1	2	2	2	1	1	2	1	1	2	2	2	1	1	2	1	2	2	1	1	1	2	2	2	1	1	1	1	1	1	1	1
1752	31	6018381	1579	4	3	2	2	8	NA	NA	NA	NA	NA	NA	NA	NA	NA	NA	NA	NA	NA	NA	NA	NA	NA	NA	NA	NA	NA	NA	NA	NA	NA	NA	NA	NA	NA	NA	NA	NA	NA	NA	NA	NA	NA	NA	NA	NA	NA
193	32	6018381	-1	4	3	2	1	7	NA	NA	NA	NA	NA	NA	NA	NA	NA	NA	NA	NA	NA	NA	NA	NA	NA	NA	NA	NA	NA	NA	NA	NA	NA	NA	NA	NA	NA	NA	NA	NA	NA	NA	NA	NA	NA	NA	NA	NA	NA
1167	32	6018381	-1	1	3	2	2	8	NA	NA	NA	NA	NA	NA	NA	NA	NA	NA	NA	NA	NA	NA	NA	NA	NA	NA	NA	NA	NA	NA	NA	NA	NA	NA	NA	NA	NA	NA	NA	NA	NA	NA	NA	NA	NA	NA	NA	NA	NA
668	31	6018381	1114	3	3	2	2	5	NA	NA	NA	NA	NA	NA	NA	NA	NA	NA	NA	NA	NA	NA	NA	NA	NA	NA	NA	NA	NA	NA	NA	NA	NA	NA	NA	NA	NA	NA	NA	NA	NA	NA	NA	NA	NA	NA	NA	NA	NA
1667	31	6018381	1326	3	3	2	2	5	NA	NA	NA	NA	NA	NA	NA	NA	NA	NA	NA	NA	NA	NA	NA	NA	NA	NA	NA	NA	NA	NA	NA	NA	NA	NA	NA	NA	NA	NA	NA	NA	NA	NA	NA	NA	NA	NA	NA	NA	NA
415	31	6018381	911	6	3	1	1	6	5	7	7	6	4	5	2	2	3	1	2	2	3	1	3	1	1	3	2	1	1	1	1	1	3	1	1	1	1	1	1	3	1	1	2	1	1	1	1	1	1
1330	31	6018381	2189	2	3	2	1	4	NA	NA	NA	NA	NA	NA	NA	NA	NA	NA	NA	NA	NA	NA	NA	NA	NA	NA	NA	NA	NA	NA	NA	NA	NA	NA	NA	NA	NA	NA	NA	NA	NA	NA	NA	NA	NA	NA	NA	NA	NA
1463	31	6018381	1705	2	3	1	1	5	4	4	4	4	5	4	1	3	1	1	2	2	2	1	2	2	2	2	2	2	2	2	1	1	1	2	2	1	2	2	2	2	2	2	1	2	1	1	2	2	2
199	32	6018381	-1	1	3	1	1	8	3	4	2	4	7	4	3	1	2	2	2	2	2	2	2	1	1	2	1	1	1	1	2	1	1	2	3	1	3	1	1	2	1	1	1	1	1	1	1	1	1
542	32	6018381	-1	5	3	2	2	5	NA	NA	NA	NA	NA	NA	NA	NA	NA	NA	NA	NA	NA	NA	NA	NA	NA	NA	NA	NA	NA	NA	NA	NA	NA	NA	NA	NA	NA	NA	NA	NA	NA	NA	NA	NA	NA	NA	NA	NA	NA
1284	31	6018381	1902	4	3	2	1	8	NA	NA	NA	NA	NA	NA	NA	NA	NA	NA	NA	NA	NA	NA	NA	NA	NA	NA	NA	NA	NA	NA	NA	NA	NA	NA	NA	NA	NA	NA	NA	NA	NA	NA	NA	NA	NA	NA	NA	NA	NA
1461	31	6018381	1111	6	3	1	1	5	5	4	3	4	6	4	1	2	2	1	1	3	3	3	1	1	1	3	2	1	3	1	3	1	3	3	3	1	1	1	1	2	1	1	1	3	3	1	3	3	3
830	31	6018381	2767	2	3	1	1	5	6	5	5	5	5	3	4	2	1	1	2	2	2	1	2	1	2	3	3	1	3	3	3	1	3	1	3	3	3	3	3	1	3	3	3	3	2	2	3	3	3
1711	31	6018381	1520	1	3	2	2	5	NA	NA	NA	NA	NA	NA	NA	NA	NA	NA	NA	NA	NA	NA	NA	NA	NA	NA	NA	NA	NA	NA	NA	NA	NA	NA	NA	NA	NA	NA	NA	NA	NA	NA	NA	NA	NA	NA	NA	NA	NA
769	31	6018381	1528	2	3	2	2	5	NA	NA	NA	NA	NA	NA	NA	NA	NA	NA	NA	NA	NA	NA	NA	NA	NA	NA	NA	NA	NA	NA	NA	NA	NA	NA	NA	NA	NA	NA	NA	NA	NA	NA	NA	NA	NA	NA	NA	NA	NA
1052	31	6018381	1208	4	3	2	1	4	NA	NA	NA	NA	NA	NA	NA	NA	NA	NA	NA	NA	NA	NA	NA	NA	NA	NA	NA	NA	NA	NA	NA	NA	NA	NA	NA	NA	NA	NA	NA	NA	NA	NA	NA	NA	NA	NA	NA	NA	NA
1852	31	6018381	1061	3	3	2	1	6	NA	NA	NA	NA	NA	NA	NA	NA	NA	NA	NA	NA	NA	NA	NA	NA	NA	NA	NA	NA	NA	NA	NA	NA	NA	NA	NA	NA	NA	NA	NA	NA	NA	NA	NA	NA	NA	NA	NA	NA	NA
1856	31	6018381	1371	2	3	1	2	6	3	4	2	4	6	2	3	4	1	1	2	2	2	1	1	3	3	3	2	3	1	2	1	1	3	0	2	1	1	2	3	2	1	3	1	3	3	3	3	3	1
1325	31	6018381	1195	5	3	1	2	6	7	8	8	7	7	4	2	2	1	1	1	1	3	2	1	2	1	1	2	2	2	1	1	1	1	2	1	2	1	2	2	1	1	2	1	3	3	2	2	2	2
618	31	6018381	831	2	3	2	1	6	NA	NA	NA	NA	NA	NA	NA	NA	NA	NA	NA	NA	NA	NA	NA	NA	NA	NA	NA	NA	NA	NA	NA	NA	NA	NA	NA	NA	NA	NA	NA	NA	NA	NA	NA	NA	NA	NA	NA	NA	NA
1690	32	6018381	-1	6	3	1	2	5	5	4	4	5	5	4	2	3	3	1	1	1	2	2	2	3	2	2	1	3	2	3	2	1	1	3	2	2	1	2	1	2	1	2	1	2	2	2	2	3	1
367	31	6018381	924	4	3	1	1	6	5	5	6	5	4	3	2	3	1	3	2	2	2	1	3	2	1	1	3	2	1	2	1	2	1	1	2	1	2	2	3	1	3	2	2	1	2	1	1	3	1
1700	31	6018381	803	2	3	2	2	6	NA	NA	NA	NA	NA	NA	NA	NA	NA	NA	NA	NA	NA	NA	NA	NA	NA	NA	NA	NA	NA	NA	NA	NA	NA	NA	NA	NA	NA	NA	NA	NA	NA	NA	NA	NA	NA	NA	NA	NA	NA
443	31	6018381	1219	6	3	2	2	5	NA	NA	NA	NA	NA	NA	NA	NA	NA	NA	NA	NA	NA	NA	NA	NA	NA	NA	NA	NA	NA	NA	NA	NA	NA	NA	NA	NA	NA	NA	NA	NA	NA	NA	NA	NA	NA	NA	NA	NA	NA
453	31	6018381	1189	3	3	1	1	4	5	6	5	5	5	4	3	3	2	1	1	3	2	1	3	1	2	2	1	2	2	1	1	3	1	1	2	3	2	3	2	2	2	1	1	1	1	2	2	2	2
908	31	6018381	982	2	3	2	1	4	NA	NA	NA	NA	NA	NA	NA	NA	NA	NA	NA	NA	NA	NA	NA	NA	NA	NA	NA	NA	NA	NA	NA	NA	NA	NA	NA	NA	NA	NA	NA	NA	NA	NA	NA	NA	NA	NA	NA	NA	NA
951	31	6018381	894	3	3	1	1	7	7	7	7	7	7	3	3	1	1	1	1	2	2	1	1	2	1	1	2	2	1	1	2	2	1	2	2	2	2	1	2	2	1	2	2	2	2	3	2	2	2
1059	32	6018381	-1	2	3	1	1	8	7	7	7	7	6	5	1	1	1	1	1	2	1	1	1	1	1	1	2	1	1	1	1	2	1	2	1	1	2	1	1	1	1	2	1	1	2	1	1	0	1
1539	31	6018381	2782	4	3	1	2	4	8	5	4	6	5	2	2	2	1	1	1	3	3	1	1	1	1	2	2	3	1	1	3	2	2	2	2	1	1	1	1	2	2	2	2	2	2	2	1	2	1
917	31	6018381	1045	1	3	2	1	8	NA	NA	NA	NA	NA	NA	NA	NA	NA	NA	NA	NA	NA	NA	NA	NA	NA	NA	NA	NA	NA	NA	NA	NA	NA	NA	NA	NA	NA	NA	NA	NA	NA	NA	NA	NA	NA	NA	NA	NA	NA
740	31	6018381	612	3	3	1	2	6	7	6	6	6	6	2	1	4	1	2	3	2	1	1	3	1	1	1	2	1	1	1	1	1	1	1	3	2	1	2	1	2	1	1	1	1	1	1	1	2	1
2000	31	6018381	732	4	3	2	2	4	NA	NA	NA	NA	NA	NA	NA	NA	NA	NA	NA	NA	NA	NA	NA	NA	NA	NA	NA	NA	NA	NA	NA	NA	NA	NA	NA	NA	NA	NA	NA	NA	NA	NA	NA	NA	NA	NA	NA	NA	NA
838	32	6018381	-1	1	3	2	1	7	NA	NA	NA	NA	NA	NA	NA	NA	NA	NA	NA	NA	NA	NA	NA	NA	NA	NA	NA	NA	NA	NA	NA	NA	NA	NA	NA	NA	NA	NA	NA	NA	NA	NA	NA	NA	NA	NA	NA	NA	NA
941	31	6018381	1054	3	3	1	2	5	5	4	4	5	4	3	3	4	2	1	1	1	1	1	1	1	1	1	1	2	1	1	2	1	2	2	2	1	2	1	3	2	2	3	2	2	2	2	1	1	2
1508	31	6018381	1015	6	3	2	2	8	NA	NA	NA	NA	NA	NA	NA	NA	NA	NA	NA	NA	NA	NA	NA	NA	NA	NA	NA	NA	NA	NA	NA	NA	NA	NA	NA	NA	NA	NA	NA	NA	NA	NA	NA	NA	NA	NA	NA	NA	NA
1382	31	6018381	1008	6	3	2	1	5	NA	NA	NA	NA	NA	NA	NA	NA	NA	NA	NA	NA	NA	NA	NA	NA	NA	NA	NA	NA	NA	NA	NA	NA	NA	NA	NA	NA	NA	NA	NA	NA	NA	NA	NA	NA	NA	NA	NA	NA	NA
744	31	6018381	1595	5	3	2	2	4	NA	NA	NA	NA	NA	NA	NA	NA	NA	NA	NA	NA	NA	NA	NA	NA	NA	NA	NA	NA	NA	NA	NA	NA	NA	NA	NA	NA	NA	NA	NA	NA	NA	NA	NA	NA	NA	NA	NA	NA	NA
1704	31	6018381	652	6	3	1	2	7	7	5	5	7	7	3	3	3	1	2	1	1	3	3	3	2	1	2	1	1	1	1	1	2	1	3	3	1	1	2	2	1	2	3	2	1	1	1	1	1	2
1725	31	6018381	808	2	3	2	2	7	NA	NA	NA	NA	NA	NA	NA	NA	NA	NA	NA	NA	NA	NA	NA	NA	NA	NA	NA	NA	NA	NA	NA	NA	NA	NA	NA	NA	NA	NA	NA	NA	NA	NA	NA	NA	NA	NA	NA	NA	NA
1806	31	6018381	1421	1	3	1	1	6	7	6	8	7	7	4	1	2	3	1	2	1	1	2	2	2	1	1	2	2	1	2	2	1	2	3	1	1	1	2	1	1	3	1	1	2	1	3	3	3	3
1053	31	6018381	2046	4	3	1	2	8	8	6	5	8	8	5	1	3	1	1	1	2	2	1	1	1	1	1	1	3	1	2	1	2	2	2	2	2	1	2	2	2	1	2	1	1	1	1	1	2	2
494	32	6018381	-1	1	3	2	2	8	NA	NA	NA	NA	NA	NA	NA	NA	NA	NA	NA	NA	NA	NA	NA	NA	NA	NA	NA	NA	NA	NA	NA	NA	NA	NA	NA	NA	NA	NA	NA	NA	NA	NA	NA	NA	NA	NA	NA	NA	NA
806	31	6018381	2531	5	3	1	1	5	8	8	8	8	8	5	1	1	1	3	3	3	3	3	3	3	3	3	3	3	3	3	3	3	3	3	3	3	3	3	3	3	3	3	3	3	3	3	3	3	3
1874	31	6018381	830	5	3	2	2	8	NA	NA	NA	NA	NA	NA	NA	NA	NA	NA	NA	NA	NA	NA	NA	NA	NA	NA	NA	NA	NA	NA	NA	NA	NA	NA	NA	NA	NA	NA	NA	NA	NA	NA	NA	NA	NA	NA	NA	NA	NA
1269	31	6018381	691	6	3	2	1	8	NA	NA	NA	NA	NA	NA	NA	NA	NA	NA	NA	NA	NA	NA	NA	NA	NA	NA	NA	NA	NA	NA	NA	NA	NA	NA	NA	NA	NA	NA	NA	NA	NA	NA	NA	NA	NA	NA	NA	NA	NA
450	31	6018381	1949	3	3	2	2	8	NA	NA	NA	NA	NA	NA	NA	NA	NA	NA	NA	NA	NA	NA	NA	NA	NA	NA	NA	NA	NA	NA	NA	NA	NA	NA	NA	NA	NA	NA	NA	NA	NA	NA	NA	NA	NA	NA	NA	NA	NA
627	31	6018381	1469	4	3	1	2	5	6	6	4	6	4	2	2	2	1	1	1	2	2	3	3	2	2	2	2	1	3	3	1	3	3	3	3	2	2	3	2	1	2	2	2	3	3	0	3	3	3
73	31	6018381	3085	5	3	2	1	8	NA	NA	NA	NA	NA	NA	NA	NA	NA	NA	NA	NA	NA	NA	NA	NA	NA	NA	NA	NA	NA	NA	NA	NA	NA	NA	NA	NA	NA	NA	NA	NA	NA	NA	NA	NA	NA	NA	NA	NA	NA
571	32	6018381	-1	4	3	1	1	8	3	8	3	3	8	4	3	2	2	1	2	1	1	1	1	1	2	3	1	1	1	1	1	1	2	1	1	2	2	1	1	1	2	1	2	1	2	0	2	1	1
1876	32	6018381	-1	4	3	2	1	7	NA	NA	NA	NA	NA	NA	NA	NA	NA	NA	NA	NA	NA	NA	NA	NA	NA	NA	NA	NA	NA	NA	NA	NA	NA	NA	NA	NA	NA	NA	NA	NA	NA	NA	NA	NA	NA	NA	NA	NA	NA
1783	31	6018381	924	1	3	2	2	7	NA	NA	NA	NA	NA	NA	NA	NA	NA	NA	NA	NA	NA	NA	NA	NA	NA	NA	NA	NA	NA	NA	NA	NA	NA	NA	NA	NA	NA	NA	NA	NA	NA	NA	NA	NA	NA	NA	NA	NA	NA
890	32	6018381	-1	2	3	2	1	6	NA	NA	NA	NA	NA	NA	NA	NA	NA	NA	NA	NA	NA	NA	NA	NA	NA	NA	NA	NA	NA	NA	NA	NA	NA	NA	NA	NA	NA	NA	NA	NA	NA	NA	NA	NA	NA	NA	NA	NA	NA
241	32	6018381	-1	4	3	1	1	4	4	4	4	4	4	2	2	3	3	1	1	1	3	1	3	1	1	1	1	1	1	1	1	1	1	1	3	3	1	3	3	3	3	3	3	1	1	1	3	1	1
1372	31	6018381	1054	2	3	1	1	5	6	4	4	5	4	3	3	1	1	2	1	2	3	1	1	1	3	2	1	3	3	1	1	1	1	2	2	3	3	3	3	2	3	3	3	2	3	2	1	2	2
1245	31	6018381	1042	2	3	1	1	6	2	3	2	5	5	2	2	3	3	3	3	3	3	3	3	3	3	3	3	3	3	3	3	3	3	3	3	3	3	3	3	3	3	3	3	3	3	3	3	3	3
803	31	6018381	892	6	3	2	1	4	NA	NA	NA	NA	NA	NA	NA	NA	NA	NA	NA	NA	NA	NA	NA	NA	NA	NA	NA	NA	NA	NA	NA	NA	NA	NA	NA	NA	NA	NA	NA	NA	NA	NA	NA	NA	NA	NA	NA	NA	NA
1555	31	6018381	843	1	3	2	2	6	NA	NA	NA	NA	NA	NA	NA	NA	NA	NA	NA	NA	NA	NA	NA	NA	NA	NA	NA	NA	NA	NA	NA	NA	NA	NA	NA	NA	NA	NA	NA	NA	NA	NA	NA	NA	NA	NA	NA	NA	NA
1556	31	6018381	683	6	3	2	2	6	NA	NA	NA	NA	NA	NA	NA	NA	NA	NA	NA	NA	NA	NA	NA	NA	NA	NA	NA	NA	NA	NA	NA	NA	NA	NA	NA	NA	NA	NA	NA	NA	NA	NA	NA	NA	NA	NA	NA	NA	NA
646	31	6018381	1470	4	3	1	1	5	3	4	3	6	8	4	3	2	1	1	2	2	2	1	1	2	2	2	2	2	2	1	3	2	1	2	2	2	2	2	2	2	2	2	1	3	3	3	3	3	3
1537	31	6018381	2298	3	3	2	1	8	NA	NA	NA	NA	NA	NA	NA	NA	NA	NA	NA	NA	NA	NA	NA	NA	NA	NA	NA	NA	NA	NA	NA	NA	NA	NA	NA	NA	NA	NA	NA	NA	NA	NA	NA	NA	NA	NA	NA	NA	NA
1312	32	6018381	-1	4	3	2	2	8	NA	NA	NA	NA	NA	NA	NA	NA	NA	NA	NA	NA	NA	NA	NA	NA	NA	NA	NA	NA	NA	NA	NA	NA	NA	NA	NA	NA	NA	NA	NA	NA	NA	NA	NA	NA	NA	NA	NA	NA	NA
258	31	6018381	1186	3	3	2	1	6	NA	NA	NA	NA	NA	NA	NA	NA	NA	NA	NA	NA	NA	NA	NA	NA	NA	NA	NA	NA	NA	NA	NA	NA	NA	NA	NA	NA	NA	NA	NA	NA	NA	NA	NA	NA	NA	NA	NA	NA	NA
734	31	6018381	1424	5	3	2	1	5	NA	NA	NA	NA	NA	NA	NA	NA	NA	NA	NA	NA	NA	NA	NA	NA	NA	NA	NA	NA	NA	NA	NA	NA	NA	NA	NA	NA	NA	NA	NA	NA	NA	NA	NA	NA	NA	NA	NA	NA	NA
577	31	6018381	847	2	3	1	1	6	5	5	3	6	6	3	2	1	1	1	2	3	2	1	3	3	3	3	1	1	1	3	1	1	3	3	3	3	3	3	3	3	3	3	3	3	3	3	3	3	3
1840	31	6018381	1950	4	3	1	2	6	7	6	4	7	8	4	1	2	1	1	1	2	2	1	2	1	2	3	2	3	2	3	1	1	3	3	2	1	1	2	2	2	2	2	1	1	2	0	2	2	3
476	31	6018381	3382	1	3	2	2	6	NA	NA	NA	NA	NA	NA	NA	NA	NA	NA	NA	NA	NA	NA	NA	NA	NA	NA	NA	NA	NA	NA	NA	NA	NA	NA	NA	NA	NA	NA	NA	NA	NA	NA	NA	NA	NA	NA	NA	NA	NA
305	31	6018381	735	4	3	1	1	5	2	2	2	2	5	3	3	3	3	3	3	3	3	3	3	3	3	3	3	3	3	3	3	3	3	3	3	3	3	3	3	3	3	3	3	3	3	3	3	3	3
348	31	6018381	640	4	3	2	1	7	NA	NA	NA	NA	NA	NA	NA	NA	NA	NA	NA	NA	NA	NA	NA	NA	NA	NA	NA	NA	NA	NA	NA	NA	NA	NA	NA	NA	NA	NA	NA	NA	NA	NA	NA	NA	NA	NA	NA	NA	NA
1379	32	6018381	-1	6	3	2	2	5	NA	NA	NA	NA	NA	NA	NA	NA	NA	NA	NA	NA	NA	NA	NA	NA	NA	NA	NA	NA	NA	NA	NA	NA	NA	NA	NA	NA	NA	NA	NA	NA	NA	NA	NA	NA	NA	NA	NA	NA	NA
168	31	6018381	1653	2	3	1	1	8	8	8	5	8	7	5	1	1	1	1	2	2	3	1	1	3	1	3	2	1	3	1	3	3	1	3	1	1	2	3	2	3	3	1	2	2	3	2	1	2	1
617	31	6018381	831	6	3	1	2	8	0	0	0	8	0	0	0	0	0	1	1	2	1	1	2	1	1	2	2	1	2	1	2	0	1	2	1	1	2	2	1	2	1	1	2	2	2	1	2	1	2
2041	31	6018381	1014	1	3	1	1	8	7	8	6	8	8	2	2	2	1	1	2	2	1	2	2	1	1	2	1	1	1	1	2	1	1	1	1	2	2	3	3	1	2	2	2	3	1	1	3	3	1
1417	31	6018381	700	1	3	2	1	5	NA	NA	NA	NA	NA	NA	NA	NA	NA	NA	NA	NA	NA	NA	NA	NA	NA	NA	NA	NA	NA	NA	NA	NA	NA	NA	NA	NA	NA	NA	NA	NA	NA	NA	NA	NA	NA	NA	NA	NA	NA
523	31	6018381	752	6	3	1	2	5	5	6	5	5	6	4	1	4	1	1	2	2	1	1	1	2	2	2	1	2	2	1	1	2	1	1	1	2	2	2	2	2	2	2	1	2	2	2	1	1	1
764	32	6018381	-1	5	3	1	1	7	8	6	5	7	6	4	1	1	1	1	2	2	2	1	2	1	2	2	2	2	2	1	1	2	2	1	2	2	2	3	3	1	3	3	3	2	2	2	2	2	2
1526	31	6018381	2296	6	3	2	2	8	NA	NA	NA	NA	NA	NA	NA	NA	NA	NA	NA	NA	NA	NA	NA	NA	NA	NA	NA	NA	NA	NA	NA	NA	NA	NA	NA	NA	NA	NA	NA	NA	NA	NA	NA	NA	NA	NA	NA	NA	NA
207	31	6018381	1063	3	3	1	2	5	6	0	6	6	5	4	2	2	2	2	1	1	1	1	1	1	1	2	1	1	1	1	2	1	2	2	1	2	2	1	1	1	1	2	2	1	2	2	1	1	1
1734	31	6018381	1003	2	3	2	1	6	NA	NA	NA	NA	NA	NA	NA	NA	NA	NA	NA	NA	NA	NA	NA	NA	NA	NA	NA	NA	NA	NA	NA	NA	NA	NA	NA	NA	NA	NA	NA	NA	NA	NA	NA	NA	NA	NA	NA	NA	NA
1427	31	6018381	1014	4	3	1	2	6	8	8	8	5	8	4	1	1	1	1	1	1	2	1	1	1	1	2	3	2	2	1	1	2	2	3	2	1	1	2	3	2	1	1	1	2	2	2	2	1	2
1434	31	6018381	1222	1	3	2	1	6	NA	NA	NA	NA	NA	NA	NA	NA	NA	NA	NA	NA	NA	NA	NA	NA	NA	NA	NA	NA	NA	NA	NA	NA	NA	NA	NA	NA	NA	NA	NA	NA	NA	NA	NA	NA	NA	NA	NA	NA	NA
1510	31	6018381	1087	2	3	2	2	5	NA	NA	NA	NA	NA	NA	NA	NA	NA	NA	NA	NA	NA	NA	NA	NA	NA	NA	NA	NA	NA	NA	NA	NA	NA	NA	NA	NA	NA	NA	NA	NA	NA	NA	NA	NA	NA	NA	NA	NA	NA
1685	31	6018381	991	2	3	1	2	7	7	8	6	7	8	5	1	1	1	3	2	3	1	1	1	1	1	3	3	1	3	3	3	2	1	2	2	2	1	2	2	1	2	2	2	2	2	2	1	2	2
1887	32	6018381	-1	6	3	1	1	7	7	7	6	7	8	4	2	1	1	1	1	3	1	1	1	1	1	2	1	1	1	1	1	1	1	2	1	1	2	3	3	1	3	3	3	2	2	1	2	2	2
732	31	6018381	2006	6	3	2	1	6	NA	NA	NA	NA	NA	NA	NA	NA	NA	NA	NA	NA	NA	NA	NA	NA	NA	NA	NA	NA	NA	NA	NA	NA	NA	NA	NA	NA	NA	NA	NA	NA	NA	NA	NA	NA	NA	NA	NA	NA	NA
1339	31	6018381	1371	2	3	1	2	7	8	8	6	7	8	5	3	1	1	1	2	2	2	1	2	1	2	3	2	2	2	1	2	2	2	1	2	1	1	2	2	2	1	2	1	2	2	2	2	2	1
1682	31	6018381	2705	4	3	1	2	8	8	8	8	8	8	4	1	1	1	1	1	1	1	1	1	1	1	1	1	1	1	1	1	1	0	1	1	3	1	1	1	2	1	1	3	1	2	1	1	2	2
812	31	6018381	2167	5	3	1	2	6	3	5	4	6	7	3	2	3	1	1	2	2	1	1	2	1	2	1	1	2	1	1	1	1	2	2	2	2	1	3	3	1	3	3	3	2	1	2	2	2	2
1410	31	6018381	1271	1	3	2	1	5	NA	NA	NA	NA	NA	NA	NA	NA	NA	NA	NA	NA	NA	NA	NA	NA	NA	NA	NA	NA	NA	NA	NA	NA	NA	NA	NA	NA	NA	NA	NA	NA	NA	NA	NA	NA	NA	NA	NA	NA	NA
825	31	6018381	4432	6	3	2	2	6	NA	NA	NA	NA	NA	NA	NA	NA	NA	NA	NA	NA	NA	NA	NA	NA	NA	NA	NA	NA	NA	NA	NA	NA	NA	NA	NA	NA	NA	NA	NA	NA	NA	NA	NA	NA	NA	NA	NA	NA	NA
533	31	6018381	1099	4	3	2	2	6	NA	NA	NA	NA	NA	NA	NA	NA	NA	NA	NA	NA	NA	NA	NA	NA	NA	NA	NA	NA	NA	NA	NA	NA	NA	NA	NA	NA	NA	NA	NA	NA	NA	NA	NA	NA	NA	NA	NA	NA	NA
21	31	6018381	785	6	3	1	1	8	8	8	8	7	8	5	1	1	1	1	1	3	3	1	1	3	3	2	3	3	3	3	1	3	3	0	3	3	1	3	3	3	3	3	3	1	3	3	3	3	3
1927	31	6018381	1199	2	3	1	1	6	6	6	5	5	7	2	1	3	1	2	1	3	3	1	2	1	1	2	2	1	3	1	1	1	2	2	2	3	3	2	2	2	2	2	1	3	1	3	1	1	1
1606	31	6018381	1649	6	3	2	2	8	NA	NA	NA	NA	NA	NA	NA	NA	NA	NA	NA	NA	NA	NA	NA	NA	NA	NA	NA	NA	NA	NA	NA	NA	NA	NA	NA	NA	NA	NA	NA	NA	NA	NA	NA	NA	NA	NA	NA	NA	NA
1256	31	6018381	1740	4	3	2	2	6	NA	NA	NA	NA	NA	NA	NA	NA	NA	NA	NA	NA	NA	NA	NA	NA	NA	NA	NA	NA	NA	NA	NA	NA	NA	NA	NA	NA	NA	NA	NA	NA	NA	NA	NA	NA	NA	NA	NA	NA	NA
1397	31	6018381	906	5	3	2	2	7	NA	NA	NA	NA	NA	NA	NA	NA	NA	NA	NA	NA	NA	NA	NA	NA	NA	NA	NA	NA	NA	NA	NA	NA	NA	NA	NA	NA	NA	NA	NA	NA	NA	NA	NA	NA	NA	NA	NA	NA	NA
676	31	6018381	732	5	3	2	2	6	NA	NA	NA	NA	NA	NA	NA	NA	NA	NA	NA	NA	NA	NA	NA	NA	NA	NA	NA	NA	NA	NA	NA	NA	NA	NA	NA	NA	NA	NA	NA	NA	NA	NA	NA	NA	NA	NA	NA	NA	NA
147	31	6018381	777	2	3	1	1	8	8	8	8	8	8	5	1	1	1	1	1	1	3	1	1	3	1	2	3	3	1	1	1	1	2	1	1	1	1	3	1	2	1	1	2	3	1	1	1	1	1
1008	31	6018381	948	1	3	1	1	6	6	6	6	6	8	4	2	3	1	1	2	2	1	1	2	2	1	1	1	3	1	1	1	1	2	1	2	2	2	2	2	1	2	1	2	2	1	1	3	2	1
1012	31	6018381	4501	2	3	1	1	7	8	8	7	2	7	5	1	1	1	1	2	2	2	1	2	2	2	2	2	2	2	1	1	2	2	1	2	1	3	2	3	2	3	2	1	2	2	2	2	2	1
605	31	6018381	2597	3	3	1	1	6	6	6	5	6	6	4	2	2	1	2	2	1	2	1	1	1	1	2	1	2	2	1	1	2	1	2	2	2	2	2	2	2	1	1	2	2	2	2	1	2	2
691	32	6018381	-1	1	3	1	2	5	5	5	5	7	8	5	3	3	2	3	1	1	1	1	1	1	3	3	1	1	3	1	1	1	2	2	2	3	1	3	3	3	3	3	3	3	3	3	3	3	3
1106	31	6018381	2901	2	3	2	1	4	NA	NA	NA	NA	NA	NA	NA	NA	NA	NA	NA	NA	NA	NA	NA	NA	NA	NA	NA	NA	NA	NA	NA	NA	NA	NA	NA	NA	NA	NA	NA	NA	NA	NA	NA	NA	NA	NA	NA	NA	NA
1430	32	6018381	-1	6	3	2	2	5	NA	NA	NA	NA	NA	NA	NA	NA	NA	NA	NA	NA	NA	NA	NA	NA	NA	NA	NA	NA	NA	NA	NA	NA	NA	NA	NA	NA	NA	NA	NA	NA	NA	NA	NA	NA	NA	NA	NA	NA	NA
1120	31	6018381	1990	3	3	2	1	7	NA	NA	NA	NA	NA	NA	NA	NA	NA	NA	NA	NA	NA	NA	NA	NA	NA	NA	NA	NA	NA	NA	NA	NA	NA	NA	NA	NA	NA	NA	NA	NA	NA	NA	NA	NA	NA	NA	NA	NA	NA
782	31	6018381	1248	4	3	1	2	5	8	4	3	8	8	3	2	2	2	1	3	1	3	3	1	1	2	2	1	1	1	1	1	1	1	1	1	1	2	2	3	3	3	1	2	3	3	1	3	2	3
1828	32	6018381	-1	4	3	1	1	7	6	6	6	6	7	3	3	2	2	1	1	3	2	1	1	1	3	2	2	2	2	1	2	3	1	3	1	3	2	2	2	1	2	2	1	2	2	2	2	1	1
563	31	6018381	857	4	3	2	1	8	NA	NA	NA	NA	NA	NA	NA	NA	NA	NA	NA	NA	NA	NA	NA	NA	NA	NA	NA	NA	NA	NA	NA	NA	NA	NA	NA	NA	NA	NA	NA	NA	NA	NA	NA	NA	NA	NA	NA	NA	NA
234	31	6018381	691	3	3	1	2	7	6	7	6	6	8	3	3	1	2	1	2	3	1	1	1	2	1	2	2	3	3	3	1	3	3	3	2	1	3	2	2	2	1	3	1	2	2	2	2	2	1
896	31	6018381	1364	5	3	1	2	4	7	8	8	8	7	3	2	2	1	3	3	3	3	3	3	3	3	3	3	3	3	3	3	3	3	3	3	3	3	3	3	3	3	3	3	3	3	3	3	3	3
726	31	6018381	1036	1	3	1	1	8	8	6	6	8	8	5	1	1	1	1	1	1	1	1	1	1	1	1	1	1	1	1	1	2	1	1	1	1	2	1	1	2	1	2	2	1	1	1	1	1	1
1762	31	6018381	1602	4	3	2	2	5	NA	NA	NA	NA	NA	NA	NA	NA	NA	NA	NA	NA	NA	NA	NA	NA	NA	NA	NA	NA	NA	NA	NA	NA	NA	NA	NA	NA	NA	NA	NA	NA	NA	NA	NA	NA	NA	NA	NA	NA	NA
552	31	6018381	714	3	3	2	1	8	NA	NA	NA	NA	NA	NA	NA	NA	NA	NA	NA	NA	NA	NA	NA	NA	NA	NA	NA	NA	NA	NA	NA	NA	NA	NA	NA	NA	NA	NA	NA	NA	NA	NA	NA	NA	NA	NA	NA	NA	NA
948	31	6018381	2129	6	3	1	2	5	6	6	4	7	6	3	3	2	1	1	1	2	1	1	1	2	1	1	1	1	2	2	1	3	1	2	2	3	3	3	3	3	3	3	3	3	3	3	3	3	3
824	31	6018381	899	2	3	2	2	6	NA	NA	NA	NA	NA	NA	NA	NA	NA	NA	NA	NA	NA	NA	NA	NA	NA	NA	NA	NA	NA	NA	NA	NA	NA	NA	NA	NA	NA	NA	NA	NA	NA	NA	NA	NA	NA	NA	NA	NA	NA
556	31	6018381	1123	4	3	2	2	4	NA	NA	NA	NA	NA	NA	NA	NA	NA	NA	NA	NA	NA	NA	NA	NA	NA	NA	NA	NA	NA	NA	NA	NA	NA	NA	NA	NA	NA	NA	NA	NA	NA	NA	NA	NA	NA	NA	NA	NA	NA
1916	31	6018381	1066	2	3	1	1	6	7	7	8	8	7	5	2	4	2	1	1	1	2	2	1	1	1	1	1	1	2	2	2	1	2	2	1	1	2	2	2	1	2	2	1	1	1	2	1	2	2
257	31	6018381	869	4	3	1	2	6	6	6	4	6	6	4	1	1	1	1	1	1	1	1	1	1	1	2	1	2	1	2	1	3	1	1	1	2	3	1	1	1	1	1	1	1	1	2	1	1	1
2009	31	6018381	2573	3	3	2	1	5	NA	NA	NA	NA	NA	NA	NA	NA	NA	NA	NA	NA	NA	NA	NA	NA	NA	NA	NA	NA	NA	NA	NA	NA	NA	NA	NA	NA	NA	NA	NA	NA	NA	NA	NA	NA	NA	NA	NA	NA	NA
1755	31	6018381	743	1	3	2	2	8	NA	NA	NA	NA	NA	NA	NA	NA	NA	NA	NA	NA	NA	NA	NA	NA	NA	NA	NA	NA	NA	NA	NA	NA	NA	NA	NA	NA	NA	NA	NA	NA	NA	NA	NA	NA	NA	NA	NA	NA	NA
1228	31	6018381	3264	3	3	2	1	4	NA	NA	NA	NA	NA	NA	NA	NA	NA	NA	NA	NA	NA	NA	NA	NA	NA	NA	NA	NA	NA	NA	NA	NA	NA	NA	NA	NA	NA	NA	NA	NA	NA	NA	NA	NA	NA	NA	NA	NA	NA
710	31	6018381	1382	6	3	2	2	5	NA	NA	NA	NA	NA	NA	NA	NA	NA	NA	NA	NA	NA	NA	NA	NA	NA	NA	NA	NA	NA	NA	NA	NA	NA	NA	NA	NA	NA	NA	NA	NA	NA	NA	NA	NA	NA	NA	NA	NA	NA
1261	31	6018381	827	3	3	2	2	8	NA	NA	NA	NA	NA	NA	NA	NA	NA	NA	NA	NA	NA	NA	NA	NA	NA	NA	NA	NA	NA	NA	NA	NA	NA	NA	NA	NA	NA	NA	NA	NA	NA	NA	NA	NA	NA	NA	NA	NA	NA
1251	32	6018381	-1	5	3	1	1	8	5	3	3	8	4	4	3	3	3	3	1	3	3	1	3	1	3	2	1	3	3	1	1	3	1	3	2	3	3	3	3	1	3	2	3	3	3	3	3	3	1
1966	31	6018381	1157	5	3	2	1	4	NA	NA	NA	NA	NA	NA	NA	NA	NA	NA	NA	NA	NA	NA	NA	NA	NA	NA	NA	NA	NA	NA	NA	NA	NA	NA	NA	NA	NA	NA	NA	NA	NA	NA	NA	NA	NA	NA	NA	NA	NA
944	31	6018381	1265	3	3	2	1	6	NA	NA	NA	NA	NA	NA	NA	NA	NA	NA	NA	NA	NA	NA	NA	NA	NA	NA	NA	NA	NA	NA	NA	NA	NA	NA	NA	NA	NA	NA	NA	NA	NA	NA	NA	NA	NA	NA	NA	NA	NA
970	31	6018381	2583	2	3	1	2	8	6	6	7	7	8	5	2	2	3	3	2	2	3	1	2	2	2	3	2	3	3	1	1	2	3	3	2	1	2	3	3	2	3	3	1	2	3	2	2	1	3
1576	31	6018381	1280	6	3	1	1	7	4	8	5	8	8	5	1	2	1	1	2	3	3	1	2	2	2	1	1	1	1	1	1	1	1	1	1	1	1	2	2	2	2	2	1	2	1	2	2	2	2
1590	32	6018381	-1	4	3	1	1	8	7	8	4	7	7	3	1	1	1	1	2	2	2	1	2	1	2	3	2	2	2	1	1	2	1	1	2	3	2	2	2	2	3	1	1	2	2	2	1	2	1
1219	31	6018381	582	4	3	2	2	4	NA	NA	NA	NA	NA	NA	NA	NA	NA	NA	NA	NA	NA	NA	NA	NA	NA	NA	NA	NA	NA	NA	NA	NA	NA	NA	NA	NA	NA	NA	NA	NA	NA	NA	NA	NA	NA	NA	NA	NA	NA
413	31	6018381	578	6	3	2	2	6	NA	NA	NA	NA	NA	NA	NA	NA	NA	NA	NA	NA	NA	NA	NA	NA	NA	NA	NA	NA	NA	NA	NA	NA	NA	NA	NA	NA	NA	NA	NA	NA	NA	NA	NA	NA	NA	NA	NA	NA	NA
1591	31	6018381	609	1	3	2	1	6	NA	NA	NA	NA	NA	NA	NA	NA	NA	NA	NA	NA	NA	NA	NA	NA	NA	NA	NA	NA	NA	NA	NA	NA	NA	NA	NA	NA	NA	NA	NA	NA	NA	NA	NA	NA	NA	NA	NA	NA	NA
331	31	6018381	644	3	3	1	2	5	7	7	7	7	6	4	1	1	1	1	1	1	1	1	2	2	1	1	1	1	1	1	1	3	2	3	2	3	1	2	3	3	3	3	3	3	3	3	3	2	3
1050	31	6018381	637	1	3	1	2	8	8	8	7	8	8	5	2	1	1	1	1	1	1	2	1	2	2	1	1	1	2	1	1	2	2	2	2	2	1	2	1	2	1	2	1	2	1	2	2	1	1
1851	31	6018381	795	2	3	1	2	5	6	5	5	5	5	2	2	3	2	1	1	1	1	1	1	1	1	1	1	1	1	1	1	1	1	1	1	3	1	3	3	1	3	3	3	1	1	1	1	1	1
1358	31	6018381	717	2	3	2	2	8	NA	NA	NA	NA	NA	NA	NA	NA	NA	NA	NA	NA	NA	NA	NA	NA	NA	NA	NA	NA	NA	NA	NA	NA	NA	NA	NA	NA	NA	NA	NA	NA	NA	NA	NA	NA	NA	NA	NA	NA	NA
604	31	6018381	1520	3	3	1	2	5	3	5	6	6	6	3	1	3	3	1	2	3	3	2	2	1	2	3	2	2	3	1	1	2	1	2	2	2	2	2	2	2	2	2	1	2	2	2	2	2	2
389	31	6018381	770	3	3	1	1	7	3	6	3	6	6	4	2	2	3	3	3	1	3	2	1	2	2	3	1	1	2	2	1	3	2	1	3	3	2	2	1	2	2	1	2	3	1	3	1	2	3
1226	31	6018381	693	4	3	2	1	4	NA	NA	NA	NA	NA	NA	NA	NA	NA	NA	NA	NA	NA	NA	NA	NA	NA	NA	NA	NA	NA	NA	NA	NA	NA	NA	NA	NA	NA	NA	NA	NA	NA	NA	NA	NA	NA	NA	NA	NA	NA
1316	31	6018381	722	2	3	1	2	7	4	6	5	7	8	3	1	2	2	1	1	2	2	1	1	1	3	1	1	1	1	1	1	1	2	2	2	1	2	1	2	3	2	2	1	1	2	2	2	2	2
308	31	6018381	663	3	3	1	2	5	5	5	6	6	6	3	4	5	3	1	2	2	1	1	1	1	2	2	1	1	1	1	1	1	1	1	1	1	1	1	1	1	1	1	1	1	1	1	1	1	1
1727	31	6018381	947	5	3	2	2	4	NA	NA	NA	NA	NA	NA	NA	NA	NA	NA	NA	NA	NA	NA	NA	NA	NA	NA	NA	NA	NA	NA	NA	NA	NA	NA	NA	NA	NA	NA	NA	NA	NA	NA	NA	NA	NA	NA	NA	NA	NA
375	32	6018381	-1	6	3	1	1	5	3	3	6	5	6	5	2	2	3	1	2	3	2	1	2	1	1	3	3	3	3	3	3	1	1	1	2	1	1	3	3	3	3	3	3	3	3	3	3	3	3
229	31	6018381	1138	4	3	1	2	8	8	8	8	8	8	5	1	1	1	3	3	2	2	3	2	1	1	1	2	2	1	3	3	1	3	1	3	2	2	1	2	3	3	1	2	2	3	1	1	3	2
1557	31	6018381	769	1	3	1	1	4	6	6	5	6	6	3	2	2	1	3	3	2	3	1	3	3	3	3	3	3	3	3	3	3	3	3	3	3	3	3	3	3	3	3	3	3	3	3	3	3	3
1641	31	6018381	1317	5	3	2	1	7	NA	NA	NA	NA	NA	NA	NA	NA	NA	NA	NA	NA	NA	NA	NA	NA	NA	NA	NA	NA	NA	NA	NA	NA	NA	NA	NA	NA	NA	NA	NA	NA	NA	NA	NA	NA	NA	NA	NA	NA	NA
357	31	6018381	1048	5	3	2	2	8	NA	NA	NA	NA	NA	NA	NA	NA	NA	NA	NA	NA	NA	NA	NA	NA	NA	NA	NA	NA	NA	NA	NA	NA	NA	NA	NA	NA	NA	NA	NA	NA	NA	NA	NA	NA	NA	NA	NA	NA	NA
1299	31	6018381	870	1	3	2	2	5	NA	NA	NA	NA	NA	NA	NA	NA	NA	NA	NA	NA	NA	NA	NA	NA	NA	NA	NA	NA	NA	NA	NA	NA	NA	NA	NA	NA	NA	NA	NA	NA	NA	NA	NA	NA	NA	NA	NA	NA	NA
1931	31	6018381	536	1	3	1	2	7	6	5	7	6	6	4	3	4	2	2	3	1	1	1	1	3	3	1	3	3	3	1	1	1	2	2	1	1	3	3	1	1	3	2	1	1	2	1	3	3	1
430	31	6018381	1393	6	3	2	1	6	NA	NA	NA	NA	NA	NA	NA	NA	NA	NA	NA	NA	NA	NA	NA	NA	NA	NA	NA	NA	NA	NA	NA	NA	NA	NA	NA	NA	NA	NA	NA	NA	NA	NA	NA	NA	NA	NA	NA	NA	NA
1698	31	6018381	1025	1	3	2	1	5	NA	NA	NA	NA	NA	NA	NA	NA	NA	NA	NA	NA	NA	NA	NA	NA	NA	NA	NA	NA	NA	NA	NA	NA	NA	NA	NA	NA	NA	NA	NA	NA	NA	NA	NA	NA	NA	NA	NA	NA	NA
186	31	6018381	847	5	3	2	1	8	NA	NA	NA	NA	NA	NA	NA	NA	NA	NA	NA	NA	NA	NA	NA	NA	NA	NA	NA	NA	NA	NA	NA	NA	NA	NA	NA	NA	NA	NA	NA	NA	NA	NA	NA	NA	NA	NA	NA	NA	NA
132	31	6018381	1363	6	3	1	1	5	7	7	7	7	8	3	3	1	2	1	2	3	3	1	1	2	2	2	1	1	3	1	1	3	1	1	2	3	3	3	3	3	3	3	3	3	3	3	2	2	2
809	31	6018381	1011	2	3	2	2	6	NA	NA	NA	NA	NA	NA	NA	NA	NA	NA	NA	NA	NA	NA	NA	NA	NA	NA	NA	NA	NA	NA	NA	NA	NA	NA	NA	NA	NA	NA	NA	NA	NA	NA	NA	NA	NA	NA	NA	NA	NA
1964	31	6018381	1063	3	3	1	1	6	3	6	5	5	6	1	2	3	3	1	1	2	2	1	1	1	2	2	1	1	1	1	1	2	3	1	2	3	1	3	3	3	3	2	3	2	2	2	1	0	1
1	31	6018381	870	2	3	1	2	5	7	6	5	5	6	2	1	2	1	1	2	2	1	1	1	2	2	2	2	2	2	1	1	2	2	1	2	2	2	2	2	2	2	2	1	2	2	2	2	2	1
1619	31	6018381	940	3	3	1	2	7	8	8	6	8	8	5	1	1	1	1	1	3	1	1	1	1	1	2	1	1	1	1	1	3	3	1	3	1	3	3	3	3	3	1	3	3	1	3	1	1	3
620	31	6018381	1722	2	3	1	1	6	6	6	6	6	6	3	3	1	1	1	1	1	3	1	1	3	1	3	1	1	3	3	3	3	3	3	3	3	3	3	3	3	3	3	3	3	3	1	3	3	3
1440	31	6018381	1274	6	3	1	2	8	8	8	6	8	8	4	1	1	1	1	1	1	1	1	1	1	1	1	1	1	1	1	1	1	1	1	1	3	1	1	1	3	1	1	3	1	1	1	1	1	1
140	31	6018381	530	6	3	2	2	4	NA	NA	NA	NA	NA	NA	NA	NA	NA	NA	NA	NA	NA	NA	NA	NA	NA	NA	NA	NA	NA	NA	NA	NA	NA	NA	NA	NA	NA	NA	NA	NA	NA	NA	NA	NA	NA	NA	NA	NA	NA
953	31	6018381	1567	5	3	2	1	8	NA	NA	NA	NA	NA	NA	NA	NA	NA	NA	NA	NA	NA	NA	NA	NA	NA	NA	NA	NA	NA	NA	NA	NA	NA	NA	NA	NA	NA	NA	NA	NA	NA	NA	NA	NA	NA	NA	NA	NA	NA
1781	31	6018381	1238	6	3	1	2	7	8	8	6	7	7	4	1	1	1	1	3	1	1	1	3	1	1	1	1	2	1	1	1	1	1	1	1	3	3	1	1	3	1	3	1	1	1	1	3	1	1
598	31	6018381	1484	4	3	1	2	4	4	5	3	5	6	1	3	1	1	1	1	2	1	1	1	1	1	2	2	1	2	2	1	1	2	1	2	2	1	1	3	3	2	2	3	1	1	1	1	2	2
1262	31	6018381	568	3	3	1	1	6	7	7	6	6	6	4	1	3	2	1	2	1	3	2	3	1	2	3	2	3	2	2	1	2	3	2	1	1	3	1	2	3	2	1	1	1	3	2	3	1	2
1413	31	6018381	757	6	3	1	2	6	2	4	4	4	5	1	1	1	1	3	3	3	3	3	3	3	3	3	3	3	3	3	3	3	3	3	3	3	3	3	3	3	3	3	1	3	0	3	3	3	3
920	31	6018381	861	4	3	2	1	8	NA	NA	NA	NA	NA	NA	NA	NA	NA	NA	NA	NA	NA	NA	NA	NA	NA	NA	NA	NA	NA	NA	NA	NA	NA	NA	NA	NA	NA	NA	NA	NA	NA	NA	NA	NA	NA	NA	NA	NA	NA
898	31	6018381	984	5	3	2	1	4	NA	NA	NA	NA	NA	NA	NA	NA	NA	NA	NA	NA	NA	NA	NA	NA	NA	NA	NA	NA	NA	NA	NA	NA	NA	NA	NA	NA	NA	NA	NA	NA	NA	NA	NA	NA	NA	NA	NA	NA	NA
700	31	6018381	1389	2	3	2	2	6	NA	NA	NA	NA	NA	NA	NA	NA	NA	NA	NA	NA	NA	NA	NA	NA	NA	NA	NA	NA	NA	NA	NA	NA	NA	NA	NA	NA	NA	NA	NA	NA	NA	NA	NA	NA	NA	NA	NA	NA	NA
245	31	6018381	830	5	3	1	2	7	7	6	5	8	7	3	1	1	1	3	3	3	3	3	3	3	3	3	3	3	3	3	3	3	3	3	3	3	3	3	3	3	3	3	3	3	3	3	3	3	3
718	31	6018381	1160	5	3	2	2	5	NA	NA	NA	NA	NA	NA	NA	NA	NA	NA	NA	NA	NA	NA	NA	NA	NA	NA	NA	NA	NA	NA	NA	NA	NA	NA	NA	NA	NA	NA	NA	NA	NA	NA	NA	NA	NA	NA	NA	NA	NA
288	31	6018381	877	5	3	2	2	8	NA	NA	NA	NA	NA	NA	NA	NA	NA	NA	NA	NA	NA	NA	NA	NA	NA	NA	NA	NA	NA	NA	NA	NA	NA	NA	NA	NA	NA	NA	NA	NA	NA	NA	NA	NA	NA	NA	NA	NA	NA
39	31	6018381	1429	6	3	1	1	4	7	5	3	8	8	2	1	1	3	1	1	3	3	3	3	3	3	3	1	1	3	1	3	3	3	3	3	3	3	3	3	3	3	3	3	3	3	3	3	3	3
996	31	6018381	623	1	3	2	1	8	NA	NA	NA	NA	NA	NA	NA	NA	NA	NA	NA	NA	NA	NA	NA	NA	NA	NA	NA	NA	NA	NA	NA	NA	NA	NA	NA	NA	NA	NA	NA	NA	NA	NA	NA	NA	NA	NA	NA	NA	NA
152	31	6018381	756	6	3	2	2	4	NA	NA	NA	NA	NA	NA	NA	NA	NA	NA	NA	NA	NA	NA	NA	NA	NA	NA	NA	NA	NA	NA	NA	NA	NA	NA	NA	NA	NA	NA	NA	NA	NA	NA	NA	NA	NA	NA	NA	NA	NA
708	31	6018381	913	2	3	1	1	7	4	7	4	8	7	3	1	1	1	1	1	2	2	1	1	1	1	1	1	1	1	1	1	1	2	2	2	1	1	3	1	3	3	3	3	3	3	3	3	3	3
884	31	6018381	917	5	3	1	1	7	6	5	5	3	8	3	2	4	1	2	2	2	3	3	1	2	3	2	3	2	1	3	3	3	1	2	3	2	3	3	3	2	3	3	1	1	1	2	3	2	2
215	31	6018381	1037	1	3	2	1	7	NA	NA	NA	NA	NA	NA	NA	NA	NA	NA	NA	NA	NA	NA	NA	NA	NA	NA	NA	NA	NA	NA	NA	NA	NA	NA	NA	NA	NA	NA	NA	NA	NA	NA	NA	NA	NA	NA	NA	NA	NA
1141	31	6018381	1838	5	3	1	1	5	6	7	4	5	6	4	3	4	1	1	2	2	2	1	2	1	1	2	2	1	3	1	1	1	1	2	1	2	2	2	3	1	3	3	3	2	2	2	1	1	1
1517	31	6018381	777	3	3	2	1	6	NA	NA	NA	NA	NA	NA	NA	NA	NA	NA	NA	NA	NA	NA	NA	NA	NA	NA	NA	NA	NA	NA	NA	NA	NA	NA	NA	NA	NA	NA	NA	NA	NA	NA	NA	NA	NA	NA	NA	NA	NA
876	31	6018381	750	4	3	1	1	6	5	6	5	5	7	5	1	1	1	1	1	1	1	1	3	1	1	3	1	1	1	3	3	3	3	3	3	3	3	3	3	3	3	3	3	1	1	1	1	1	1
909	31	6018381	1035	3	3	1	1	7	6	8	4	5	8	1	1	2	2	1	1	2	2	2	2	1	2	3	1	3	3	1	1	1	2	2	2	3	3	3	3	3	3	3	3	3	3	3	3	3	3
204	31	6018381	819	6	3	2	2	7	NA	NA	NA	NA	NA	NA	NA	NA	NA	NA	NA	NA	NA	NA	NA	NA	NA	NA	NA	NA	NA	NA	NA	NA	NA	NA	NA	NA	NA	NA	NA	NA	NA	NA	NA	NA	NA	NA	NA	NA	NA
192	31	6018381	773	2	3	1	1	8	5	7	7	7	8	5	1	2	1	1	1	1	1	3	1	1	1	1	1	2	2	1	1	2	1	1	1	2	1	2	2	2	2	1	1	3	1	3	1	1	1
892	31	6018381	1036	2	3	1	2	5	7	7	8	7	7	4	2	3	1	1	1	1	1	1	1	1	1	2	1	1	1	1	2	1	1	1	1	2	1	3	3	1	1	3	3	2	2	2	2	2	2
1114	31	6018381	781	5	3	1	1	5	6	5	5	5	4	3	2	1	1	1	1	1	1	1	1	1	1	1	1	1	1	1	1	1	1	1	1	1	1	1	1	1	1	1	1	1	1	1	1	1	1
611	31	6018381	804	4	3	2	2	4	NA	NA	NA	NA	NA	NA	NA	NA	NA	NA	NA	NA	NA	NA	NA	NA	NA	NA	NA	NA	NA	NA	NA	NA	NA	NA	NA	NA	NA	NA	NA	NA	NA	NA	NA	NA	NA	NA	NA	NA	NA
1610	31	6018381	1171	5	3	1	2	6	6	5	6	7	8	5	1	2	1	1	1	3	1	1	1	1	1	3	1	1	3	1	1	1	1	3	1	3	1	1	1	3	3	3	1	1	1	1	1	1	1
624	31	6018381	1340	4	3	2	2	6	NA	NA	NA	NA	NA	NA	NA	NA	NA	NA	NA	NA	NA	NA	NA	NA	NA	NA	NA	NA	NA	NA	NA	NA	NA	NA	NA	NA	NA	NA	NA	NA	NA	NA	NA	NA	NA	NA	NA	NA	NA
1343	31	6018381	900	3	3	1	1	8	3	8	4	7	6	5	1	3	3	1	3	2	2	1	3	3	1	2	3	2	2	1	2	1	2	1	1	1	2	1	3	2	3	2	2	1	1	3	1	3	2
1813	31	6018381	1939	4	3	1	2	7	6	7	4	7	5	4	3	3	2	1	2	2	1	1	1	1	2	3	3	3	3	1	2	3	1	1	1	2	3	3	3	3	3	3	3	2	2	3	1	2	1
1629	31	6018381	1950	2	3	1	2	5	7	6	6	6	7	2	2	1	2	1	3	2	2	1	1	2	2	1	1	1	3	1	1	3	1	1	2	1	3	3	2	2	1	1	1	1	1	1	1	2	1
334	31	6018381	813	1	3	1	1	5	5	5	3	5	5	4	1	3	1	1	2	1	1	3	2	1	2	2	1	2	2	1	1	2	1	1	1	2	2	2	2	1	2	2	2	2	1	2	2	2	2
1429	31	6018381	720	3	3	1	1	8	8	8	5	8	7	3	2	1	1	1	2	3	3	3	1	1	2	2	2	3	3	1	1	2	2	3	3	1	2	3	2	2	2	2	1	2	2	2	1	3	3
616	31	6018381	530	2	3	1	1	5	5	5	5	5	5	3	1	1	1	3	3	3	3	3	3	3	3	3	3	3	3	3	3	3	3	3	3	3	3	3	3	3	3	3	3	3	3	3	3	3	3
1701	31	6018381	992	2	3	2	2	7	NA	NA	NA	NA	NA	NA	NA	NA	NA	NA	NA	NA	NA	NA	NA	NA	NA	NA	NA	NA	NA	NA	NA	NA	NA	NA	NA	NA	NA	NA	NA	NA	NA	NA	NA	NA	NA	NA	NA	NA	NA
1478	31	6018381	1122	2	3	2	2	6	NA	NA	NA	NA	NA	NA	NA	NA	NA	NA	NA	NA	NA	NA	NA	NA	NA	NA	NA	NA	NA	NA	NA	NA	NA	NA	NA	NA	NA	NA	NA	NA	NA	NA	NA	NA	NA	NA	NA	NA	NA
1471	31	6018381	2583	6	3	1	2	6	7	7	4	5	7	1	3	3	1	1	2	1	3	1	2	2	1	3	2	1	3	1	1	2	3	3	3	2	1	3	3	1	2	2	1	1	2	3	2	1	3
699	31	6018381	1347	1	3	2	2	4	NA	NA	NA	NA	NA	NA	NA	NA	NA	NA	NA	NA	NA	NA	NA	NA	NA	NA	NA	NA	NA	NA	NA	NA	NA	NA	NA	NA	NA	NA	NA	NA	NA	NA	NA	NA	NA	NA	NA	NA	NA
1275	31	6018381	2344	3	3	2	2	8	NA	NA	NA	NA	NA	NA	NA	NA	NA	NA	NA	NA	NA	NA	NA	NA	NA	NA	NA	NA	NA	NA	NA	NA	NA	NA	NA	NA	NA	NA	NA	NA	NA	NA	NA	NA	NA	NA	NA	NA	NA
1125	31	6018381	995	4	3	2	1	4	NA	NA	NA	NA	NA	NA	NA	NA	NA	NA	NA	NA	NA	NA	NA	NA	NA	NA	NA	NA	NA	NA	NA	NA	NA	NA	NA	NA	NA	NA	NA	NA	NA	NA	NA	NA	NA	NA	NA	NA	NA
539	31	6018381	1310	1	3	2	1	8	NA	NA	NA	NA	NA	NA	NA	NA	NA	NA	NA	NA	NA	NA	NA	NA	NA	NA	NA	NA	NA	NA	NA	NA	NA	NA	NA	NA	NA	NA	NA	NA	NA	NA	NA	NA	NA	NA	NA	NA	NA
1792	31	6018381	2441	6	3	1	1	5	7	8	8	8	8	3	1	1	1	1	2	1	1	1	3	1	2	3	3	2	2	1	1	2	2	1	1	2	2	2	2	2	2	2	1	2	2	2	2	3	1
1004	31	6018381	896	4	3	1	2	7	7	7	8	7	6	4	1	1	2	1	1	2	2	1	1	1	3	2	2	1	1	1	1	1	1	1	2	1	1	1	1	2	1	1	2	1	3	1	1	3	3
913	31	6018381	569	6	3	2	1	7	NA	NA	NA	NA	NA	NA	NA	NA	NA	NA	NA	NA	NA	NA	NA	NA	NA	NA	NA	NA	NA	NA	NA	NA	NA	NA	NA	NA	NA	NA	NA	NA	NA	NA	NA	NA	NA	NA	NA	NA	NA
1294	31	6018381	774	6	3	1	2	5	4	4	4	7	5	3	2	3	1	1	1	1	1	1	3	1	1	1	1	1	1	1	1	1	1	1	1	1	1	1	1	2	1	1	1	2	2	2	1	2	2
1213	31	6018381	986	3	3	2	1	6	NA	NA	NA	NA	NA	NA	NA	NA	NA	NA	NA	NA	NA	NA	NA	NA	NA	NA	NA	NA	NA	NA	NA	NA	NA	NA	NA	NA	NA	NA	NA	NA	NA	NA	NA	NA	NA	NA	NA	NA	NA
369	31	6018381	2301	4	3	1	1	4	6	7	4	5	8	2	2	1	3	1	1	3	3	1	1	1	3	1	1	1	1	1	1	1	1	1	1	1	1	1	3	3	1	1	3	1	1	1	1	1	1
1691	31	6018381	1240	6	3	2	2	4	NA	NA	NA	NA	NA	NA	NA	NA	NA	NA	NA	NA	NA	NA	NA	NA	NA	NA	NA	NA	NA	NA	NA	NA	NA	NA	NA	NA	NA	NA	NA	NA	NA	NA	NA	NA	NA	NA	NA	NA	NA
568	31	6018381	853	5	3	1	2	6	3	4	3	5	5	1	2	2	2	1	1	1	1	1	1	1	2	1	2	2	1	2	1	1	2	2	1	1	1	2	2	2	1	1	1	1	2	1	1	1	2
765	31	6018381	1147	5	3	2	2	6	NA	NA	NA	NA	NA	NA	NA	NA	NA	NA	NA	NA	NA	NA	NA	NA	NA	NA	NA	NA	NA	NA	NA	NA	NA	NA	NA	NA	NA	NA	NA	NA	NA	NA	NA	NA	NA	NA	NA	NA	NA
1797	31	6018381	1178	3	3	2	1	8	NA	NA	NA	NA	NA	NA	NA	NA	NA	NA	NA	NA	NA	NA	NA	NA	NA	NA	NA	NA	NA	NA	NA	NA	NA	NA	NA	NA	NA	NA	NA	NA	NA	NA	NA	NA	NA	NA	NA	NA	NA
535	31	6018381	2879	5	3	1	1	6	5	6	5	6	7	2	4	2	2	1	2	2	2	1	1	2	2	2	2	1	3	1	1	3	1	1	3	3	3	3	3	3	3	3	3	3	3	3	3	3	3
1458	31	6018381	571	4	3	1	2	8	8	8	8	8	8	5	5	5	5	1	1	1	1	1	1	1	1	1	0	1	1	1	1	1	1	1	1	1	1	1	1	1	1	1	1	1	1	1	1	1	1
222	31	6018381	734	5	3	2	2	8	NA	NA	NA	NA	NA	NA	NA	NA	NA	NA	NA	NA	NA	NA	NA	NA	NA	NA	NA	NA	NA	NA	NA	NA	NA	NA	NA	NA	NA	NA	NA	NA	NA	NA	NA	NA	NA	NA	NA	NA	NA
1935	31	6018381	1718	5	3	1	2	4	6	7	5	6	7	4	3	2	1	1	1	2	2	1	3	3	2	2	3	3	3	1	1	3	1	2	2	3	3	3	3	3	3	3	3	2	2	2	1	2	1
1283	31	6018381	735	5	3	1	1	8	7	7	7	8	8	4	3	4	1	1	1	2	3	1	1	1	2	2	1	2	1	2	1	1	3	3	1	3	2	3	3	3	2	3	3	3	1	1	1	3	3
402	31	6018381	719	3	3	1	2	4	1	3	1	1	1	1	5	4	3	3	3	3	3	3	3	3	3	3	3	3	3	3	3	3	3	3	3	3	3	3	3	3	3	3	3	3	3	3	3	3	3
1456	31	6018381	1910	6	3	1	1	5	6	8	2	6	5	2	1	2	1	1	2	2	2	2	2	1	2	3	2	2	3	2	3	2	1	3	2	2	2	2	2	1	3	3	3	2	2	2	3	2	1
410	31	6018381	808	6	3	2	1	8	NA	NA	NA	NA	NA	NA	NA	NA	NA	NA	NA	NA	NA	NA	NA	NA	NA	NA	NA	NA	NA	NA	NA	NA	NA	NA	NA	NA	NA	NA	NA	NA	NA	NA	NA	NA	NA	NA	NA	NA	NA
939	31	6018381	903	2	3	2	2	7	NA	NA	NA	NA	NA	NA	NA	NA	NA	NA	NA	NA	NA	NA	NA	NA	NA	NA	NA	NA	NA	NA	NA	NA	NA	NA	NA	NA	NA	NA	NA	NA	NA	NA	NA	NA	NA	NA	NA	NA	NA
345	31	6018381	919	6	3	1	1	5	5	5	5	5	5	3	2	3	2	2	1	1	1	2	1	1	1	1	3	2	1	1	1	2	2	1	1	1	2	1	1	2	1	2	1	2	2	1	1	1	1
1110	31	6018381	1239	3	3	1	1	6	7	7	2	7	8	3	3	2	2	1	2	2	1	2	1	2	1	2	2	3	1	2	3	1	1	1	3	3	3	3	2	2	3	3	1	3	2	0	1	2	1
1298	31	6018381	1317	4	3	1	2	4	4	3	6	5	5	4	4	4	3	2	3	2	2	3	3	1	2	3	3	2	2	2	2	3	3	3	2	3	3	1	2	1	1	2	1	3	3	3	2	3	2
1984	32	6018381	-1	1	3	2	2	6	NA	NA	NA	NA	NA	NA	NA	NA	NA	NA	NA	NA	NA	NA	NA	NA	NA	NA	NA	NA	NA	NA	NA	NA	NA	NA	NA	NA	NA	NA	NA	NA	NA	NA	NA	NA	NA	NA	NA	NA	NA
114	31	6018381	728	1	3	2	1	5	NA	NA	NA	NA	NA	NA	NA	NA	NA	NA	NA	NA	NA	NA	NA	NA	NA	NA	NA	NA	NA	NA	NA	NA	NA	NA	NA	NA	NA	NA	NA	NA	NA	NA	NA	NA	NA	NA	NA	NA	NA
143	31	6018381	2163	6	3	2	2	8	NA	NA	NA	NA	NA	NA	NA	NA	NA	NA	NA	NA	NA	NA	NA	NA	NA	NA	NA	NA	NA	NA	NA	NA	NA	NA	NA	NA	NA	NA	NA	NA	NA	NA	NA	NA	NA	NA	NA	NA	NA
368	31	6018381	2755	6	3	2	2	6	NA	NA	NA	NA	NA	NA	NA	NA	NA	NA	NA	NA	NA	NA	NA	NA	NA	NA	NA	NA	NA	NA	NA	NA	NA	NA	NA	NA	NA	NA	NA	NA	NA	NA	NA	NA	NA	NA	NA	NA	NA
1827	31	6018381	765	5	3	1	2	5	7	6	5	8	8	5	3	2	1	1	1	3	3	1	1	1	1	3	3	3	3	3	3	3	3	3	3	3	3	3	3	3	3	3	3	3	3	3	3	3	3
310	31	6018381	1661	2	3	2	2	6	NA	NA	NA	NA	NA	NA	NA	NA	NA	NA	NA	NA	NA	NA	NA	NA	NA	NA	NA	NA	NA	NA	NA	NA	NA	NA	NA	NA	NA	NA	NA	NA	NA	NA	NA	NA	NA	NA	NA	NA	NA
1431	31	6018381	606	6	3	2	2	4	NA	NA	NA	NA	NA	NA	NA	NA	NA	NA	NA	NA	NA	NA	NA	NA	NA	NA	NA	NA	NA	NA	NA	NA	NA	NA	NA	NA	NA	NA	NA	NA	NA	NA	NA	NA	NA	NA	NA	NA	NA
380	31	6018381	3894	6	3	1	1	5	7	8	7	6	6	2	1	1	1	1	2	1	3	1	1	3	1	1	1	1	3	3	1	1	2	2	2	1	1	3	3	2	3	3	2	1	1	1	1	1	1
1759	31	6018381	1648	3	3	2	2	6	NA	NA	NA	NA	NA	NA	NA	NA	NA	NA	NA	NA	NA	NA	NA	NA	NA	NA	NA	NA	NA	NA	NA	NA	NA	NA	NA	NA	NA	NA	NA	NA	NA	NA	NA	NA	NA	NA	NA	NA	NA
213	31	6018381	1717	5	3	1	2	6	5	6	4	5	8	3	1	2	1	1	2	2	2	1	2	1	2	2	2	1	2	1	1	1	1	2	2	3	1	2	3	2	3	2	1	3	3	3	2	2	3
1906	31	6018381	744	4	3	1	1	4	6	6	3	6	6	3	3	3	2	1	1	3	2	1	1	1	3	3	3	3	3	3	3	2	3	2	2	3	3	2	3	2	2	2	1	3	2	3	2	2	3
194	31	6018381	1588	5	3	2	2	4	NA	NA	NA	NA	NA	NA	NA	NA	NA	NA	NA	NA	NA	NA	NA	NA	NA	NA	NA	NA	NA	NA	NA	NA	NA	NA	NA	NA	NA	NA	NA	NA	NA	NA	NA	NA	NA	NA	NA	NA	NA
1000	31	6018381	4297	5	3	2	2	6	NA	NA	NA	NA	NA	NA	NA	NA	NA	NA	NA	NA	NA	NA	NA	NA	NA	NA	NA	NA	NA	NA	NA	NA	NA	NA	NA	NA	NA	NA	NA	NA	NA	NA	NA	NA	NA	NA	NA	NA	NA
1620	31	6018381	1218	4	3	1	2	4	6	6	5	4	7	2	3	1	1	1	1	2	0	1	1	1	3	3	2	3	2	2	1	1	3	3	3	1	1	2	3	2	3	3	1	3	2	2	2	3	1
1953	31	6018381	2521	1	3	2	1	6	NA	NA	NA	NA	NA	NA	NA	NA	NA	NA	NA	NA	NA	NA	NA	NA	NA	NA	NA	NA	NA	NA	NA	NA	NA	NA	NA	NA	NA	NA	NA	NA	NA	NA	NA	NA	NA	NA	NA	NA	NA
300	31	6018381	1416	1	3	1	2	8	8	8	6	7	8	4	1	2	1	1	2	3	3	1	2	1	2	3	2	3	3	1	1	3	3	2	2	1	3	2	2	2	3	3	1	1	3	3	3	2	3
330	32	6018381	-1	2	3	1	2	8	7	7	6	6	7	4	2	3	1	3	3	2	1	2	2	1	1	1	1	1	1	1	2	1	1	1	3	2	1	3	2	1	1	2	3	3	1	3	3	1	2
483	31	6018381	2246	3	3	1	2	4	3	6	4	7	5	3	2	2	2	1	1	3	1	1	1	1	1	2	3	3	1	1	3	1	1	3	1	1	1	1	1	1	3	2	1	1	2	2	1	3	2
1684	31	6018381	1539	2	3	2	2	5	NA	NA	NA	NA	NA	NA	NA	NA	NA	NA	NA	NA	NA	NA	NA	NA	NA	NA	NA	NA	NA	NA	NA	NA	NA	NA	NA	NA	NA	NA	NA	NA	NA	NA	NA	NA	NA	NA	NA	NA	NA
889	31	6018381	1442	1	3	2	1	6	NA	NA	NA	NA	NA	NA	NA	NA	NA	NA	NA	NA	NA	NA	NA	NA	NA	NA	NA	NA	NA	NA	NA	NA	NA	NA	NA	NA	NA	NA	NA	NA	NA	NA	NA	NA	NA	NA	NA	NA	NA
1324	31	6018381	847	1	3	1	1	6	8	8	8	8	8	4	1	2	1	1	1	1	1	1	1	1	1	1	1	1	1	1	1	1	1	1	1	1	1	0	2	2	2	1	3	2	2	2	2	2	2
910	31	6018381	4216	4	3	2	1	7	NA	NA	NA	NA	NA	NA	NA	NA	NA	NA	NA	NA	NA	NA	NA	NA	NA	NA	NA	NA	NA	NA	NA	NA	NA	NA	NA	NA	NA	NA	NA	NA	NA	NA	NA	NA	NA	NA	NA	NA	NA
1515	31	6018381	926	3	3	2	2	7	NA	NA	NA	NA	NA	NA	NA	NA	NA	NA	NA	NA	NA	NA	NA	NA	NA	NA	NA	NA	NA	NA	NA	NA	NA	NA	NA	NA	NA	NA	NA	NA	NA	NA	NA	NA	NA	NA	NA	NA	NA
1099	31	6018381	556	2	3	2	2	6	NA	NA	NA	NA	NA	NA	NA	NA	NA	NA	NA	NA	NA	NA	NA	NA	NA	NA	NA	NA	NA	NA	NA	NA	NA	NA	NA	NA	NA	NA	NA	NA	NA	NA	NA	NA	NA	NA	NA	NA	NA
1385	31	6018381	1768	6	3	1	1	4	5	6	5	7	6	2	3	1	1	1	1	2	1	1	1	1	2	3	1	2	1	1	1	1	2	2	2	1	1	1	2	2	3	1	1	3	1	1	0	3	1
785	31	6018381	2531	4	3	2	2	7	NA	NA	NA	NA	NA	NA	NA	NA	NA	NA	NA	NA	NA	NA	NA	NA	NA	NA	NA	NA	NA	NA	NA	NA	NA	NA	NA	NA	NA	NA	NA	NA	NA	NA	NA	NA	NA	NA	NA	NA	NA
731	31	6018381	2513	2	3	1	1	4	4	1	1	4	8	3	4	5	3	1	1	2	2	2	3	1	1	2	1	3	2	1	3	1	2	2	2	3	1	3	3	3	3	3	3	1	1	1	2	2	2
61	31	6018381	1032	5	3	1	2	8	6	8	8	8	8	4	1	3	1	1	1	3	3	1	1	1	1	1	1	1	1	3	1	1	1	1	3	1	3	1	1	3	1	1	1	1	3	1	1	1	2
1875	31	6018381	983	6	3	2	1	5	NA	NA	NA	NA	NA	NA	NA	NA	NA	NA	NA	NA	NA	NA	NA	NA	NA	NA	NA	NA	NA	NA	NA	NA	NA	NA	NA	NA	NA	NA	NA	NA	NA	NA	NA	NA	NA	NA	NA	NA	NA
800	31	6018381	668	3	3	2	2	4	NA	NA	NA	NA	NA	NA	NA	NA	NA	NA	NA	NA	NA	NA	NA	NA	NA	NA	NA	NA	NA	NA	NA	NA	NA	NA	NA	NA	NA	NA	NA	NA	NA	NA	NA	NA	NA	NA	NA	NA	NA
469	31	6018381	1558	5	3	1	2	5	4	3	5	6	5	1	2	2	2	1	1	3	3	3	3	1	1	3	3	3	1	3	1	1	3	3	3	3	1	3	3	3	3	3	3	3	3	3	3	3	3
284	31	6018381	2875	6	3	1	1	7	8	8	8	8	8	4	1	1	1	1	2	3	2	1	2	1	2	3	2	1	2	1	2	2	2	1	2	2	1	2	2	2	2	2	1	2	2	2	1	2	2
1937	31	6018381	894	4	3	2	1	5	NA	NA	NA	NA	NA	NA	NA	NA	NA	NA	NA	NA	NA	NA	NA	NA	NA	NA	NA	NA	NA	NA	NA	NA	NA	NA	NA	NA	NA	NA	NA	NA	NA	NA	NA	NA	NA	NA	NA	NA	NA
108	31	6018381	977	1	3	1	1	5	5	4	3	5	2	3	2	2	1	1	2	1	1	1	2	1	2	2	2	2	2	1	1	2	2	1	1	2	1	2	2	2	2	1	1	2	2	3	3	1	3
1126	31	6018381	2202	6	3	2	1	4	NA	NA	NA	NA	NA	NA	NA	NA	NA	NA	NA	NA	NA	NA	NA	NA	NA	NA	NA	NA	NA	NA	NA	NA	NA	NA	NA	NA	NA	NA	NA	NA	NA	NA	NA	NA	NA	NA	NA	NA	NA
1683	31	6018381	1034	2	3	2	1	5	NA	NA	NA	NA	NA	NA	NA	NA	NA	NA	NA	NA	NA	NA	NA	NA	NA	NA	NA	NA	NA	NA	NA	NA	NA	NA	NA	NA	NA	NA	NA	NA	NA	NA	NA	NA	NA	NA	NA	NA	NA
1580	31	6018381	2661	1	3	2	1	8	NA	NA	NA	NA	NA	NA	NA	NA	NA	NA	NA	NA	NA	NA	NA	NA	NA	NA	NA	NA	NA	NA	NA	NA	NA	NA	NA	NA	NA	NA	NA	NA	NA	NA	NA	NA	NA	NA	NA	NA	NA
219	31	6018381	2019	6	3	2	1	8	NA	NA	NA	NA	NA	NA	NA	NA	NA	NA	NA	NA	NA	NA	NA	NA	NA	NA	NA	NA	NA	NA	NA	NA	NA	NA	NA	NA	NA	NA	NA	NA	NA	NA	NA	NA	NA	NA	NA	NA	NA
235	31	6018381	1090	6	3	1	2	6	3	4	3	6	2	1	5	1	1	3	1	3	1	2	2	1	1	2	2	3	2	1	2	3	1	3	3	3	1	2	2	2	2	2	1	3	2	2	1	1	3
1018	31	6018381	1629	2	3	2	1	5	NA	NA	NA	NA	NA	NA	NA	NA	NA	NA	NA	NA	NA	NA	NA	NA	NA	NA	NA	NA	NA	NA	NA	NA	NA	NA	NA	NA	NA	NA	NA	NA	NA	NA	NA	NA	NA	NA	NA	NA	NA
649	31	6018381	766	4	3	1	1	4	5	6	1	8	5	3	2	3	1	2	1	1	1	1	1	1	1	1	1	1	1	1	1	1	1	1	1	1	1	1	1	1	1	1	1	1	1	1	1	1	1
521	31	6018381	1015	2	3	2	2	7	NA	NA	NA	NA	NA	NA	NA	NA	NA	NA	NA	NA	NA	NA	NA	NA	NA	NA	NA	NA	NA	NA	NA	NA	NA	NA	NA	NA	NA	NA	NA	NA	NA	NA	NA	NA	NA	NA	NA	NA	NA
52	31	6018381	1863	4	3	1	2	7	6	8	7	7	8	4	2	3	1	2	1	2	2	3	1	1	1	2	2	1	1	1	1	2	2	2	2	2	1	2	2	2	2	2	1	2	1	2	2	2	2
1589	31	6018381	1000	3	3	1	2	6	7	7	5	4	7	2	2	2	3	1	2	3	1	2	1	2	1	1	1	2	1	1	1	1	2	2	2	2	2	1	2	1	1	1	1	2	2	2	2	1	1
1473	31	6018381	684	2	3	2	2	6	NA	NA	NA	NA	NA	NA	NA	NA	NA	NA	NA	NA	NA	NA	NA	NA	NA	NA	NA	NA	NA	NA	NA	NA	NA	NA	NA	NA	NA	NA	NA	NA	NA	NA	NA	NA	NA	NA	NA	NA	NA
116	31	6018381	1037	6	3	1	1	8	6	8	6	8	8	5	5	1	1	1	1	1	1	1	3	1	1	3	1	1	1	1	1	3	3	3	3	1	3	1	3	1	3	3	1	3	3	1	3	3	3
1072	31	6018381	1049	3	3	1	2	5	6	6	6	7	6	4	1	2	1	1	2	2	1	1	1	3	1	2	1	1	1	1	1	1	1	1	1	2	2	2	1	2	1	2	1	1	2	2	2	1	1
1252	31	6018381	1111	6	3	2	1	7	NA	NA	NA	NA	NA	NA	NA	NA	NA	NA	NA	NA	NA	NA	NA	NA	NA	NA	NA	NA	NA	NA	NA	NA	NA	NA	NA	NA	NA	NA	NA	NA	NA	NA	NA	NA	NA	NA	NA	NA	NA
23	32	6018381	-1	2	3	2	2	6	NA	NA	NA	NA	NA	NA	NA	NA	NA	NA	NA	NA	NA	NA	NA	NA	NA	NA	NA	NA	NA	NA	NA	NA	NA	NA	NA	NA	NA	NA	NA	NA	NA	NA	NA	NA	NA	NA	NA	NA	NA
344	31	6018381	800	2	3	2	2	6	NA	NA	NA	NA	NA	NA	NA	NA	NA	NA	NA	NA	NA	NA	NA	NA	NA	NA	NA	NA	NA	NA	NA	NA	NA	NA	NA	NA	NA	NA	NA	NA	NA	NA	NA	NA	NA	NA	NA	NA	NA
1391	31	6018381	787	1	3	1	1	5	4	4	3	6	5	3	3	2	2	1	2	2	2	1	1	2	2	3	1	1	1	3	1	1	3	2	3	1	2	2	2	2	1	1	1	1	2	1	3	2	3
1357	31	6018381	793	5	3	1	1	4	7	5	6	6	4	4	1	2	1	1	1	1	1	1	1	2	1	2	1	2	1	1	1	1	2	2	1	2	1	1	1	1	1	1	1	1	2	1	1	2	1
1190	31	6018381	1962	1	3	2	1	6	NA	NA	NA	NA	NA	NA	NA	NA	NA	NA	NA	NA	NA	NA	NA	NA	NA	NA	NA	NA	NA	NA	NA	NA	NA	NA	NA	NA	NA	NA	NA	NA	NA	NA	NA	NA	NA	NA	NA	NA	NA
445	31	6018381	1408	4	3	2	1	5	NA	NA	NA	NA	NA	NA	NA	NA	NA	NA	NA	NA	NA	NA	NA	NA	NA	NA	NA	NA	NA	NA	NA	NA	NA	NA	NA	NA	NA	NA	NA	NA	NA	NA	NA	NA	NA	NA	NA	NA	NA
1232	31	6018381	1018	2	3	1	2	8	8	8	6	6	8	4	1	1	2	1	1	2	1	1	1	1	2	2	1	2	2	1	1	2	1	1	1	2	2	2	2	2	2	2	1	1	2	2	1	1	1
316	32	6018381	-1	5	3	2	1	5	NA	NA	NA	NA	NA	NA	NA	NA	NA	NA	NA	NA	NA	NA	NA	NA	NA	NA	NA	NA	NA	NA	NA	NA	NA	NA	NA	NA	NA	NA	NA	NA	NA	NA	NA	NA	NA	NA	NA	NA	NA
1495	31	6018381	831	6	3	2	1	5	NA	NA	NA	NA	NA	NA	NA	NA	NA	NA	NA	NA	NA	NA	NA	NA	NA	NA	NA	NA	NA	NA	NA	NA	NA	NA	NA	NA	NA	NA	NA	NA	NA	NA	NA	NA	NA	NA	NA	NA	NA
1198	31	6018381	1054	2	3	1	2	8	8	8	8	7	8	5	1	5	5	1	1	1	1	1	1	1	1	1	1	1	1	1	1	1	1	1	1	1	1	1	3	1	1	1	3	1	3	1	1	1	1
1494	31	6018381	733	1	3	2	1	5	NA	NA	NA	NA	NA	NA	NA	NA	NA	NA	NA	NA	NA	NA	NA	NA	NA	NA	NA	NA	NA	NA	NA	NA	NA	NA	NA	NA	NA	NA	NA	NA	NA	NA	NA	NA	NA	NA	NA	NA	NA
1693	31	6018381	924	5	3	2	2	5	NA	NA	NA	NA	NA	NA	NA	NA	NA	NA	NA	NA	NA	NA	NA	NA	NA	NA	NA	NA	NA	NA	NA	NA	NA	NA	NA	NA	NA	NA	NA	NA	NA	NA	NA	NA	NA	NA	NA	NA	NA
33	31	6018381	1209	6	3	1	2	5	8	8	2	8	6	4	1	1	1	3	3	3	3	3	3	3	3	3	3	3	3	3	3	3	3	3	3	3	3	3	3	3	3	3	3	3	3	3	3	3	3
1311	31	6018381	566	3	3	2	2	7	NA	NA	NA	NA	NA	NA	NA	NA	NA	NA	NA	NA	NA	NA	NA	NA	NA	NA	NA	NA	NA	NA	NA	NA	NA	NA	NA	NA	NA	NA	NA	NA	NA	NA	NA	NA	NA	NA	NA	NA	NA
1765	31	6018381	1001	2	3	1	2	4	8	7	5	7	8	4	1	1	1	1	2	3	3	1	1	1	2	1	2	1	2	1	1	1	2	1	1	3	2	3	3	3	3	3	3	2	2	2	2	2	3
1250	31	6018381	628	1	3	1	2	6	3	3	3	6	3	2	2	3	2	2	1	1	2	2	3	1	1	2	1	2	2	1	1	1	2	1	1	2	2	2	1	1	2	2	1	2	3	2	1	1	3
553	31	6018381	2014	3	3	2	1	4	NA	NA	NA	NA	NA	NA	NA	NA	NA	NA	NA	NA	NA	NA	NA	NA	NA	NA	NA	NA	NA	NA	NA	NA	NA	NA	NA	NA	NA	NA	NA	NA	NA	NA	NA	NA	NA	NA	NA	NA	NA
1108	31	6018381	972	1	3	1	1	7	8	8	8	8	8	5	1	1	1	1	1	1	2	1	2	1	2	1	2	2	2	2	2	2	1	2	2	2	1	1	2	1	1	1	2	1	1	1	2	1	2
1188	31	6018381	1015	2	3	1	2	4	4	3	4	6	4	3	3	3	2	1	1	2	3	1	1	1	1	2	3	1	1	1	1	1	1	1	1	2	1	1	1	1	2	2	2	2	2	2	2	0	2
781	32	6018381	-1	6	3	2	2	7	NA	NA	NA	NA	NA	NA	NA	NA	NA	NA	NA	NA	NA	NA	NA	NA	NA	NA	NA	NA	NA	NA	NA	NA	NA	NA	NA	NA	NA	NA	NA	NA	NA	NA	NA	NA	NA	NA	NA	NA	NA
1240	31	6018381	1813	4	3	1	2	4	5	5	3	5	5	4	2	3	1	1	1	2	2	1	1	1	3	2	3	2	3	1	1	1	3	3	1	1	1	3	3	2	1	1	1	3	3	3	1	1	1
576	31	6018381	1350	1	3	2	1	4	NA	NA	NA	NA	NA	NA	NA	NA	NA	NA	NA	NA	NA	NA	NA	NA	NA	NA	NA	NA	NA	NA	NA	NA	NA	NA	NA	NA	NA	NA	NA	NA	NA	NA	NA	NA	NA	NA	NA	NA	NA
1021	31	6018381	1395	5	3	1	1	6	7	7	7	7	8	4	1	1	1	1	3	2	2	1	1	1	3	3	3	3	3	3	3	3	1	3	1	1	1	1	1	2	2	1	3	3	1	3	1	1	3
1735	31	6018381	1024	4	3	2	2	8	NA	NA	NA	NA	NA	NA	NA	NA	NA	NA	NA	NA	NA	NA	NA	NA	NA	NA	NA	NA	NA	NA	NA	NA	NA	NA	NA	NA	NA	NA	NA	NA	NA	NA	NA	NA	NA	NA	NA	NA	NA
351	31	6018381	771	3	3	1	1	5	6	5	4	7	6	4	2	3	3	1	1	3	1	3	2	1	3	1	3	1	1	1	2	1	3	1	3	1	1	3	1	3	1	1	1	1	1	1	1	2	1
1143	31	6018381	897	6	3	1	2	6	7	7	6	6	6	2	3	2	1	2	1	2	2	2	1	2	3	2	2	3	2	2	1	2	1	2	1	3	2	3	3	2	3	2	3	2	3	2	2	2	1
569	32	6018381	-1	3	3	2	1	6	NA	NA	NA	NA	NA	NA	NA	NA	NA	NA	NA	NA	NA	NA	NA	NA	NA	NA	NA	NA	NA	NA	NA	NA	NA	NA	NA	NA	NA	NA	NA	NA	NA	NA	NA	NA	NA	NA	NA	NA	NA
1475	31	6018381	776	6	3	2	1	5	NA	NA	NA	NA	NA	NA	NA	NA	NA	NA	NA	NA	NA	NA	NA	NA	NA	NA	NA	NA	NA	NA	NA	NA	NA	NA	NA	NA	NA	NA	NA	NA	NA	NA	NA	NA	NA	NA	NA	NA	NA
1386	31	6018381	1114	1	3	2	2	6	NA	NA	NA	NA	NA	NA	NA	NA	NA	NA	NA	NA	NA	NA	NA	NA	NA	NA	NA	NA	NA	NA	NA	NA	NA	NA	NA	NA	NA	NA	NA	NA	NA	NA	NA	NA	NA	NA	NA	NA	NA
1122	31	6018381	1946	4	3	1	2	5	3	3	3	6	6	1	4	2	3	1	1	3	3	1	3	1	1	1	2	2	1	3	3	1	2	3	1	1	1	3	3	1	3	3	3	1	2	1	2	3	3
276	31	6018381	1350	3	3	1	1	8	8	8	4	6	8	5	2	3	2	1	1	1	1	1	2	1	1	1	1	1	1	1	1	1	1	1	1	1	1	1	1	1	2	1	1	1	2	1	1	1	1
584	32	6018381	-1	4	3	1	1	6	6	4	6	5	8	5	1	3	1	1	2	2	2	1	1	3	1	1	2	2	2	1	2	1	1	1	2	1	1	2	1	2	3	2	1	3	2	1	1	1	1
976	31	6018381	1774	6	3	2	1	8	NA	NA	NA	NA	NA	NA	NA	NA	NA	NA	NA	NA	NA	NA	NA	NA	NA	NA	NA	NA	NA	NA	NA	NA	NA	NA	NA	NA	NA	NA	NA	NA	NA	NA	NA	NA	NA	NA	NA	NA	NA
119	31	6018381	1126	2	3	1	2	8	4	7	5	8	8	5	5	2	1	1	1	1	1	1	1	2	2	1	1	2	1	2	1	1	1	1	1	2	1	1	1	2	2	2	1	2	2	2	2	2	2
510	31	6018381	640	5	3	2	2	4	NA	NA	NA	NA	NA	NA	NA	NA	NA	NA	NA	NA	NA	NA	NA	NA	NA	NA	NA	NA	NA	NA	NA	NA	NA	NA	NA	NA	NA	NA	NA	NA	NA	NA	NA	NA	NA	NA	NA	NA	NA
1107	31	6018381	976	3	3	1	2	5	4	5	3	5	6	2	1	3	1	2	1	1	1	3	3	1	2	1	1	1	1	1	1	2	1	1	1	3	1	2	2	2	2	2	1	3	1	1	1	1	1
356	31	6018381	1157	5	3	1	1	6	1	3	3	5	7	5	1	4	3	1	1	2	2	1	1	1	1	2	2	2	2	1	1	1	2	2	2	1	3	2	2	2	2	2	1	1	2	2	2	2	2
981	31	6018381	874	4	3	1	1	5	6	5	5	6	8	1	2	1	1	1	2	1	2	1	2	1	1	1	1	2	1	2	2	2	1	1	1	1	1	1	1	1	1	1	2	1	1	1	1	2	1
778	31	6018381	1151	4	3	2	1	5	NA	NA	NA	NA	NA	NA	NA	NA	NA	NA	NA	NA	NA	NA	NA	NA	NA	NA	NA	NA	NA	NA	NA	NA	NA	NA	NA	NA	NA	NA	NA	NA	NA	NA	NA	NA	NA	NA	NA	NA	NA
954	31	6018381	787	1	3	2	1	6	NA	NA	NA	NA	NA	NA	NA	NA	NA	NA	NA	NA	NA	NA	NA	NA	NA	NA	NA	NA	NA	NA	NA	NA	NA	NA	NA	NA	NA	NA	NA	NA	NA	NA	NA	NA	NA	NA	NA	NA	NA
1696	31	6018381	877	2	3	1	2	8	4	8	5	5	8	2	1	1	1	2	2	2	2	2	2	2	2	1	1	1	2	2	2	1	1	1	2	2	2	1	2	1	3	3	1	1	1	2	1	2	1
1973	32	6018381	-1	1	3	2	2	5	NA	NA	NA	NA	NA	NA	NA	NA	NA	NA	NA	NA	NA	NA	NA	NA	NA	NA	NA	NA	NA	NA	NA	NA	NA	NA	NA	NA	NA	NA	NA	NA	NA	NA	NA	NA	NA	NA	NA	NA	NA
15	32	6018381	-1	5	3	2	1	8	NA	NA	NA	NA	NA	NA	NA	NA	NA	NA	NA	NA	NA	NA	NA	NA	NA	NA	NA	NA	NA	NA	NA	NA	NA	NA	NA	NA	NA	NA	NA	NA	NA	NA	NA	NA	NA	NA	NA	NA	NA
477	31	6018381	1317	6	3	2	2	8	NA	NA	NA	NA	NA	NA	NA	NA	NA	NA	NA	NA	NA	NA	NA	NA	NA	NA	NA	NA	NA	NA	NA	NA	NA	NA	NA	NA	NA	NA	NA	NA	NA	NA	NA	NA	NA	NA	NA	NA	NA
595	32	6018381	-1	5	3	2	2	4	NA	NA	NA	NA	NA	NA	NA	NA	NA	NA	NA	NA	NA	NA	NA	NA	NA	NA	NA	NA	NA	NA	NA	NA	NA	NA	NA	NA	NA	NA	NA	NA	NA	NA	NA	NA	NA	NA	NA	NA	NA
1939	31	6018381	917	3	3	1	1	4	4	4	4	4	4	3	3	3	3	2	1	1	2	1	2	3	3	2	3	3	3	3	1	3	2	3	3	3	3	3	2	2	1	2	1	2	2	3	2	3	1
312	31	6018381	942	6	3	1	1	4	8	8	8	7	7	4	1	1	1	1	1	2	1	1	1	1	1	2	1	1	1	1	1	2	1	1	2	1	2	1	1	2	2	1	2	2	1	1	1	2	1
879	31	6018381	1336	6	3	1	2	8	8	7	7	7	8	4	1	1	1	1	2	2	2	1	1	1	1	2	1	2	2	1	2	2	2	1	2	2	1	2	2	2	2	2	1	3	1	2	2	2	2
770	32	6018381	-1	4	3	2	2	6	NA	NA	NA	NA	NA	NA	NA	NA	NA	NA	NA	NA	NA	NA	NA	NA	NA	NA	NA	NA	NA	NA	NA	NA	NA	NA	NA	NA	NA	NA	NA	NA	NA	NA	NA	NA	NA	NA	NA	NA	NA
303	31	6018381	687	4	3	2	2	4	NA	NA	NA	NA	NA	NA	NA	NA	NA	NA	NA	NA	NA	NA	NA	NA	NA	NA	NA	NA	NA	NA	NA	NA	NA	NA	NA	NA	NA	NA	NA	NA	NA	NA	NA	NA	NA	NA	NA	NA	NA
262	31	6018381	754	1	3	2	1	4	NA	NA	NA	NA	NA	NA	NA	NA	NA	NA	NA	NA	NA	NA	NA	NA	NA	NA	NA	NA	NA	NA	NA	NA	NA	NA	NA	NA	NA	NA	NA	NA	NA	NA	NA	NA	NA	NA	NA	NA	NA
1257	31	6018381	990	3	3	1	1	8	6	7	6	7	8	2	2	2	2	1	2	3	3	1	2	2	2	3	3	1	1	1	1	1	2	1	2	2	2	2	2	2	1	2	1	3	1	1	3	2	2
625	31	6018381	686	5	3	2	2	4	NA	NA	NA	NA	NA	NA	NA	NA	NA	NA	NA	NA	NA	NA	NA	NA	NA	NA	NA	NA	NA	NA	NA	NA	NA	NA	NA	NA	NA	NA	NA	NA	NA	NA	NA	NA	NA	NA	NA	NA	NA
1046	31	6018381	1007	6	3	1	2	4	4	5	4	5	5	3	3	3	3	3	3	3	3	3	3	3	3	3	3	3	3	3	3	3	3	3	3	3	3	3	3	3	3	3	3	3	3	3	3	3	3
859	31	6018381	572	4	3	2	1	5	NA	NA	NA	NA	NA	NA	NA	NA	NA	NA	NA	NA	NA	NA	NA	NA	NA	NA	NA	NA	NA	NA	NA	NA	NA	NA	NA	NA	NA	NA	NA	NA	NA	NA	NA	NA	NA	NA	NA	NA	NA
1745	31	6018381	1555	2	3	2	1	5	NA	NA	NA	NA	NA	NA	NA	NA	NA	NA	NA	NA	NA	NA	NA	NA	NA	NA	NA	NA	NA	NA	NA	NA	NA	NA	NA	NA	NA	NA	NA	NA	NA	NA	NA	NA	NA	NA	NA	NA	NA
80	32	6018381	-1	6	3	1	1	8	7	7	4	6	7	5	1	2	2	3	3	3	3	3	3	3	3	3	3	3	3	3	3	3	3	3	3	3	3	1	1	2	1	1	1	1	1	2	2	1	2
1908	31	6018381	831	1	3	1	1	5	3	5	5	6	6	2	4	3	3	1	3	1	2	2	3	1	3	3	2	1	2	1	2	3	1	1	3	2	2	3	2	2	2	2	1	1	1	3	2	2	3
1282	31	6018381	764	2	3	2	1	4	NA	NA	NA	NA	NA	NA	NA	NA	NA	NA	NA	NA	NA	NA	NA	NA	NA	NA	NA	NA	NA	NA	NA	NA	NA	NA	NA	NA	NA	NA	NA	NA	NA	NA	NA	NA	NA	NA	NA	NA	NA
1712	31	6018381	1007	6	3	2	1	7	NA	NA	NA	NA	NA	NA	NA	NA	NA	NA	NA	NA	NA	NA	NA	NA	NA	NA	NA	NA	NA	NA	NA	NA	NA	NA	NA	NA	NA	NA	NA	NA	NA	NA	NA	NA	NA	NA	NA	NA	NA
1416	31	6018381	1703	1	3	1	2	6	7	7	7	6	6	4	1	1	1	1	1	2	2	1	1	1	1	1	1	1	3	1	1	1	1	2	2	1	1	1	1	2	1	1	2	2	2	2	2	2	2
1737	31	6018381	585	4	3	2	1	8	NA	NA	NA	NA	NA	NA	NA	NA	NA	NA	NA	NA	NA	NA	NA	NA	NA	NA	NA	NA	NA	NA	NA	NA	NA	NA	NA	NA	NA	NA	NA	NA	NA	NA	NA	NA	NA	NA	NA	NA	NA
1450	31	6018381	1128	6	3	1	2	7	5	5	5	7	1	3	3	3	3	3	3	2	2	1	1	1	1	2	3	3	3	1	1	1	2	2	1	1	2	2	3	3	2	3	2	3	1	3	1	1	1
1203	32	6018381	-1	1	3	2	1	7	NA	NA	NA	NA	NA	NA	NA	NA	NA	NA	NA	NA	NA	NA	NA	NA	NA	NA	NA	NA	NA	NA	NA	NA	NA	NA	NA	NA	NA	NA	NA	NA	NA	NA	NA	NA	NA	NA	NA	NA	NA
1637	31	6018381	939	6	3	2	2	6	NA	NA	NA	NA	NA	NA	NA	NA	NA	NA	NA	NA	NA	NA	NA	NA	NA	NA	NA	NA	NA	NA	NA	NA	NA	NA	NA	NA	NA	NA	NA	NA	NA	NA	NA	NA	NA	NA	NA	NA	NA
902	31	6018381	1569	2	3	1	2	6	8	8	7	7	8	2	2	1	1	1	2	2	2	1	2	1	2	1	2	2	2	1	1	1	1	1	2	1	1	2	2	2	1	1	1	2	2	2	1	2	2
654	31	6018381	694	2	3	1	2	8	8	8	8	8	8	5	1	1	1	1	1	1	1	1	1	1	1	1	1	1	1	1	1	1	1	1	1	1	1	1	1	1	1	1	1	1	1	1	1	1	1
933	31	6018381	644	1	3	1	1	6	5	0	0	0	0	3	3	4	3	2	2	2	1	1	2	2	2	2	2	2	2	2	1	2	2	2	2	2	3	2	1	1	2	2	2	2	1	3	2	2	2
382	31	6018381	1153	5	3	1	1	6	6	7	6	8	8	5	1	2	2	2	1	2	1	1	1	2	1	1	1	1	2	1	2	2	1	1	1	1	2	2	2	0	2	2	1	2	1	2	1	1	2
1356	31	6018381	905	6	3	1	2	4	7	7	5	6	8	4	1	1	1	2	1	2	2	2	1	1	1	2	2	2	1	1	1	1	1	2	2	1	1	1	1	2	1	1	2	2	2	1	1	1	2
1006	31	6018381	928	4	3	2	1	6	NA	NA	NA	NA	NA	NA	NA	NA	NA	NA	NA	NA	NA	NA	NA	NA	NA	NA	NA	NA	NA	NA	NA	NA	NA	NA	NA	NA	NA	NA	NA	NA	NA	NA	NA	NA	NA	NA	NA	NA	NA
1605	31	6018381	4544	4	3	1	2	5	6	8	5	7	8	4	4	3	3	1	1	1	3	1	1	1	1	1	1	1	1	2	1	3	3	1	3	3	3	3	3	3	3	3	3	3	3	3	3	3	3
1808	31	6018381	2047	5	3	1	2	7	7	7	6	5	3	2	4	1	4	1	2	1	1	3	3	2	2	2	2	2	2	2	2	1	1	1	1	1	3	2	2	2	3	3	1	1	2	1	3	1	1
1278	31	6018381	3301	2	3	2	2	8	NA	NA	NA	NA	NA	NA	NA	NA	NA	NA	NA	NA	NA	NA	NA	NA	NA	NA	NA	NA	NA	NA	NA	NA	NA	NA	NA	NA	NA	NA	NA	NA	NA	NA	NA	NA	NA	NA	NA	NA	NA
1242	31	6018381	722	1	3	1	1	7	5	7	7	7	7	5	1	1	1	1	1	1	1	1	1	1	1	1	1	1	1	1	1	1	1	1	1	1	1	1	1	1	1	1	1	1	1	1	1	1	1
1027	31	6018381	1588	5	3	1	2	5	6	8	6	6	6	4	1	1	2	1	2	3	3	1	2	1	1	2	3	1	1	1	2	2	2	2	2	1	3	1	1	2	2	1	2	1	1	1	1	2	2
26	31	6018381	583	4	3	2	2	4	NA	NA	NA	NA	NA	NA	NA	NA	NA	NA	NA	NA	NA	NA	NA	NA	NA	NA	NA	NA	NA	NA	NA	NA	NA	NA	NA	NA	NA	NA	NA	NA	NA	NA	NA	NA	NA	NA	NA	NA	NA
1810	31	6018381	1587	3	3	2	1	8	NA	NA	NA	NA	NA	NA	NA	NA	NA	NA	NA	NA	NA	NA	NA	NA	NA	NA	NA	NA	NA	NA	NA	NA	NA	NA	NA	NA	NA	NA	NA	NA	NA	NA	NA	NA	NA	NA	NA	NA	NA
1503	31	6018381	1896	4	3	1	2	7	1	5	2	5	5	4	3	5	5	1	2	2	3	2	3	1	2	2	3	1	2	1	2	3	3	2	2	1	3	3	2	2	2	2	1	1	2	3	3	2	2
496	31	6018381	5946	3	3	2	1	7	NA	NA	NA	NA	NA	NA	NA	NA	NA	NA	NA	NA	NA	NA	NA	NA	NA	NA	NA	NA	NA	NA	NA	NA	NA	NA	NA	NA	NA	NA	NA	NA	NA	NA	NA	NA	NA	NA	NA	NA	NA
1519	32	6018381	-1	3	3	2	1	8	NA	NA	NA	NA	NA	NA	NA	NA	NA	NA	NA	NA	NA	NA	NA	NA	NA	NA	NA	NA	NA	NA	NA	NA	NA	NA	NA	NA	NA	NA	NA	NA	NA	NA	NA	NA	NA	NA	NA	NA	NA
462	31	6018381	1807	6	3	2	2	5	NA	NA	NA	NA	NA	NA	NA	NA	NA	NA	NA	NA	NA	NA	NA	NA	NA	NA	NA	NA	NA	NA	NA	NA	NA	NA	NA	NA	NA	NA	NA	NA	NA	NA	NA	NA	NA	NA	NA	NA	NA
1421	31	6018381	898	1	3	2	2	5	NA	NA	NA	NA	NA	NA	NA	NA	NA	NA	NA	NA	NA	NA	NA	NA	NA	NA	NA	NA	NA	NA	NA	NA	NA	NA	NA	NA	NA	NA	NA	NA	NA	NA	NA	NA	NA	NA	NA	NA	NA
259	31	6018381	1256	3	3	2	2	5	NA	NA	NA	NA	NA	NA	NA	NA	NA	NA	NA	NA	NA	NA	NA	NA	NA	NA	NA	NA	NA	NA	NA	NA	NA	NA	NA	NA	NA	NA	NA	NA	NA	NA	NA	NA	NA	NA	NA	NA	NA
573	31	6018381	1362	4	3	2	1	6	NA	NA	NA	NA	NA	NA	NA	NA	NA	NA	NA	NA	NA	NA	NA	NA	NA	NA	NA	NA	NA	NA	NA	NA	NA	NA	NA	NA	NA	NA	NA	NA	NA	NA	NA	NA	NA	NA	NA	NA	NA
1566	31	6018381	1415	3	3	1	1	5	5	6	5	6	6	3	3	3	3	3	2	3	1	2	1	3	2	2	2	1	1	2	1	3	2	2	3	1	1	2	3	3	2	2	2	2	3	2	2	3	1
22	31	6018381	1080	1	3	2	1	4	NA	NA	NA	NA	NA	NA	NA	NA	NA	NA	NA	NA	NA	NA	NA	NA	NA	NA	NA	NA	NA	NA	NA	NA	NA	NA	NA	NA	NA	NA	NA	NA	NA	NA	NA	NA	NA	NA	NA	NA	NA
531	32	6018381	-1	4	3	2	2	5	NA	NA	NA	NA	NA	NA	NA	NA	NA	NA	NA	NA	NA	NA	NA	NA	NA	NA	NA	NA	NA	NA	NA	NA	NA	NA	NA	NA	NA	NA	NA	NA	NA	NA	NA	NA	NA	NA	NA	NA	NA
53	32	6018381	-1	5	3	2	1	6	NA	NA	NA	NA	NA	NA	NA	NA	NA	NA	NA	NA	NA	NA	NA	NA	NA	NA	NA	NA	NA	NA	NA	NA	NA	NA	NA	NA	NA	NA	NA	NA	NA	NA	NA	NA	NA	NA	NA	NA	NA
153	31	6018381	929	4	3	2	2	6	NA	NA	NA	NA	NA	NA	NA	NA	NA	NA	NA	NA	NA	NA	NA	NA	NA	NA	NA	NA	NA	NA	NA	NA	NA	NA	NA	NA	NA	NA	NA	NA	NA	NA	NA	NA	NA	NA	NA	NA	NA
1626	31	6018381	1132	6	3	2	1	8	NA	NA	NA	NA	NA	NA	NA	NA	NA	NA	NA	NA	NA	NA	NA	NA	NA	NA	NA	NA	NA	NA	NA	NA	NA	NA	NA	NA	NA	NA	NA	NA	NA	NA	NA	NA	NA	NA	NA	NA	NA
188	31	6018381	1163	3	3	1	1	7	8	8	8	8	8	5	1	1	1	1	1	1	1	1	1	1	1	1	1	1	1	1	1	1	1	1	1	1	1	1	1	1	1	1	1	1	1	1	1	1	1
1407	31	6018381	1577	5	3	1	2	7	6	7	5	7	8	3	2	2	2	1	2	2	2	1	1	1	2	1	2	2	2	1	1	2	1	2	2	1	1	2	3	2	3	2	3	2	2	2	1	2	1
964	31	6018381	1275	1	3	2	1	4	NA	NA	NA	NA	NA	NA	NA	NA	NA	NA	NA	NA	NA	NA	NA	NA	NA	NA	NA	NA	NA	NA	NA	NA	NA	NA	NA	NA	NA	NA	NA	NA	NA	NA	NA	NA	NA	NA	NA	NA	NA
1660	31	6018381	1596	2	3	1	2	4	8	5	5	8	8	3	2	1	1	1	1	3	1	1	1	1	1	1	1	1	1	1	1	1	3	1	1	3	3	1	1	2	2	2	1	1	1	3	1	1	1
1917	32	6018381	-1	3	3	1	2	6	6	7	6	7	6	4	1	1	2	1	1	3	3	1	1	1	1	1	1	3	3	1	1	3	3	1	3	3	1	3	3	3	3	3	3	3	3	3	3	3	3
901	31	6018381	869	6	3	1	1	5	4	4	4	6	8	2	2	2	1	3	1	1	1	3	1	1	3	2	1	2	1	2	1	2	1	1	1	1	1	2	2	2	2	2	1	2	2	2	1	1	2
2026	31	6018381	1007	2	3	1	2	8	8	8	8	8	8	4	1	1	1	1	1	1	1	1	1	1	1	1	1	1	1	1	1	1	1	1	1	1	1	1	1	1	1	1	1	1	1	1	1	1	1
1078	31	6018381	585	4	3	2	1	7	NA	NA	NA	NA	NA	NA	NA	NA	NA	NA	NA	NA	NA	NA	NA	NA	NA	NA	NA	NA	NA	NA	NA	NA	NA	NA	NA	NA	NA	NA	NA	NA	NA	NA	NA	NA	NA	NA	NA	NA	NA
821	31	6018381	2463	3	3	1	1	4	4	3	3	6	6	2	4	3	1	2	2	3	3	1	2	2	1	3	2	3	3	1	2	3	1	2	2	3	1	2	2	2	1	2	2	3	3	3	1	2	3
1894	31	6018381	1134	6	3	2	1	7	NA	NA	NA	NA	NA	NA	NA	NA	NA	NA	NA	NA	NA	NA	NA	NA	NA	NA	NA	NA	NA	NA	NA	NA	NA	NA	NA	NA	NA	NA	NA	NA	NA	NA	NA	NA	NA	NA	NA	NA	NA
1111	32	6018381	-1	3	3	1	1	8	8	7	5	7	8	3	3	3	3	1	2	2	2	1	2	1	2	3	3	3	3	3	3	3	3	3	3	3	3	3	3	3	3	3	3	2	3	2	1	2	1
337	31	6018381	663	4	3	1	1	5	2	3	4	0	8	2	5	5	3	1	1	1	1	1	1	1	1	2	2	2	2	2	2	2	1	1	1	2	1	1	2	2	1	1	2	3	3	3	1	1	1
1119	32	6018381	-1	3	3	1	1	7	3	4	2	7	8	3	4	3	2	1	1	3	3	2	2	1	1	1	1	1	1	1	1	1	1	1	1	3	1	1	3	3	3	3	3	2	2	2	2	2	2
1448	31	6018381	1198	2	3	2	2	4	NA	NA	NA	NA	NA	NA	NA	NA	NA	NA	NA	NA	NA	NA	NA	NA	NA	NA	NA	NA	NA	NA	NA	NA	NA	NA	NA	NA	NA	NA	NA	NA	NA	NA	NA	NA	NA	NA	NA	NA	NA
1946	31	6018381	774	5	3	2	1	4	NA	NA	NA	NA	NA	NA	NA	NA	NA	NA	NA	NA	NA	NA	NA	NA	NA	NA	NA	NA	NA	NA	NA	NA	NA	NA	NA	NA	NA	NA	NA	NA	NA	NA	NA	NA	NA	NA	NA	NA	NA
29	31	6018381	1973	1	3	2	1	4	NA	NA	NA	NA	NA	NA	NA	NA	NA	NA	NA	NA	NA	NA	NA	NA	NA	NA	NA	NA	NA	NA	NA	NA	NA	NA	NA	NA	NA	NA	NA	NA	NA	NA	NA	NA	NA	NA	NA	NA	NA
436	32	6018381	-1	6	3	2	1	8	NA	NA	NA	NA	NA	NA	NA	NA	NA	NA	NA	NA	NA	NA	NA	NA	NA	NA	NA	NA	NA	NA	NA	NA	NA	NA	NA	NA	NA	NA	NA	NA	NA	NA	NA	NA	NA	NA	NA	NA	NA
847	31	6018381	873	2	3	2	1	5	NA	NA	NA	NA	NA	NA	NA	NA	NA	NA	NA	NA	NA	NA	NA	NA	NA	NA	NA	NA	NA	NA	NA	NA	NA	NA	NA	NA	NA	NA	NA	NA	NA	NA	NA	NA	NA	NA	NA	NA	NA
217	32	6018381	-1	2	3	1	2	8	6	8	7	7	6	3	1	1	1	1	1	1	2	1	1	1	1	1	1	1	2	1	1	1	1	1	1	1	1	1	1	2	1	1	1	1	1	1	1	1	1
1166	32	6018381	-1	5	3	1	2	4	6	7	5	7	6	4	4	2	2	1	1	3	2	3	2	1	3	2	1	1	1	1	1	1	2	2	2	2	1	1	1	1	1	1	1	2	1	1	1	2	1
554	31	6018381	2443	4	3	1	2	6	6	7	5	7	7	4	1	2	1	1	2	2	2	1	2	1	2	2	1	1	1	1	1	3	1	3	3	1	1	2	2	1	3	3	1	3	3	3	1	2	1
84	31	6018381	649	4	3	2	1	5	NA	NA	NA	NA	NA	NA	NA	NA	NA	NA	NA	NA	NA	NA	NA	NA	NA	NA	NA	NA	NA	NA	NA	NA	NA	NA	NA	NA	NA	NA	NA	NA	NA	NA	NA	NA	NA	NA	NA	NA	NA
1638	31	6018381	2009	3	3	2	1	4	NA	NA	NA	NA	NA	NA	NA	NA	NA	NA	NA	NA	NA	NA	NA	NA	NA	NA	NA	NA	NA	NA	NA	NA	NA	NA	NA	NA	NA	NA	NA	NA	NA	NA	NA	NA	NA	NA	NA	NA	NA
657	31	6018381	773	1	3	1	2	5	6	5	4	6	8	3	3	3	1	1	1	3	3	1	1	2	2	2	3	1	1	1	1	1	1	1	2	1	3	3	3	2	3	3	3	1	2	2	2	3	3
997	31	6018381	1104	2	3	1	2	6	4	5	3	5	5	4	1	1	1	3	3	3	1	1	3	2	2	2	1	3	3	3	2	3	2	2	1	3	3	1	2	2	3	3	1	3	1	2	3	3	3
1703	31	6018381	1125	5	3	2	1	5	NA	NA	NA	NA	NA	NA	NA	NA	NA	NA	NA	NA	NA	NA	NA	NA	NA	NA	NA	NA	NA	NA	NA	NA	NA	NA	NA	NA	NA	NA	NA	NA	NA	NA	NA	NA	NA	NA	NA	NA	NA
983	31	6018381	1311	4	3	2	2	7	NA	NA	NA	NA	NA	NA	NA	NA	NA	NA	NA	NA	NA	NA	NA	NA	NA	NA	NA	NA	NA	NA	NA	NA	NA	NA	NA	NA	NA	NA	NA	NA	NA	NA	NA	NA	NA	NA	NA	NA	NA
795	31	6018381	481	1	3	1	1	7	5	6	6	5	7	5	5	5	4	1	1	1	1	3	2	1	2	1	2	1	1	1	1	2	2	1	1	1	1	2	1	2	1	1	1	1	1	1	2	2	2
1064	31	6018381	778	4	3	2	1	8	NA	NA	NA	NA	NA	NA	NA	NA	NA	NA	NA	NA	NA	NA	NA	NA	NA	NA	NA	NA	NA	NA	NA	NA	NA	NA	NA	NA	NA	NA	NA	NA	NA	NA	NA	NA	NA	NA	NA	NA	NA
1615	31	6018381	1023	5	3	1	2	7	7	7	6	7	8	4	1	1	1	1	1	1	1	1	1	1	1	1	1	1	1	1	1	1	1	1	1	1	1	2	3	2	1	1	1	1	1	3	1	1	1
942	31	6018381	1048	3	3	2	2	7	NA	NA	NA	NA	NA	NA	NA	NA	NA	NA	NA	NA	NA	NA	NA	NA	NA	NA	NA	NA	NA	NA	NA	NA	NA	NA	NA	NA	NA	NA	NA	NA	NA	NA	NA	NA	NA	NA	NA	NA	NA
16	31	6018381	886	3	3	2	1	5	NA	NA	NA	NA	NA	NA	NA	NA	NA	NA	NA	NA	NA	NA	NA	NA	NA	NA	NA	NA	NA	NA	NA	NA	NA	NA	NA	NA	NA	NA	NA	NA	NA	NA	NA	NA	NA	NA	NA	NA	NA
1144	32	6018381	-1	3	3	2	1	6	NA	NA	NA	NA	NA	NA	NA	NA	NA	NA	NA	NA	NA	NA	NA	NA	NA	NA	NA	NA	NA	NA	NA	NA	NA	NA	NA	NA	NA	NA	NA	NA	NA	NA	NA	NA	NA	NA	NA	NA	NA
1694	31	6018381	1276	2	3	1	2	4	2	3	2	7	7	4	1	3	1	3	3	1	3	2	2	1	1	1	1	3	1	1	1	1	1	3	1	3	1	3	3	2	1	1	3	3	3	2	3	3	3
832	31	6018381	897	1	3	1	1	8	8	8	7	8	8	5	1	1	1	2	1	2	1	1	1	1	1	2	1	1	1	2	1	1	1	2	2	2	2	1	1	2	2	2	2	2	2	2	2	2	2
1498	31	6018381	584	3	3	1	1	7	5	5	5	7	8	5	2	2	1	2	1	1	2	1	2	1	1	2	3	2	1	1	2	1	3	2	2	3	2	1	2	2	2	1	1	2	2	2	2	2	1
1081	31	6018381	736	1	3	2	1	5	NA	NA	NA	NA	NA	NA	NA	NA	NA	NA	NA	NA	NA	NA	NA	NA	NA	NA	NA	NA	NA	NA	NA	NA	NA	NA	NA	NA	NA	NA	NA	NA	NA	NA	NA	NA	NA	NA	NA	NA	NA
1960	31	6018381	2024	6	3	2	1	6	NA	NA	NA	NA	NA	NA	NA	NA	NA	NA	NA	NA	NA	NA	NA	NA	NA	NA	NA	NA	NA	NA	NA	NA	NA	NA	NA	NA	NA	NA	NA	NA	NA	NA	NA	NA	NA	NA	NA	NA	NA
509	31	6018381	3686	5	3	1	1	6	6	7	6	6	6	3	3	1	1	1	2	2	2	1	2	2	2	3	3	2	2	1	1	2	1	2	2	2	3	2	2	1	2	1	2	2	2	2	2	2	1
1963	31	6018381	1042	6	3	1	2	5	6	6	5	5	6	3	2	2	1	3	3	3	3	3	3	3	3	3	3	3	3	3	3	3	3	3	3	3	3	3	3	3	3	3	3	3	3	3	3	3	3
1347	31	6018381	979	2	3	2	2	4	NA	NA	NA	NA	NA	NA	NA	NA	NA	NA	NA	NA	NA	NA	NA	NA	NA	NA	NA	NA	NA	NA	NA	NA	NA	NA	NA	NA	NA	NA	NA	NA	NA	NA	NA	NA	NA	NA	NA	NA	NA
2029	31	6018381	3197	5	3	2	2	8	NA	NA	NA	NA	NA	NA	NA	NA	NA	NA	NA	NA	NA	NA	NA	NA	NA	NA	NA	NA	NA	NA	NA	NA	NA	NA	NA	NA	NA	NA	NA	NA	NA	NA	NA	NA	NA	NA	NA	NA	NA
1965	31	6018381	832	6	3	1	1	7	6	7	6	6	8	4	1	1	1	1	1	3	3	1	1	1	2	3	3	3	3	3	3	2	1	1	2	2	3	2	2	2	2	2	1	3	3	3	3	3	3
46	32	6018381	-1	3	3	2	2	8	NA	NA	NA	NA	NA	NA	NA	NA	NA	NA	NA	NA	NA	NA	NA	NA	NA	NA	NA	NA	NA	NA	NA	NA	NA	NA	NA	NA	NA	NA	NA	NA	NA	NA	NA	NA	NA	NA	NA	NA	NA
1581	32	6018381	-1	6	3	2	1	8	NA	NA	NA	NA	NA	NA	NA	NA	NA	NA	NA	NA	NA	NA	NA	NA	NA	NA	NA	NA	NA	NA	NA	NA	NA	NA	NA	NA	NA	NA	NA	NA	NA	NA	NA	NA	NA	NA	NA	NA	NA
888	31	6018381	2195	5	3	2	2	8	NA	NA	NA	NA	NA	NA	NA	NA	NA	NA	NA	NA	NA	NA	NA	NA	NA	NA	NA	NA	NA	NA	NA	NA	NA	NA	NA	NA	NA	NA	NA	NA	NA	NA	NA	NA	NA	NA	NA	NA	NA
756	31	6018381	854	2	3	1	2	8	8	4	4	5	7	2	2	1	1	1	2	2	1	1	2	2	2	3	1	3	3	1	1	2	1	2	2	2	2	2	2	2	2	2	1	2	2	2	1	2	2
1645	31	6018381	1457	4	3	2	2	7	NA	NA	NA	NA	NA	NA	NA	NA	NA	NA	NA	NA	NA	NA	NA	NA	NA	NA	NA	NA	NA	NA	NA	NA	NA	NA	NA	NA	NA	NA	NA	NA	NA	NA	NA	NA	NA	NA	NA	NA	NA
1951	31	6018381	4932	3	3	2	2	4	NA	NA	NA	NA	NA	NA	NA	NA	NA	NA	NA	NA	NA	NA	NA	NA	NA	NA	NA	NA	NA	NA	NA	NA	NA	NA	NA	NA	NA	NA	NA	NA	NA	NA	NA	NA	NA	NA	NA	NA	NA
671	31	6018381	734	2	3	2	2	6	NA	NA	NA	NA	NA	NA	NA	NA	NA	NA	NA	NA	NA	NA	NA	NA	NA	NA	NA	NA	NA	NA	NA	NA	NA	NA	NA	NA	NA	NA	NA	NA	NA	NA	NA	NA	NA	NA	NA	NA	NA
1208	31	6018381	633	3	3	1	1	7	6	7	6	7	8	4	2	2	1	1	2	3	2	1	1	2	1	1	2	3	2	1	3	3	2	3	1	1	2	1	2	2	1	1	2	1	3	1	3	3	3
102	31	6018381	722	6	3	2	2	5	NA	NA	NA	NA	NA	NA	NA	NA	NA	NA	NA	NA	NA	NA	NA	NA	NA	NA	NA	NA	NA	NA	NA	NA	NA	NA	NA	NA	NA	NA	NA	NA	NA	NA	NA	NA	NA	NA	NA	NA	NA
1760	31	6018381	787	1	3	1	2	7	5	5	4	6	6	4	1	2	1	1	2	3	3	1	1	1	1	1	3	1	1	1	2	3	2	1	2	3	3	3	3	3	3	3	3	3	3	3	2	1	3
1681	31	6018381	1023	6	3	2	1	8	NA	NA	NA	NA	NA	NA	NA	NA	NA	NA	NA	NA	NA	NA	NA	NA	NA	NA	NA	NA	NA	NA	NA	NA	NA	NA	NA	NA	NA	NA	NA	NA	NA	NA	NA	NA	NA	NA	NA	NA	NA
1045	31	6018381	1525	1	3	2	1	5	NA	NA	NA	NA	NA	NA	NA	NA	NA	NA	NA	NA	NA	NA	NA	NA	NA	NA	NA	NA	NA	NA	NA	NA	NA	NA	NA	NA	NA	NA	NA	NA	NA	NA	NA	NA	NA	NA	NA	NA	NA
1992	32	6018381	-1	4	3	1	2	4	5	7	6	4	8	1	3	2	1	1	1	2	2	1	1	1	1	2	2	2	2	1	1	2	1	2	2	3	1	2	2	2	1	1	1	3	3	3	1	2	3
1642	31	6018381	1062	3	3	1	2	5	7	5	4	8	8	4	1	1	1	1	2	3	2	1	2	1	2	1	2	1	1	1	1	1	1	1	1	1	1	1	1	2	2	1	2	3	3	3	3	3	3
434	31	6018381	1142	4	3	2	1	7	NA	NA	NA	NA	NA	NA	NA	NA	NA	NA	NA	NA	NA	NA	NA	NA	NA	NA	NA	NA	NA	NA	NA	NA	NA	NA	NA	NA	NA	NA	NA	NA	NA	NA	NA	NA	NA	NA	NA	NA	NA
396	31	6018381	861	3	3	2	2	8	NA	NA	NA	NA	NA	NA	NA	NA	NA	NA	NA	NA	NA	NA	NA	NA	NA	NA	NA	NA	NA	NA	NA	NA	NA	NA	NA	NA	NA	NA	NA	NA	NA	NA	NA	NA	NA	NA	NA	NA	NA
831	31	6018381	741	5	3	1	2	8	6	8	6	6	7	4	1	1	1	2	1	1	2	2	2	1	2	2	2	1	1	2	2	1	2	2	2	2	1	1	2	2	2	2	2	2	1	3	1	2	1
634	31	6018381	758	4	3	1	2	4	2	2	4	4	3	1	5	4	2	3	3	3	3	3	3	3	3	3	3	3	3	3	3	3	3	3	3	3	3	3	3	3	3	3	3	3	3	3	3	3	3
433	31	6018381	690	4	3	2	1	4	NA	NA	NA	NA	NA	NA	NA	NA	NA	NA	NA	NA	NA	NA	NA	NA	NA	NA	NA	NA	NA	NA	NA	NA	NA	NA	NA	NA	NA	NA	NA	NA	NA	NA	NA	NA	NA	NA	NA	NA	NA
1094	31	6018381	1899	5	3	1	1	8	6	6	5	6	8	4	3	2	1	1	2	2	2	1	2	1	2	3	1	3	3	1	1	2	1	2	2	3	1	3	3	2	2	2	1	3	3	3	3	3	3
1743	31	6018381	2803	6	3	2	1	4	NA	NA	NA	NA	NA	NA	NA	NA	NA	NA	NA	NA	NA	NA	NA	NA	NA	NA	NA	NA	NA	NA	NA	NA	NA	NA	NA	NA	NA	NA	NA	NA	NA	NA	NA	NA	NA	NA	NA	NA	NA
1502	31	6018381	1698	2	3	1	1	7	6	5	6	7	8	4	2	3	2	1	1	3	3	1	1	2	3	1	3	2	3	1	1	1	1	1	1	1	3	3	3	1	3	3	3	3	3	3	3	1	3
172	31	6018381	588	6	3	2	2	4	NA	NA	NA	NA	NA	NA	NA	NA	NA	NA	NA	NA	NA	NA	NA	NA	NA	NA	NA	NA	NA	NA	NA	NA	NA	NA	NA	NA	NA	NA	NA	NA	NA	NA	NA	NA	NA	NA	NA	NA	NA
165	31	6018381	799	1	3	2	1	6	NA	NA	NA	NA	NA	NA	NA	NA	NA	NA	NA	NA	NA	NA	NA	NA	NA	NA	NA	NA	NA	NA	NA	NA	NA	NA	NA	NA	NA	NA	NA	NA	NA	NA	NA	NA	NA	NA	NA	NA	NA
789	31	6018381	1578	5	3	2	2	7	NA	NA	NA	NA	NA	NA	NA	NA	NA	NA	NA	NA	NA	NA	NA	NA	NA	NA	NA	NA	NA	NA	NA	NA	NA	NA	NA	NA	NA	NA	NA	NA	NA	NA	NA	NA	NA	NA	NA	NA	NA
1688	31	6018381	868	4	3	1	2	8	4	6	4	7	6	3	3	5	3	3	3	3	3	3	3	3	3	2	1	1	1	2	1	2	1	2	2	2	2	3	3	3	3	3	3	3	3	3	3	3	3
421	31	6018381	1947	6	3	2	2	7	NA	NA	NA	NA	NA	NA	NA	NA	NA	NA	NA	NA	NA	NA	NA	NA	NA	NA	NA	NA	NA	NA	NA	NA	NA	NA	NA	NA	NA	NA	NA	NA	NA	NA	NA	NA	NA	NA	NA	NA	NA
1244	31	6018381	538	5	3	1	1	8	6	7	6	7	7	4	3	4	5	2	1	1	2	1	3	3	2	1	2	2	3	3	1	3	2	1	2	1	3	2	3	1	1	3	2	2	1	1	1	2	3
1263	31	6018381	1089	4	3	1	1	8	3	7	6	7	7	3	3	3	1	1	2	3	3	1	1	1	2	1	2	3	1	1	1	1	1	2	2	3	1	1	1	2	2	2	2	3	3	3	3	3	3
990	31	6018381	1224	3	3	2	2	8	NA	NA	NA	NA	NA	NA	NA	NA	NA	NA	NA	NA	NA	NA	NA	NA	NA	NA	NA	NA	NA	NA	NA	NA	NA	NA	NA	NA	NA	NA	NA	NA	NA	NA	NA	NA	NA	NA	NA	NA	NA
655	31	6018381	1163	6	3	2	2	7	NA	NA	NA	NA	NA	NA	NA	NA	NA	NA	NA	NA	NA	NA	NA	NA	NA	NA	NA	NA	NA	NA	NA	NA	NA	NA	NA	NA	NA	NA	NA	NA	NA	NA	NA	NA	NA	NA	NA	NA	NA
423	31	6018381	1642	1	3	1	1	5	4	5	5	8	6	4	1	3	2	3	3	1	1	2	1	1	1	2	1	1	1	2	1	1	1	1	1	1	1	2	2	2	1	2	1	1	2	1	1	3	2
570	31	6018381	1164	4	3	2	1	7	NA	NA	NA	NA	NA	NA	NA	NA	NA	NA	NA	NA	NA	NA	NA	NA	NA	NA	NA	NA	NA	NA	NA	NA	NA	NA	NA	NA	NA	NA	NA	NA	NA	NA	NA	NA	NA	NA	NA	NA	NA
715	31	6018381	654	6	3	1	1	7	6	8	8	7	7	4	3	1	3	3	2	3	2	2	3	3	3	3	3	3	3	3	3	3	3	3	3	0	3	3	3	3	3	3	3	3	3	3	3	3	3
1389	31	6018381	1647	1	3	1	1	5	3	4	3	2	4	3	2	2	3	1	1	1	1	1	1	2	2	1	2	2	2	1	1	2	2	2	2	1	2	2	1	2	2	2	1	2	1	2	1	2	1
1577	31	6018381	668	1	3	2	2	4	NA	NA	NA	NA	NA	NA	NA	NA	NA	NA	NA	NA	NA	NA	NA	NA	NA	NA	NA	NA	NA	NA	NA	NA	NA	NA	NA	NA	NA	NA	NA	NA	NA	NA	NA	NA	NA	NA	NA	NA	NA
638	31	6018381	1237	1	3	1	2	4	5	5	3	8	6	4	1	1	1	1	1	1	1	1	1	1	1	1	1	1	1	3	1	1	1	3	1	3	2	1	1	2	2	2	2	3	3	3	3	3	3
952	31	6018381	1944	3	3	1	2	6	8	8	8	7	8	5	1	1	1	1	1	1	1	1	1	1	1	2	1	1	1	1	1	1	1	1	1	2	2	1	2	1	2	2	2	2	2	2	2	2	2
394	31	6018381	1703	5	3	1	1	5	6	6	0	5	8	3	3	2	1	1	1	1	1	1	1	1	1	1	1	1	1	1	1	1	1	1	1	1	1	3	3	3	1	3	3	1	1	1	3	1	1
1731	31	6018381	2229	3	3	2	2	5	NA	NA	NA	NA	NA	NA	NA	NA	NA	NA	NA	NA	NA	NA	NA	NA	NA	NA	NA	NA	NA	NA	NA	NA	NA	NA	NA	NA	NA	NA	NA	NA	NA	NA	NA	NA	NA	NA	NA	NA	NA
1309	31	6018381	896	2	3	2	2	8	NA	NA	NA	NA	NA	NA	NA	NA	NA	NA	NA	NA	NA	NA	NA	NA	NA	NA	NA	NA	NA	NA	NA	NA	NA	NA	NA	NA	NA	NA	NA	NA	NA	NA	NA	NA	NA	NA	NA	NA	NA
1923	31	6018381	1685	3	3	1	2	6	6	6	6	7	8	4	1	2	1	1	1	1	1	1	1	1	3	2	1	1	1	1	1	1	1	1	1	3	1	1	3	3	3	1	3	1	1	1	1	3	2
56	31	6018381	904	2	3	1	1	6	3	4	3	5	5	2	5	3	4	1	1	2	2	1	1	2	2	2	2	1	2	1	1	2	1	2	2	1	2	1	2	2	1	2	2	2	2	2	2	2	2
647	31	6018381	1869	4	3	2	2	7	NA	NA	NA	NA	NA	NA	NA	NA	NA	NA	NA	NA	NA	NA	NA	NA	NA	NA	NA	NA	NA	NA	NA	NA	NA	NA	NA	NA	NA	NA	NA	NA	NA	NA	NA	NA	NA	NA	NA	NA	NA
1043	31	6018381	2392	3	3	1	1	6	6	6	6	6	6	4	2	2	1	1	1	1	1	1	1	1	1	1	1	1	1	1	1	1	2	2	2	1	1	2	2	2	2	2	1	2	2	2	2	2	2
915	31	6018381	727	5	3	2	1	7	NA	NA	NA	NA	NA	NA	NA	NA	NA	NA	NA	NA	NA	NA	NA	NA	NA	NA	NA	NA	NA	NA	NA	NA	NA	NA	NA	NA	NA	NA	NA	NA	NA	NA	NA	NA	NA	NA	NA	NA	NA
360	31	6018381	753	4	3	1	1	6	6	5	4	3	5	3	3	3	3	3	3	3	3	3	3	3	3	3	3	3	3	3	3	3	3	3	3	3	3	3	3	3	3	3	3	3	3	3	3	3	3
1002	31	6018381	1017	3	3	2	1	5	NA	NA	NA	NA	NA	NA	NA	NA	NA	NA	NA	NA	NA	NA	NA	NA	NA	NA	NA	NA	NA	NA	NA	NA	NA	NA	NA	NA	NA	NA	NA	NA	NA	NA	NA	NA	NA	NA	NA	NA	NA
804	31	6018381	703	3	3	1	1	5	2	6	4	6	5	2	2	4	1	1	3	2	3	2	2	1	1	1	1	1	2	1	1	1	1	2	2	1	2	3	3	2	2	1	1	2	2	2	1	2	2
1740	31	6018381	2147	4	3	2	2	7	NA	NA	NA	NA	NA	NA	NA	NA	NA	NA	NA	NA	NA	NA	NA	NA	NA	NA	NA	NA	NA	NA	NA	NA	NA	NA	NA	NA	NA	NA	NA	NA	NA	NA	NA	NA	NA	NA	NA	NA	NA
230	32	6018381	-1	5	3	2	1	5	NA	NA	NA	NA	NA	NA	NA	NA	NA	NA	NA	NA	NA	NA	NA	NA	NA	NA	NA	NA	NA	NA	NA	NA	NA	NA	NA	NA	NA	NA	NA	NA	NA	NA	NA	NA	NA	NA	NA	NA	NA
324	31	6018381	3333	5	3	1	1	6	4	6	4	4	7	3	3	1	1	1	2	1	2	2	1	1	1	1	2	1	1	1	1	1	1	2	1	2	1	2	1	2	1	1	1	2	2	2	2	2	1
1836	31	6018381	3303	6	3	2	2	8	NA	NA	NA	NA	NA	NA	NA	NA	NA	NA	NA	NA	NA	NA	NA	NA	NA	NA	NA	NA	NA	NA	NA	NA	NA	NA	NA	NA	NA	NA	NA	NA	NA	NA	NA	NA	NA	NA	NA	NA	NA
9	31	6018381	2935	5	3	1	2	8	7	6	6	6	6	4	2	1	1	1	3	1	1	1	1	1	3	1	3	1	1	1	1	3	3	3	1	1	1	1	1	1	3	3	2	2	1	1	2	2	1
516	31	6018381	1286	6	3	2	1	5	NA	NA	NA	NA	NA	NA	NA	NA	NA	NA	NA	NA	NA	NA	NA	NA	NA	NA	NA	NA	NA	NA	NA	NA	NA	NA	NA	NA	NA	NA	NA	NA	NA	NA	NA	NA	NA	NA	NA	NA	NA
1491	31	6018381	1359	6	3	2	2	5	NA	NA	NA	NA	NA	NA	NA	NA	NA	NA	NA	NA	NA	NA	NA	NA	NA	NA	NA	NA	NA	NA	NA	NA	NA	NA	NA	NA	NA	NA	NA	NA	NA	NA	NA	NA	NA	NA	NA	NA	NA
76	32	6018381	-1	1	3	1	1	7	6	6	4	4	8	4	2	2	3	1	2	1	2	1	2	2	2	2	2	2	2	3	2	2	2	1	2	2	2	3	2	1	2	2	1	1	2	2	2	2	2
1709	31	6018381	689	1	3	1	1	5	3	4	5	5	6	4	1	1	2	1	2	1	1	1	1	1	1	1	1	1	1	1	1	1	1	1	1	1	1	1	1	1	1	1	1	1	1	1	1	1	1
1609	31	6018381	1593	1	3	2	2	6	NA	NA	NA	NA	NA	NA	NA	NA	NA	NA	NA	NA	NA	NA	NA	NA	NA	NA	NA	NA	NA	NA	NA	NA	NA	NA	NA	NA	NA	NA	NA	NA	NA	NA	NA	NA	NA	NA	NA	NA	NA
1039	32	6018381	-1	3	3	1	2	5	6	3	3	4	5	2	2	3	3	3	1	3	3	1	1	3	3	3	3	3	3	3	3	2	3	2	2	1	2	3	3	2	3	3	1	3	3	3	3	3	3
640	31	6018381	1093	6	3	2	1	8	NA	NA	NA	NA	NA	NA	NA	NA	NA	NA	NA	NA	NA	NA	NA	NA	NA	NA	NA	NA	NA	NA	NA	NA	NA	NA	NA	NA	NA	NA	NA	NA	NA	NA	NA	NA	NA	NA	NA	NA	NA
1903	31	6018381	1422	5	3	1	1	7	6	7	6	6	7	4	2	1	1	1	3	3	3	1	1	1	1	2	1	1	1	3	1	3	3	3	1	1	1	3	3	3	3	3	3	1	1	1	1	3	3
1484	31	6018381	621	1	3	2	1	7	NA	NA	NA	NA	NA	NA	NA	NA	NA	NA	NA	NA	NA	NA	NA	NA	NA	NA	NA	NA	NA	NA	NA	NA	NA	NA	NA	NA	NA	NA	NA	NA	NA	NA	NA	NA	NA	NA	NA	NA	NA
1934	32	6018381	-1	2	3	1	1	5	4	5	4	5	5	5	1	3	1	1	1	2	2	1	1	1	1	2	2	3	3	3	3	1	2	2	2	2	1	1	1	2	2	2	1	3	3	3	3	2	2
107	31	6018381	1559	5	3	2	2	7	NA	NA	NA	NA	NA	NA	NA	NA	NA	NA	NA	NA	NA	NA	NA	NA	NA	NA	NA	NA	NA	NA	NA	NA	NA	NA	NA	NA	NA	NA	NA	NA	NA	NA	NA	NA	NA	NA	NA	NA	NA
866	31	6018381	917	2	3	2	1	8	NA	NA	NA	NA	NA	NA	NA	NA	NA	NA	NA	NA	NA	NA	NA	NA	NA	NA	NA	NA	NA	NA	NA	NA	NA	NA	NA	NA	NA	NA	NA	NA	NA	NA	NA	NA	NA	NA	NA	NA	NA
93	31	6018381	1386	1	3	2	1	6	NA	NA	NA	NA	NA	NA	NA	NA	NA	NA	NA	NA	NA	NA	NA	NA	NA	NA	NA	NA	NA	NA	NA	NA	NA	NA	NA	NA	NA	NA	NA	NA	NA	NA	NA	NA	NA	NA	NA	NA	NA
673	31	6018381	638	6	3	2	1	6	NA	NA	NA	NA	NA	NA	NA	NA	NA	NA	NA	NA	NA	NA	NA	NA	NA	NA	NA	NA	NA	NA	NA	NA	NA	NA	NA	NA	NA	NA	NA	NA	NA	NA	NA	NA	NA	NA	NA	NA	NA
2004	31	6018381	646	4	3	2	1	8	NA	NA	NA	NA	NA	NA	NA	NA	NA	NA	NA	NA	NA	NA	NA	NA	NA	NA	NA	NA	NA	NA	NA	NA	NA	NA	NA	NA	NA	NA	NA	NA	NA	NA	NA	NA	NA	NA	NA	NA	NA
1085	31	6018381	2750	2	3	1	2	7	7	7	7	7	7	4	0	1	0	1	1	2	1	1	1	1	1	1	1	1	1	1	1	1	1	1	1	1	1	1	1	1	1	1	1	1	1	1	1	1	1
1859	31	6018381	1179	3	3	1	2	5	6	6	6	6	8	3	2	2	1	1	2	2	3	1	1	1	2	1	3	3	3	3	1	1	2	2	2	1	1	1	1	2	2	2	3	2	1	2	1	2	2
967	31	6018381	1291	5	3	1	2	7	4	8	6	5	6	3	2	4	3	1	1	1	2	3	1	1	1	1	1	2	3	2	1	3	1	2	1	1	1	1	2	1	2	1	3	3	1	2	2	1	1
811	31	6018381	1910	5	3	2	1	7	NA	NA	NA	NA	NA	NA	NA	NA	NA	NA	NA	NA	NA	NA	NA	NA	NA	NA	NA	NA	NA	NA	NA	NA	NA	NA	NA	NA	NA	NA	NA	NA	NA	NA	NA	NA	NA	NA	NA	NA	NA
1492	31	6018381	1584	4	3	1	2	8	3	5	3	7	8	4	1	4	2	1	2	2	2	3	1	3	3	3	2	1	3	1	1	3	3	3	1	1	3	1	3	2	3	3	1	3	3	3	3	1	2
1424	31	6018381	1879	3	3	1	2	8	7	7	6	8	8	5	1	1	1	2	1	2	2	1	1	2	2	2	2	2	2	1	1	2	1	1	1	1	2	1	1	2	1	1	2	2	2	2	1	2	1
1604	32	6018381	-1	4	3	1	2	8	6	6	4	5	6	2	1	1	1	1	2	2	2	1	1	2	2	2	2	2	2	1	1	1	1	1	2	1	2	2	2	2	2	2	1	1	2	1	2	2	1
1323	31	6018381	831	2	3	1	1	4	4	5	4	5	5	3	3	1	1	1	1	3	3	1	3	1	1	3	3	3	3	3	3	3	3	3	3	1	1	3	3	3	3	3	1	3	3	3	3	3	3
97	31	6018381	1227	3	3	2	2	5	NA	NA	NA	NA	NA	NA	NA	NA	NA	NA	NA	NA	NA	NA	NA	NA	NA	NA	NA	NA	NA	NA	NA	NA	NA	NA	NA	NA	NA	NA	NA	NA	NA	NA	NA	NA	NA	NA	NA	NA	NA
1017	31	6018381	1350	2	3	1	1	6	6	6	1	4	8	5	1	2	1	1	2	1	1	1	1	1	1	1	1	1	1	1	1	1	1	1	1	1	2	1	1	3	2	2	2	2	2	2	2	2	2
71	31	6018381	978	4	3	2	2	8	NA	NA	NA	NA	NA	NA	NA	NA	NA	NA	NA	NA	NA	NA	NA	NA	NA	NA	NA	NA	NA	NA	NA	NA	NA	NA	NA	NA	NA	NA	NA	NA	NA	NA	NA	NA	NA	NA	NA	NA	NA
1236	31	6018381	601	1	3	2	2	8	NA	NA	NA	NA	NA	NA	NA	NA	NA	NA	NA	NA	NA	NA	NA	NA	NA	NA	NA	NA	NA	NA	NA	NA	NA	NA	NA	NA	NA	NA	NA	NA	NA	NA	NA	NA	NA	NA	NA	NA	NA
1884	31	6018381	844	4	3	1	1	8	7	7	7	8	8	4	1	1	1	1	2	3	1	1	1	2	1	3	3	1	3	1	1	2	1	1	1	2	3	3	3	3	3	3	3	3	3	3	2	2	2
1705	31	6018381	1655	1	3	2	2	6	NA	NA	NA	NA	NA	NA	NA	NA	NA	NA	NA	NA	NA	NA	NA	NA	NA	NA	NA	NA	NA	NA	NA	NA	NA	NA	NA	NA	NA	NA	NA	NA	NA	NA	NA	NA	NA	NA	NA	NA	NA
458	31	6018381	1404	5	3	2	1	7	NA	NA	NA	NA	NA	NA	NA	NA	NA	NA	NA	NA	NA	NA	NA	NA	NA	NA	NA	NA	NA	NA	NA	NA	NA	NA	NA	NA	NA	NA	NA	NA	NA	NA	NA	NA	NA	NA	NA	NA	NA
1477	31	6018381	596	3	3	1	1	8	3	5	6	4	6	2	3	3	3	1	1	2	1	2	1	3	2	1	2	1	1	2	1	2	1	2	1	2	2	1	2	2	1	1	2	1	2	2	2	2	1
1162	31	6018381	1061	5	3	2	2	8	NA	NA	NA	NA	NA	NA	NA	NA	NA	NA	NA	NA	NA	NA	NA	NA	NA	NA	NA	NA	NA	NA	NA	NA	NA	NA	NA	NA	NA	NA	NA	NA	NA	NA	NA	NA	NA	NA	NA	NA	NA
1264	31	6018381	1814	6	3	1	1	5	5	6	6	5	6	3	2	2	3	1	2	3	1	3	1	3	3	3	1	2	2	0	3	2	1	3	3	1	1	3	2	1	2	2	1	1	2	2	2	2	1
1571	31	6018381	871	4	3	1	1	6	4	5	6	6	3	2	3	2	3	2	1	2	2	1	2	3	3	3	2	3	1	3	2	2	2	1	2	1	1	3	2	1	0	2	1	2	1	3	2	3	2
231	31	6018381	1264	6	3	2	2	8	NA	NA	NA	NA	NA	NA	NA	NA	NA	NA	NA	NA	NA	NA	NA	NA	NA	NA	NA	NA	NA	NA	NA	NA	NA	NA	NA	NA	NA	NA	NA	NA	NA	NA	NA	NA	NA	NA	NA	NA	NA
82	31	6018381	1254	5	3	2	1	7	NA	NA	NA	NA	NA	NA	NA	NA	NA	NA	NA	NA	NA	NA	NA	NA	NA	NA	NA	NA	NA	NA	NA	NA	NA	NA	NA	NA	NA	NA	NA	NA	NA	NA	NA	NA	NA	NA	NA	NA	NA
162	32	6018381	-1	2	3	1	1	6	8	5	3	5	7	4	1	1	1	1	1	2	2	1	1	2	2	3	2	2	2	1	1	2	1	2	2	1	1	2	2	2	1	2	1	2	2	2	2	2	2
1468	31	6018381	657	3	3	2	2	4	NA	NA	NA	NA	NA	NA	NA	NA	NA	NA	NA	NA	NA	NA	NA	NA	NA	NA	NA	NA	NA	NA	NA	NA	NA	NA	NA	NA	NA	NA	NA	NA	NA	NA	NA	NA	NA	NA	NA	NA	NA
1285	31	6018381	2186	2	3	1	1	7	8	1	1	4	8	2	4	4	4	3	1	2	2	2	1	2	1	2	2	1	2	1	1	2	3	2	2	3	2	1	3	1	3	3	3	1	2	3	1	2	2
1066	31	6018381	1386	6	3	2	2	8	NA	NA	NA	NA	NA	NA	NA	NA	NA	NA	NA	NA	NA	NA	NA	NA	NA	NA	NA	NA	NA	NA	NA	NA	NA	NA	NA	NA	NA	NA	NA	NA	NA	NA	NA	NA	NA	NA	NA	NA	NA
1104	32	6018381	-1	1	3	1	2	5	6	5	5	5	6	2	1	1	1	1	2	3	3	1	3	1	2	1	3	2	3	1	1	2	2	2	2	1	1	2	3	2	1	1	1	2	1	3	2	2	3
1214	31	6018381	797	4	3	1	2	8	4	6	6	6	8	5	1	2	3	3	3	2	1	2	2	1	1	3	2	3	2	3	1	3	2	3	2	1	2	2	3	1	3	3	1	2	3	3	3	2	2
1411	31	6018381	800	5	3	2	1	8	NA	NA	NA	NA	NA	NA	NA	NA	NA	NA	NA	NA	NA	NA	NA	NA	NA	NA	NA	NA	NA	NA	NA	NA	NA	NA	NA	NA	NA	NA	NA	NA	NA	NA	NA	NA	NA	NA	NA	NA	NA
291	32	6018381	-1	6	3	1	1	8	8	8	8	3	8	4	1	1	1	1	1	2	2	1	1	1	1	2	1	3	2	1	2	2	1	1	2	3	3	1	2	2	1	3	2	1	2	2	1	1	2
1600	31	6018381	764	1	3	2	2	6	NA	NA	NA	NA	NA	NA	NA	NA	NA	NA	NA	NA	NA	NA	NA	NA	NA	NA	NA	NA	NA	NA	NA	NA	NA	NA	NA	NA	NA	NA	NA	NA	NA	NA	NA	NA	NA	NA	NA	NA	NA
1780	31	6018381	519	3	3	2	1	8	NA	NA	NA	NA	NA	NA	NA	NA	NA	NA	NA	NA	NA	NA	NA	NA	NA	NA	NA	NA	NA	NA	NA	NA	NA	NA	NA	NA	NA	NA	NA	NA	NA	NA	NA	NA	NA	NA	NA	NA	NA
1329	31	6018381	604	2	3	1	2	7	6	6	5	3	6	4	3	4	4	2	3	3	3	3	3	3	3	3	3	3	3	3	3	3	3	3	3	3	3	3	3	3	3	3	3	1	3	3	2	3	2
1686	31	6018381	1282	6	3	1	2	4	3	3	1	4	3	2	2	3	1	1	3	3	1	1	3	1	1	1	2	1	3	1	2	1	3	1	1	1	1	1	1	1	2	1	2	0	1	1	3	3	2
1611	32	6018381	-1	1	3	1	2	8	4	4	5	4	5	3	2	3	4	3	1	3	1	3	3	2	3	3	3	3	3	3	3	3	3	3	3	3	3	3	3	3	3	3	3	3	3	3	3	3	3
1435	31	6018381	2601	2	3	2	1	5	NA	NA	NA	NA	NA	NA	NA	NA	NA	NA	NA	NA	NA	NA	NA	NA	NA	NA	NA	NA	NA	NA	NA	NA	NA	NA	NA	NA	NA	NA	NA	NA	NA	NA	NA	NA	NA	NA	NA	NA	NA
54	32	6018381	-1	5	3	1	2	6	5	5	4	7	7	4	1	2	2	1	1	3	3	1	1	1	3	3	1	3	3	3	1	1	3	1	1	1	1	3	3	3	1	1	1	3	1	3	1	1	3
628	31	6018381	2257	2	3	1	1	4	2	5	3	5	6	2	4	3	3	3	1	3	2	1	1	2	2	3	2	2	2	1	3	2	3	3	2	3	1	1	3	2	3	3	3	3	3	3	3	3	3
343	31	6018381	1006	3	3	1	1	5	7	6	6	6	5	3	1	1	1	1	1	3	3	2	1	1	2	2	3	3	3	1	1	2	2	2	2	1	1	2	2	1	3	3	1	3	3	3	3	3	3
233	31	6018381	1092	4	3	2	2	8	NA	NA	NA	NA	NA	NA	NA	NA	NA	NA	NA	NA	NA	NA	NA	NA	NA	NA	NA	NA	NA	NA	NA	NA	NA	NA	NA	NA	NA	NA	NA	NA	NA	NA	NA	NA	NA	NA	NA	NA	NA
1909	32	6018381	-1	6	3	1	2	6	6	8	6	6	8	3	2	1	2	1	2	2	2	1	1	2	2	2	2	1	2	1	1	1	1	1	2	3	1	1	3	3	3	1	2	1	1	1	2	2	1
253	31	6018381	1915	5	3	2	2	7	NA	NA	NA	NA	NA	NA	NA	NA	NA	NA	NA	NA	NA	NA	NA	NA	NA	NA	NA	NA	NA	NA	NA	NA	NA	NA	NA	NA	NA	NA	NA	NA	NA	NA	NA	NA	NA	NA	NA	NA	NA
1651	31	6018381	1887	6	3	1	1	6	8	7	6	6	7	4	3	5	1	1	1	2	1	2	1	1	1	2	2	2	2	2	2	1	1	1	1	1	1	1	1	1	1	1	1	1	1	1	1	1	1
1082	31	6018381	1132	6	3	1	2	4	5	6	4	5	6	4	1	2	1	1	1	3	3	1	1	1	1	3	1	1	3	3	1	1	2	3	3	3	2	3	1	1	3	2	3	3	1	1	3	3	3
1802	31	6018381	842	2	3	2	1	8	NA	NA	NA	NA	NA	NA	NA	NA	NA	NA	NA	NA	NA	NA	NA	NA	NA	NA	NA	NA	NA	NA	NA	NA	NA	NA	NA	NA	NA	NA	NA	NA	NA	NA	NA	NA	NA	NA	NA	NA	NA
943	31	6018381	544	3	3	2	1	8	NA	NA	NA	NA	NA	NA	NA	NA	NA	NA	NA	NA	NA	NA	NA	NA	NA	NA	NA	NA	NA	NA	NA	NA	NA	NA	NA	NA	NA	NA	NA	NA	NA	NA	NA	NA	NA	NA	NA	NA	NA
372	31	6018381	528	2	3	1	2	5	6	6	6	6	0	5	1	3	3	1	1	2	2	1	1	1	2	2	1	1	1	1	1	2	1	1	1	1	1	1	1	1	1	2	2	2	2	2	1	2	1
749	31	6018381	723	2	3	2	2	4	NA	NA	NA	NA	NA	NA	NA	NA	NA	NA	NA	NA	NA	NA	NA	NA	NA	NA	NA	NA	NA	NA	NA	NA	NA	NA	NA	NA	NA	NA	NA	NA	NA	NA	NA	NA	NA	NA	NA	NA	NA
886	31	6018381	888	4	3	1	2	4	4	2	4	4	6	2	3	2	2	1	1	3	3	2	2	1	3	3	2	1	1	1	1	1	1	1	2	3	3	1	1	3	3	3	3	1	3	1	2	2	2
849	31	6018381	1073	1	3	2	1	4	NA	NA	NA	NA	NA	NA	NA	NA	NA	NA	NA	NA	NA	NA	NA	NA	NA	NA	NA	NA	NA	NA	NA	NA	NA	NA	NA	NA	NA	NA	NA	NA	NA	NA	NA	NA	NA	NA	NA	NA	NA
1048	31	6018381	2070	1	3	2	2	5	NA	NA	NA	NA	NA	NA	NA	NA	NA	NA	NA	NA	NA	NA	NA	NA	NA	NA	NA	NA	NA	NA	NA	NA	NA	NA	NA	NA	NA	NA	NA	NA	NA	NA	NA	NA	NA	NA	NA	NA	NA
1467	31	6018381	1195	4	3	1	1	7	6	6	4	4	7	5	2	1	1	1	1	2	2	1	1	2	2	2	2	2	3	1	2	1	2	2	2	1	3	2	2	2	2	3	1	1	2	1	2	2	1
603	31	6018381	868	3	3	2	1	8	NA	NA	NA	NA	NA	NA	NA	NA	NA	NA	NA	NA	NA	NA	NA	NA	NA	NA	NA	NA	NA	NA	NA	NA	NA	NA	NA	NA	NA	NA	NA	NA	NA	NA	NA	NA	NA	NA	NA	NA	NA
805	32	6018381	-1	1	3	2	1	6	NA	NA	NA	NA	NA	NA	NA	NA	NA	NA	NA	NA	NA	NA	NA	NA	NA	NA	NA	NA	NA	NA	NA	NA	NA	NA	NA	NA	NA	NA	NA	NA	NA	NA	NA	NA	NA	NA	NA	NA	NA
1177	31	6018381	692	4	3	1	1	4	4	5	4	4	4	3	3	3	3	2	2	3	1	2	3	1	1	3	2	1	3	2	1	3	1	2	2	1	3	1	1	2	3	3	2	3	3	2	2	3	1
1147	31	6018381	1744	4	3	2	1	7	NA	NA	NA	NA	NA	NA	NA	NA	NA	NA	NA	NA	NA	NA	NA	NA	NA	NA	NA	NA	NA	NA	NA	NA	NA	NA	NA	NA	NA	NA	NA	NA	NA	NA	NA	NA	NA	NA	NA	NA	NA
175	31	6018381	998	2	3	2	1	4	NA	NA	NA	NA	NA	NA	NA	NA	NA	NA	NA	NA	NA	NA	NA	NA	NA	NA	NA	NA	NA	NA	NA	NA	NA	NA	NA	NA	NA	NA	NA	NA	NA	NA	NA	NA	NA	NA	NA	NA	NA
560	31	6018381	1336	6	3	1	1	6	5	7	5	7	7	2	1	2	1	1	2	3	3	1	2	2	2	2	2	2	3	1	3	2	1	2	2	1	3	2	2	2	3	2	1	2	2	2	1	2	2
988	31	6018381	2688	5	3	1	1	5	3	3	2	6	7	2	3	3	1	1	2	3	3	1	2	2	2	2	2	3	2	1	2	3	1	3	2	3	3	3	3	3	3	3	3	3	3	3	3	3	3
779	31	6018381	594	1	3	1	1	5	8	8	4	8	8	4	1	1	1	2	1	2	2	1	2	2	1	0	1	2	1	2	2	2	2	2	2	1	1	0	2	2	2	0	1	2	2	2	2	1	1
562	32	6018381	-1	5	3	1	1	4	5	4	3	6	3	3	2	3	3	1	2	3	1	3	3	1	2	3	3	3	3	3	3	1	1	1	1	3	3	3	3	2	3	3	1	3	2	3	3	3	2
621	31	6018381	632	5	3	2	1	5	NA	NA	NA	NA	NA	NA	NA	NA	NA	NA	NA	NA	NA	NA	NA	NA	NA	NA	NA	NA	NA	NA	NA	NA	NA	NA	NA	NA	NA	NA	NA	NA	NA	NA	NA	NA	NA	NA	NA	NA	NA
1446	31	6018381	845	6	3	1	2	7	7	7	6	6	7	4	1	2	1	1	0	2	3	1	1	1	3	3	3	3	3	1	1	3	3	1	2	1	3	3	3	2	3	3	1	3	3	3	2	2	2
1588	31	6018381	3399	6	3	1	2	6	5	6	6	5	6	3	2	1	1	1	3	2	3	1	3	1	2	1	2	1	2	1	1	3	3	3	3	3	3	3	2	3	3	1	2	1	2	3	1	2	3
844	31	6018381	946	1	3	1	1	8	8	0	5	7	8	5	0	1	0	1	1	3	3	1	1	1	1	1	3	3	3	1	1	3	1	3	1	3	2	2	3	1	3	1	1	3	3	3	1	1	1
370	31	6018381	2525	6	3	2	2	7	NA	NA	NA	NA	NA	NA	NA	NA	NA	NA	NA	NA	NA	NA	NA	NA	NA	NA	NA	NA	NA	NA	NA	NA	NA	NA	NA	NA	NA	NA	NA	NA	NA	NA	NA	NA	NA	NA	NA	NA	NA
210	31	6018381	2604	2	3	2	2	8	NA	NA	NA	NA	NA	NA	NA	NA	NA	NA	NA	NA	NA	NA	NA	NA	NA	NA	NA	NA	NA	NA	NA	NA	NA	NA	NA	NA	NA	NA	NA	NA	NA	NA	NA	NA	NA	NA	NA	NA	NA
1723	31	6018381	2465	3	3	1	1	6	6	6	6	6	6	2	1	1	1	1	1	1	1	1	2	1	1	2	2	1	2	1	1	1	1	2	2	1	2	2	2	1	2	2	1	2	1	2	1	1	1
815	31	6018381	809	2	3	1	1	5	5	5	5	5	5	4	1	1	1	3	1	3	3	1	1	1	3	3	1	1	1	1	1	3	3	3	3	3	3	1	3	3	3	3	3	1	1	1	1	1	1
1821	31	6018381	950	5	3	1	1	6	8	8	4	8	8	2	3	1	1	1	1	3	3	1	1	1	1	3	3	3	3	1	1	1	1	1	3	1	1	1	1	3	3	3	3	3	3	3	3	3	3
12	31	6018381	1758	3	3	1	1	5	5	3	2	5	6	2	1	1	1	3	1	3	3	1	1	2	3	3	1	3	3	3	3	3	3	3	3	3	3	1	1	1	1	2	2	1	3	1	3	3	3
1127	31	6018381	1427	6	3	1	1	6	6	8	5	7	6	4	1	2	1	2	3	2	2	1	2	3	3	3	2	2	1	3	2	2	2	3	3	3	2	2	2	3	2	2	3	2	2	2	2	3	1
1622	31	6018381	624	6	3	2	1	5	NA	NA	NA	NA	NA	NA	NA	NA	NA	NA	NA	NA	NA	NA	NA	NA	NA	NA	NA	NA	NA	NA	NA	NA	NA	NA	NA	NA	NA	NA	NA	NA	NA	NA	NA	NA	NA	NA	NA	NA	NA
600	32	6018381	-1	4	3	1	1	4	5	7	3	6	3	3	1	2	1	1	3	1	1	1	1	2	3	2	1	3	1	1	1	1	1	1	1	1	3	1	1	2	1	1	2	2	2	2	2	2	2
484	31	6018381	1840	1	3	1	2	8	7	8	5	6	8	4	2	1	1	1	2	3	2	1	2	2	2	3	2	3	3	1	1	2	2	1	2	3	2	2	2	2	2	2	1	2	2	2	1	2	2
1774	31	6018381	1168	2	3	1	2	7	7	7	6	8	7	4	2	2	1	1	2	2	2	1	1	2	2	2	2	3	2	1	1	3	1	3	2	2	2	1	3	2	3	2	1	3	3	3	3	2	1
672	31	6018381	683	4	3	1	1	8	3	4	4	4	3	3	3	2	3	2	2	0	1	2	2	1	2	1	2	3	2	3	2	3	3	3	3	3	3	3	2	3	3	3	3	2	2	2	3	2	3
1351	31	6018381	1206	2	3	1	2	7	4	5	5	4	5	4	1	2	1	1	1	1	1	3	1	1	1	3	1	1	1	1	1	1	2	1	1	3	1	1	1	3	3	3	3	1	3	3	1	1	1
973	31	6018381	2664	3	3	1	1	5	3	3	3	5	5	1	3	3	1	1	2	2	2	3	3	1	1	3	3	3	1	3	1	1	2	1	2	2	0	3	3	3	3	3	3	1	3	1	3	3	3
1016	31	6018381	2014	6	3	2	2	5	NA	NA	NA	NA	NA	NA	NA	NA	NA	NA	NA	NA	NA	NA	NA	NA	NA	NA	NA	NA	NA	NA	NA	NA	NA	NA	NA	NA	NA	NA	NA	NA	NA	NA	NA	NA	NA	NA	NA	NA	NA
1466	31	6018381	1677	1	3	1	2	5	5	7	5	7	6	4	1	1	1	1	1	3	1	1	1	1	1	2	3	1	3	1	1	3	1	3	3	1	3	1	3	2	3	2	1	1	2	3	1	3	3
1553	31	6018381	1273	6	3	1	1	7	4	8	6	7	7	2	2	2	1	1	1	2	3	2	1	2	3	3	2	3	1	2	3	1	3	1	1	3	2	1	2	2	2	3	1	3	1	3	3	2	3
490	31	6018381	685	1	3	1	1	7	5	7	5	7	5	2	3	4	4	2	3	2	1	1	1	3	2	3	1	2	2	2	1	2	1	2	2	3	2	1	1	2	3	2	2	1	1	3	1	2	3
1512	31	6018381	1614	3	3	2	1	4	NA	NA	NA	NA	NA	NA	NA	NA	NA	NA	NA	NA	NA	NA	NA	NA	NA	NA	NA	NA	NA	NA	NA	NA	NA	NA	NA	NA	NA	NA	NA	NA	NA	NA	NA	NA	NA	NA	NA	NA	NA
1707	32	6018381	-1	5	3	2	2	6	NA	NA	NA	NA	NA	NA	NA	NA	NA	NA	NA	NA	NA	NA	NA	NA	NA	NA	NA	NA	NA	NA	NA	NA	NA	NA	NA	NA	NA	NA	NA	NA	NA	NA	NA	NA	NA	NA	NA	NA	NA
1529	31	6018381	1478	6	3	2	1	6	NA	NA	NA	NA	NA	NA	NA	NA	NA	NA	NA	NA	NA	NA	NA	NA	NA	NA	NA	NA	NA	NA	NA	NA	NA	NA	NA	NA	NA	NA	NA	NA	NA	NA	NA	NA	NA	NA	NA	NA	NA
1098	31	6018381	645	1	3	1	1	4	3	3	3	2	4	1	4	4	4	3	0	3	3	3	3	3	3	3	3	3	3	3	3	0	3	3	3	3	3	3	3	3	3	3	3	3	3	3	3	3	3
984	31	6018381	713	4	3	2	1	7	NA	NA	NA	NA	NA	NA	NA	NA	NA	NA	NA	NA	NA	NA	NA	NA	NA	NA	NA	NA	NA	NA	NA	NA	NA	NA	NA	NA	NA	NA	NA	NA	NA	NA	NA	NA	NA	NA	NA	NA	NA
1795	32	6018381	-1	6	3	2	2	7	NA	NA	NA	NA	NA	NA	NA	NA	NA	NA	NA	NA	NA	NA	NA	NA	NA	NA	NA	NA	NA	NA	NA	NA	NA	NA	NA	NA	NA	NA	NA	NA	NA	NA	NA	NA	NA	NA	NA	NA	NA
827	31	6018381	1133	3	3	2	2	6	NA	NA	NA	NA	NA	NA	NA	NA	NA	NA	NA	NA	NA	NA	NA	NA	NA	NA	NA	NA	NA	NA	NA	NA	NA	NA	NA	NA	NA	NA	NA	NA	NA	NA	NA	NA	NA	NA	NA	NA	NA
541	31	6018381	2511	6	3	1	2	8	5	6	6	7	8	5	2	1	1	1	2	3	3	1	2	1	2	3	3	3	3	3	3	3	3	3	3	3	3	1	1	1	3	3	3	3	3	3	3	3	3
1794	31	6018381	1647	4	3	1	1	7	8	8	6	8	8	5	1	1	1	1	2	1	1	1	2	2	2	2	2	2	1	1	1	1	3	1	1	1	1	1	3	2	2	3	1	3	2	2	2	1	1
854	31	6018381	849	3	3	1	2	4	4	4	5	5	8	3	1	2	1	1	2	2	2	1	1	1	1	2	3	3	3	1	3	3	1	3	3	3	3	3	1	3	3	3	3	3	3	3	3	3	3
794	32	6018381	-1	5	3	1	1	4	4	4	1	8	8	3	3	3	3	1	1	3	1	1	1	1	1	3	1	1	1	1	1	3	3	3	3	3	3	3	3	3	3	3	3	1	1	1	1	1	1
117	31	6018381	902	6	3	2	1	4	NA	NA	NA	NA	NA	NA	NA	NA	NA	NA	NA	NA	NA	NA	NA	NA	NA	NA	NA	NA	NA	NA	NA	NA	NA	NA	NA	NA	NA	NA	NA	NA	NA	NA	NA	NA	NA	NA	NA	NA	NA
1618	32	6018381	-1	6	3	1	1	4	5	4	3	5	6	2	3	2	3	1	2	2	2	1	1	1	3	2	2	2	1	1	1	1	1	1	2	2	1	3	3	3	3	3	3	1	1	1	1	1	1
1341	32	6018381	-1	2	3	2	1	5	NA	NA	NA	NA	NA	NA	NA	NA	NA	NA	NA	NA	NA	NA	NA	NA	NA	NA	NA	NA	NA	NA	NA	NA	NA	NA	NA	NA	NA	NA	NA	NA	NA	NA	NA	NA	NA	NA	NA	NA	NA
2	32	6018381	-1	5	3	1	2	5	6	6	4	6	6	2	2	2	2	1	2	2	2	1	2	3	2	3	2	3	3	1	2	3	3	3	3	3	3	3	3	3	1	3	1	3	3	3	3	2	3
922	31	6018381	2111	2	3	2	2	6	NA	NA	NA	NA	NA	NA	NA	NA	NA	NA	NA	NA	NA	NA	NA	NA	NA	NA	NA	NA	NA	NA	NA	NA	NA	NA	NA	NA	NA	NA	NA	NA	NA	NA	NA	NA	NA	NA	NA	NA	NA
206	32	6018381	-1	3	3	1	1	8	8	8	8	8	8	3	4	4	2	1	1	1	1	2	1	3	1	1	1	2	1	2	1	3	1	1	2	2	1	1	1	1	2	1	2	1	2	2	1	2	1
1889	31	6018381	1324	5	3	1	2	7	8	7	5	6	8	3	2	1	1	1	2	3	3	1	2	2	2	2	2	3	2	1	1	2	1	2	2	3	2	2	2	3	1	1	1	2	1	2	2	2	2
1784	31	6018381	1319	4	3	1	2	8	8	7	7	8	7	3	2	1	1	1	2	1	2	1	1	1	1	1	2	1	1	2	2	1	1	1	2	1	2	2	1	1	2	2	2	2	2	2	1	1	2
962	31	6018381	790	3	3	2	1	8	NA	NA	NA	NA	NA	NA	NA	NA	NA	NA	NA	NA	NA	NA	NA	NA	NA	NA	NA	NA	NA	NA	NA	NA	NA	NA	NA	NA	NA	NA	NA	NA	NA	NA	NA	NA	NA	NA	NA	NA	NA
839	31	6018381	694	2	3	2	2	7	NA	NA	NA	NA	NA	NA	NA	NA	NA	NA	NA	NA	NA	NA	NA	NA	NA	NA	NA	NA	NA	NA	NA	NA	NA	NA	NA	NA	NA	NA	NA	NA	NA	NA	NA	NA	NA	NA	NA	NA	NA
48	31	6018381	529	4	3	2	1	6	NA	NA	NA	NA	NA	NA	NA	NA	NA	NA	NA	NA	NA	NA	NA	NA	NA	NA	NA	NA	NA	NA	NA	NA	NA	NA	NA	NA	NA	NA	NA	NA	NA	NA	NA	NA	NA	NA	NA	NA	NA
1878	31	6018381	1910	6	3	1	2	6	3	7	5	6	6	4	2	2	1	1	2	1	3	1	3	1	1	3	2	1	2	1	3	3	2	1	1	3	2	2	2	2	2	2	1	2	2	3	2	3	1
1490	31	6018381	814	1	3	1	1	8	8	8	8	8	8	5	1	1	1	1	1	1	3	1	1	1	1	1	1	1	1	1	1	1	3	1	3	1	1	3	3	1	2	1	3	1	2	1	2	2	3
1947	31	6018381	1449	5	3	2	2	7	NA	NA	NA	NA	NA	NA	NA	NA	NA	NA	NA	NA	NA	NA	NA	NA	NA	NA	NA	NA	NA	NA	NA	NA	NA	NA	NA	NA	NA	NA	NA	NA	NA	NA	NA	NA	NA	NA	NA	NA	NA
98	31	6018381	787	2	3	2	1	8	NA	NA	NA	NA	NA	NA	NA	NA	NA	NA	NA	NA	NA	NA	NA	NA	NA	NA	NA	NA	NA	NA	NA	NA	NA	NA	NA	NA	NA	NA	NA	NA	NA	NA	NA	NA	NA	NA	NA	NA	NA
798	31	6018381	854	3	3	1	1	4	4	4	4	4	4	3	3	3	3	3	3	3	3	3	3	3	3	3	3	3	3	3	3	3	3	3	3	3	3	3	3	3	3	3	3	3	3	0	3	3	3
724	31	6018381	695	1	3	2	2	5	NA	NA	NA	NA	NA	NA	NA	NA	NA	NA	NA	NA	NA	NA	NA	NA	NA	NA	NA	NA	NA	NA	NA	NA	NA	NA	NA	NA	NA	NA	NA	NA	NA	NA	NA	NA	NA	NA	NA	NA	NA
365	31	6018381	581	4	3	1	2	4	5	4	4	5	5	3	3	3	3	3	3	3	3	3	3	3	3	3	3	3	3	3	3	3	3	3	3	3	3	3	3	3	3	3	3	3	3	3	3	3	3
299	31	6018381	680	6	3	2	1	4	NA	NA	NA	NA	NA	NA	NA	NA	NA	NA	NA	NA	NA	NA	NA	NA	NA	NA	NA	NA	NA	NA	NA	NA	NA	NA	NA	NA	NA	NA	NA	NA	NA	NA	NA	NA	NA	NA	NA	NA	NA
546	31	6018381	840	3	3	1	1	8	8	8	8	8	8	5	1	1	1	1	1	1	1	1	1	1	1	1	1	1	1	1	1	1	1	1	1	1	1	1	1	1	1	1	1	1	1	1	1	1	1
397	31	6018381	1158	4	3	2	2	8	NA	NA	NA	NA	NA	NA	NA	NA	NA	NA	NA	NA	NA	NA	NA	NA	NA	NA	NA	NA	NA	NA	NA	NA	NA	NA	NA	NA	NA	NA	NA	NA	NA	NA	NA	NA	NA	NA	NA	NA	NA
1548	31	6018381	556	1	3	2	2	6	NA	NA	NA	NA	NA	NA	NA	NA	NA	NA	NA	NA	NA	NA	NA	NA	NA	NA	NA	NA	NA	NA	NA	NA	NA	NA	NA	NA	NA	NA	NA	NA	NA	NA	NA	NA	NA	NA	NA	NA	NA
987	32	6018381	-1	1	3	2	1	5	NA	NA	NA	NA	NA	NA	NA	NA	NA	NA	NA	NA	NA	NA	NA	NA	NA	NA	NA	NA	NA	NA	NA	NA	NA	NA	NA	NA	NA	NA	NA	NA	NA	NA	NA	NA	NA	NA	NA	NA	NA
1247	31	6018381	651	5	3	1	1	4	4	3	2	4	3	4	1	4	3	1	1	1	2	1	1	2	2	1	2	2	1	1	2	2	2	1	1	1	2	3	2	2	1	2	1	3	1	3	1	1	1
729	31	6018381	817	2	3	2	2	4	NA	NA	NA	NA	NA	NA	NA	NA	NA	NA	NA	NA	NA	NA	NA	NA	NA	NA	NA	NA	NA	NA	NA	NA	NA	NA	NA	NA	NA	NA	NA	NA	NA	NA	NA	NA	NA	NA	NA	NA	NA
309	31	6018381	3014	5	3	1	1	5	6	6	6	6	7	2	2	1	1	2	1	2	2	1	1	1	1	1	1	1	3	1	3	2	1	1	2	1	2	1	3	3	3	3	3	1	2	3	1	1	1
409	31	6018381	627	5	3	2	2	4	NA	NA	NA	NA	NA	NA	NA	NA	NA	NA	NA	NA	NA	NA	NA	NA	NA	NA	NA	NA	NA	NA	NA	NA	NA	NA	NA	NA	NA	NA	NA	NA	NA	NA	NA	NA	NA	NA	NA	NA	NA
1635	31	6018381	835	6	3	1	2	4	4	4	5	4	5	3	3	2	3	1	1	3	1	1	1	3	1	2	2	2	2	2	2	1	2	3	1	1	2	2	1	2	2	2	2	2	2	2	1	2	1
1565	31	6018381	1605	5	3	1	1	8	4	8	5	6	8	5	2	4	3	1	1	2	3	1	1	2	2	1	1	1	3	1	1	1	2	2	2	1	1	1	1	2	2	3	2	1	1	1	1	1	1
1300	31	6018381	1865	6	3	1	2	7	8	7	8	8	8	5	5	1	3	3	1	2	2	1	2	3	3	3	3	3	1	2	1	1	3	2	2	3	1	1	2	3	2	3	1	3	2	1	1	2	1
1582	31	6018381	874	1	3	2	2	8	NA	NA	NA	NA	NA	NA	NA	NA	NA	NA	NA	NA	NA	NA	NA	NA	NA	NA	NA	NA	NA	NA	NA	NA	NA	NA	NA	NA	NA	NA	NA	NA	NA	NA	NA	NA	NA	NA	NA	NA	NA
1670	31	6018381	683	4	3	1	2	7	7	6	6	7	7	5	1	1	1	2	2	2	1	3	2	3	1	1	1	1	1	1	1	1	1	2	2	1	2	1	1	1	3	1	2	2	1	1	3	1	1
714	31	6018381	832	2	3	2	1	5	NA	NA	NA	NA	NA	NA	NA	NA	NA	NA	NA	NA	NA	NA	NA	NA	NA	NA	NA	NA	NA	NA	NA	NA	NA	NA	NA	NA	NA	NA	NA	NA	NA	NA	NA	NA	NA	NA	NA	NA	NA
480	31	6018381	1477	3	3	2	1	6	NA	NA	NA	NA	NA	NA	NA	NA	NA	NA	NA	NA	NA	NA	NA	NA	NA	NA	NA	NA	NA	NA	NA	NA	NA	NA	NA	NA	NA	NA	NA	NA	NA	NA	NA	NA	NA	NA	NA	NA	NA
290	31	6018381	2273	2	3	1	1	7	7	7	5	7	8	3	2	1	1	1	2	2	2	1	2	1	2	3	2	2	1	1	1	1	1	2	2	2	1	2	1	2	2	2	1	1	2	2	2	1	1
1628	31	6018381	1174	1	3	2	1	5	NA	NA	NA	NA	NA	NA	NA	NA	NA	NA	NA	NA	NA	NA	NA	NA	NA	NA	NA	NA	NA	NA	NA	NA	NA	NA	NA	NA	NA	NA	NA	NA	NA	NA	NA	NA	NA	NA	NA	NA	NA
1331	31	6018381	1972	4	3	1	1	8	8	8	6	8	8	4	1	1	1	1	1	3	3	1	1	1	3	3	1	3	3	3	3	3	1	3	1	1	1	2	2	2	1	1	2	3	1	3	1	3	3
527	31	6018381	984	2	3	2	2	5	NA	NA	NA	NA	NA	NA	NA	NA	NA	NA	NA	NA	NA	NA	NA	NA	NA	NA	NA	NA	NA	NA	NA	NA	NA	NA	NA	NA	NA	NA	NA	NA	NA	NA	NA	NA	NA	NA	NA	NA	NA
1025	31	6018381	626	2	3	2	1	6	NA	NA	NA	NA	NA	NA	NA	NA	NA	NA	NA	NA	NA	NA	NA	NA	NA	NA	NA	NA	NA	NA	NA	NA	NA	NA	NA	NA	NA	NA	NA	NA	NA	NA	NA	NA	NA	NA	NA	NA	NA
64	31	6018381	1497	2	3	1	1	8	4	7	5	6	8	4	3	3	1	1	1	1	1	1	1	1	1	1	1	3	3	3	1	1	3	3	1	1	3	1	3	3	3	2	3	3	2	1	3	1	3
774	31	6018381	612	6	3	1	2	6	5	6	6	6	5	4	2	2	3	1	1	2	3	3	1	1	3	2	3	3	3	1	1	1	1	2	1	3	3	1	1	2	3	1	1	1	1	1	3	2	3
173	31	6018381	1135	4	3	2	2	4	NA	NA	NA	NA	NA	NA	NA	NA	NA	NA	NA	NA	NA	NA	NA	NA	NA	NA	NA	NA	NA	NA	NA	NA	NA	NA	NA	NA	NA	NA	NA	NA	NA	NA	NA	NA	NA	NA	NA	NA	NA
55	31	6018381	2102	3	3	1	1	6	7	6	6	7	7	3	3	4	4	1	1	2	2	1	2	2	2	2	2	2	1	1	2	1	2	1	1	2	1	2	1	1	2	2	1	1	1	2	2	2	2
1977	31	6018381	1418	3	3	1	1	4	6	6	6	8	8	4	1	1	1	1	3	3	3	1	1	3	3	1	1	1	1	1	1	1	1	3	3	1	3	3	1	3	3	3	3	3	1	1	3	3	1
1968	31	6018381	581	6	3	1	2	5	4	5	6	5	4	2	2	3	2	2	1	2	2	1	1	1	2	2	2	1	3	1	2	2	2	1	2	3	2	3	1	2	2	1	2	1	2	2	1	1	2
1346	31	6018381	522	1	3	1	2	5	6	0	4	5	6	3	3	3	5	3	2	2	1	3	3	2	1	2	3	2	3	3	1	2	2	3	3	1	2	3	2	2	1	2	2	1	0	2	1	2	1
525	31	6018381	842	4	3	2	1	8	NA	NA	NA	NA	NA	NA	NA	NA	NA	NA	NA	NA	NA	NA	NA	NA	NA	NA	NA	NA	NA	NA	NA	NA	NA	NA	NA	NA	NA	NA	NA	NA	NA	NA	NA	NA	NA	NA	NA	NA	NA
297	31	6018381	894	4	3	2	1	8	NA	NA	NA	NA	NA	NA	NA	NA	NA	NA	NA	NA	NA	NA	NA	NA	NA	NA	NA	NA	NA	NA	NA	NA	NA	NA	NA	NA	NA	NA	NA	NA	NA	NA	NA	NA	NA	NA	NA	NA	NA
1482	31	6018381	1451	3	3	1	1	5	6	7	7	8	8	5	1	1	1	1	1	2	2	1	1	1	1	2	3	2	2	1	1	2	1	1	1	2	1	2	2	2	1	1	1	2	1	2	1	1	1
588	31	6018381	757	5	3	2	1	4	NA	NA	NA	NA	NA	NA	NA	NA	NA	NA	NA	NA	NA	NA	NA	NA	NA	NA	NA	NA	NA	NA	NA	NA	NA	NA	NA	NA	NA	NA	NA	NA	NA	NA	NA	NA	NA	NA	NA	NA	NA
1586	31	6018381	1333	1	3	2	1	5	NA	NA	NA	NA	NA	NA	NA	NA	NA	NA	NA	NA	NA	NA	NA	NA	NA	NA	NA	NA	NA	NA	NA	NA	NA	NA	NA	NA	NA	NA	NA	NA	NA	NA	NA	NA	NA	NA	NA	NA	NA
366	31	6018381	535	2	3	2	1	5	NA	NA	NA	NA	NA	NA	NA	NA	NA	NA	NA	NA	NA	NA	NA	NA	NA	NA	NA	NA	NA	NA	NA	NA	NA	NA	NA	NA	NA	NA	NA	NA	NA	NA	NA	NA	NA	NA	NA	NA	NA
826	31	6018381	1922	2	3	2	2	6	NA	NA	NA	NA	NA	NA	NA	NA	NA	NA	NA	NA	NA	NA	NA	NA	NA	NA	NA	NA	NA	NA	NA	NA	NA	NA	NA	NA	NA	NA	NA	NA	NA	NA	NA	NA	NA	NA	NA	NA	NA
60	31	6018381	2423	1	3	1	2	6	6	6	7	6	7	3	2	1	1	1	2	3	3	1	2	2	2	2	2	3	3	1	1	3	1	2	2	1	3	2	2	2	2	3	1	3	2	3	1	2	1
418	31	6018381	2283	6	3	1	2	4	8	6	5	6	5	4	2	2	2	3	3	3	1	1	3	3	3	3	3	3	3	3	3	3	3	3	3	3	3	3	3	3	3	3	3	3	3	3	3	3	3
1673	31	6018381	3194	6	3	2	2	6	NA	NA	NA	NA	NA	NA	NA	NA	NA	NA	NA	NA	NA	NA	NA	NA	NA	NA	NA	NA	NA	NA	NA	NA	NA	NA	NA	NA	NA	NA	NA	NA	NA	NA	NA	NA	NA	NA	NA	NA	NA
205	31	6018381	694	1	3	1	1	7	6	5	4	4	6	3	1	3	2	1	1	3	3	1	3	1	3	2	3	3	3	1	1	1	1	3	2	3	1	3	3	2	3	3	3	2	2	3	3	3	1
1866	31	6018381	628	5	3	1	1	8	5	5	4	4	4	3	3	3	3	3	3	3	3	3	3	3	3	3	3	3	3	3	3	3	3	3	3	3	3	3	3	3	3	3	3	3	3	3	3	3	3
461	31	6018381	660	6	3	1	2	5	5	4	5	4	4	3	3	2	2	1	3	3	1	1	3	3	3	3	3	3	3	3	1	3	3	3	3	3	3	3	3	3	3	3	3	3	3	3	3	3	3
883	31	6018381	957	2	3	2	2	4	NA	NA	NA	NA	NA	NA	NA	NA	NA	NA	NA	NA	NA	NA	NA	NA	NA	NA	NA	NA	NA	NA	NA	NA	NA	NA	NA	NA	NA	NA	NA	NA	NA	NA	NA	NA	NA	NA	NA	NA	NA
1899	31	6018381	777	6	3	2	2	8	NA	NA	NA	NA	NA	NA	NA	NA	NA	NA	NA	NA	NA	NA	NA	NA	NA	NA	NA	NA	NA	NA	NA	NA	NA	NA	NA	NA	NA	NA	NA	NA	NA	NA	NA	NA	NA	NA	NA	NA	NA
51	31	6018381	1853	1	3	2	2	8	NA	NA	NA	NA	NA	NA	NA	NA	NA	NA	NA	NA	NA	NA	NA	NA	NA	NA	NA	NA	NA	NA	NA	NA	NA	NA	NA	NA	NA	NA	NA	NA	NA	NA	NA	NA	NA	NA	NA	NA	NA
149	31	6018381	762	5	3	2	2	8	NA	NA	NA	NA	NA	NA	NA	NA	NA	NA	NA	NA	NA	NA	NA	NA	NA	NA	NA	NA	NA	NA	NA	NA	NA	NA	NA	NA	NA	NA	NA	NA	NA	NA	NA	NA	NA	NA	NA	NA	NA
1817	31	6018381	654	1	3	1	1	4	5	5	4	4	4	5	3	2	3	3	3	3	3	3	3	0	3	3	3	3	3	3	3	3	3	3	3	3	3	3	3	3	3	3	3	3	3	3	3	3	3
1128	31	6018381	2452	4	3	1	1	6	3	6	3	6	6	3	2	3	2	2	2	3	3	1	2	1	2	2	2	3	3	1	1	2	1	2	2	2	1	2	2	2	2	2	1	2	3	3	2	3	1
252	31	6018381	4333	5	3	2	2	8	NA	NA	NA	NA	NA	NA	NA	NA	NA	NA	NA	NA	NA	NA	NA	NA	NA	NA	NA	NA	NA	NA	NA	NA	NA	NA	NA	NA	NA	NA	NA	NA	NA	NA	NA	NA	NA	NA	NA	NA	NA
1716	31	6018381	746	3	3	1	1	8	8	8	8	8	6	4	1	1	1	3	1	1	1	1	1	1	3	3	3	3	1	1	3	3	2	3	1	3	3	3	1	2	1	1	3	3	2	3	0	3	1
34	31	6018381	1221	2	3	1	1	5	3	0	3	6	4	4	2	2	1	3	1	2	3	3	3	1	1	3	1	1	1	3	1	1	3	3	3	3	1	3	3	3	3	3	3	3	2	2	2	3	2
1260	31	6018381	690	5	3	2	1	5	NA	NA	NA	NA	NA	NA	NA	NA	NA	NA	NA	NA	NA	NA	NA	NA	NA	NA	NA	NA	NA	NA	NA	NA	NA	NA	NA	NA	NA	NA	NA	NA	NA	NA	NA	NA	NA	NA	NA	NA	NA
1627	32	6018381	-1	3	3	2	1	6	NA	NA	NA	NA	NA	NA	NA	NA	NA	NA	NA	NA	NA	NA	NA	NA	NA	NA	NA	NA	NA	NA	NA	NA	NA	NA	NA	NA	NA	NA	NA	NA	NA	NA	NA	NA	NA	NA	NA	NA	NA
582	31	6018381	1545	4	3	2	1	6	NA	NA	NA	NA	NA	NA	NA	NA	NA	NA	NA	NA	NA	NA	NA	NA	NA	NA	NA	NA	NA	NA	NA	NA	NA	NA	NA	NA	NA	NA	NA	NA	NA	NA	NA	NA	NA	NA	NA	NA	NA
1439	31	6018381	1287	6	3	2	2	5	NA	NA	NA	NA	NA	NA	NA	NA	NA	NA	NA	NA	NA	NA	NA	NA	NA	NA	NA	NA	NA	NA	NA	NA	NA	NA	NA	NA	NA	NA	NA	NA	NA	NA	NA	NA	NA	NA	NA	NA	NA
1758	31	6018381	794	4	3	2	1	5	NA	NA	NA	NA	NA	NA	NA	NA	NA	NA	NA	NA	NA	NA	NA	NA	NA	NA	NA	NA	NA	NA	NA	NA	NA	NA	NA	NA	NA	NA	NA	NA	NA	NA	NA	NA	NA	NA	NA	NA	NA
1996	31	6018381	892	6	3	2	1	8	NA	NA	NA	NA	NA	NA	NA	NA	NA	NA	NA	NA	NA	NA	NA	NA	NA	NA	NA	NA	NA	NA	NA	NA	NA	NA	NA	NA	NA	NA	NA	NA	NA	NA	NA	NA	NA	NA	NA	NA	NA
877	31	6018381	636	1	3	1	2	7	6	8	4	6	8	2	4	2	3	3	1	3	3	3	1	3	2	2	2	2	1	2	1	2	2	2	1	3	3	3	3	3	3	3	3	3	2	3	1	3	3
1865	32	6018381	-1	1	3	1	1	6	2	8	3	6	5	3	1	2	1	2	1	1	3	1	3	3	3	1	2	1	2	2	1	3	3	3	3	3	0	3	3	3	3	3	3	3	3	3	3	3	3
517	31	6018381	1799	4	3	1	2	5	7	8	4	5	6	2	2	1	1	1	2	2	2	1	2	1	2	3	2	2	2	2	1	2	2	1	2	3	1	2	2	2	2	2	1	2	2	2	2	2	1
314	31	6018381	531	2	3	2	1	7	NA	NA	NA	NA	NA	NA	NA	NA	NA	NA	NA	NA	NA	NA	NA	NA	NA	NA	NA	NA	NA	NA	NA	NA	NA	NA	NA	NA	NA	NA	NA	NA	NA	NA	NA	NA	NA	NA	NA	NA	NA
1418	31	6018381	1345	3	3	1	2	7	4	4	5	5	8	5	1	3	3	3	2	3	3	3	1	1	1	1	1	1	1	1	1	1	1	3	1	1	2	2	2	1	2	2	3	1	1	1	3	1	3
1369	31	6018381	1307	4	3	1	2	8	5	7	3	5	6	4	1	3	1	1	3	3	3	2	2	1	1	3	2	2	3	1	1	2	1	2	2	2	2	2	3	2	3	2	1	2	2	2	2	2	1
1634	32	6018381	-1	4	3	1	2	8	8	8	8	8	8	5	4	1	2	1	1	1	2	1	1	1	2	2	2	1	1	1	1	1	1	1	2	2	1	2	2	1	1	1	2	2	1	1	1	1	3
354	31	6018381	720	1	3	2	1	5	NA	NA	NA	NA	NA	NA	NA	NA	NA	NA	NA	NA	NA	NA	NA	NA	NA	NA	NA	NA	NA	NA	NA	NA	NA	NA	NA	NA	NA	NA	NA	NA	NA	NA	NA	NA	NA	NA	NA	NA	NA
817	31	6018381	937	3	3	1	2	6	8	6	7	7	8	2	1	1	2	1	2	1	2	1	3	1	2	1	1	3	2	2	3	3	2	1	2	1	2	1	2	2	1	1	3	3	1	1	3	3	2
1954	31	6018381	636	5	3	1	1	6	5	4	4	4	4	2	3	2	2	1	2	1	3	3	2	3	3	2	1	1	1	1	2	1	1	1	3	3	1	3	3	3	1	1	2	3	3	1	1	3	3
716	31	6018381	922	6	3	1	1	5	6	8	6	6	7	2	2	1	1	2	2	1	1	1	2	1	3	2	3	3	3	1	1	2	2	2	2	2	1	2	2	1	2	1	2	2	2	2	2	0	2
1511	31	6018381	611	2	3	2	2	6	NA	NA	NA	NA	NA	NA	NA	NA	NA	NA	NA	NA	NA	NA	NA	NA	NA	NA	NA	NA	NA	NA	NA	NA	NA	NA	NA	NA	NA	NA	NA	NA	NA	NA	NA	NA	NA	NA	NA	NA	NA
417	31	6018381	682	4	3	1	1	5	4	5	5	5	5	3	1	2	4	2	2	2	2	1	1	1	1	3	3	3	3	3	3	3	3	3	3	3	3	3	3	3	3	3	3	3	3	3	3	3	3
435	31	6018381	804	3	3	2	2	6	NA	NA	NA	NA	NA	NA	NA	NA	NA	NA	NA	NA	NA	NA	NA	NA	NA	NA	NA	NA	NA	NA	NA	NA	NA	NA	NA	NA	NA	NA	NA	NA	NA	NA	NA	NA	NA	NA	NA	NA	NA
1273	31	6018381	851	4	3	2	2	8	NA	NA	NA	NA	NA	NA	NA	NA	NA	NA	NA	NA	NA	NA	NA	NA	NA	NA	NA	NA	NA	NA	NA	NA	NA	NA	NA	NA	NA	NA	NA	NA	NA	NA	NA	NA	NA	NA	NA	NA	NA
146	31	6018381	1114	3	3	2	1	7	NA	NA	NA	NA	NA	NA	NA	NA	NA	NA	NA	NA	NA	NA	NA	NA	NA	NA	NA	NA	NA	NA	NA	NA	NA	NA	NA	NA	NA	NA	NA	NA	NA	NA	NA	NA	NA	NA	NA	NA	NA
1113	31	6018381	1152	6	3	1	2	6	7	6	4	5	6	3	2	1	1	1	1	2	2	1	1	1	1	3	3	3	1	1	1	3	1	2	2	1	2	2	3	2	3	2	1	3	3	3	1	3	2
1933	31	6018381	566	6	3	2	1	4	NA	NA	NA	NA	NA	NA	NA	NA	NA	NA	NA	NA	NA	NA	NA	NA	NA	NA	NA	NA	NA	NA	NA	NA	NA	NA	NA	NA	NA	NA	NA	NA	NA	NA	NA	NA	NA	NA	NA	NA	NA
1664	31	6018381	744	4	3	1	2	7	7	7	6	7	6	4	2	1	1	1	1	3	3	1	1	1	1	3	1	3	3	1	1	3	3	3	3	3	3	3	3	1	3	3	3	3	3	3	3	3	3
578	31	6018381	1034	3	3	2	2	5	NA	NA	NA	NA	NA	NA	NA	NA	NA	NA	NA	NA	NA	NA	NA	NA	NA	NA	NA	NA	NA	NA	NA	NA	NA	NA	NA	NA	NA	NA	NA	NA	NA	NA	NA	NA	NA	NA	NA	NA	NA
1940	31	6018381	650	2	3	2	1	5	NA	NA	NA	NA	NA	NA	NA	NA	NA	NA	NA	NA	NA	NA	NA	NA	NA	NA	NA	NA	NA	NA	NA	NA	NA	NA	NA	NA	NA	NA	NA	NA	NA	NA	NA	NA	NA	NA	NA	NA	NA
138	31	6018381	1600	2	3	2	1	8	NA	NA	NA	NA	NA	NA	NA	NA	NA	NA	NA	NA	NA	NA	NA	NA	NA	NA	NA	NA	NA	NA	NA	NA	NA	NA	NA	NA	NA	NA	NA	NA	NA	NA	NA	NA	NA	NA	NA	NA	NA
125	31	6018381	605	3	3	1	2	6	6	6	6	6	6	4	1	2	1	1	1	1	1	1	1	1	1	1	1	1	1	1	1	2	1	1	1	1	1	1	1	2	1	1	1	1	2	1	1	2	1
384	31	6018381	1730	5	3	1	1	8	8	8	6	8	6	5	1	2	3	3	1	3	1	1	1	1	1	1	1	1	1	1	1	1	1	3	1	1	3	1	3	1	1	1	3	1	1	1	1	1	1
77	32	6018381	-1	5	3	1	1	8	6	8	6	5	7	5	1	1	1	3	1	3	3	3	3	3	3	3	3	3	3	3	3	3	3	3	1	3	3	3	3	2	3	3	3	3	3	3	3	3	3
8	31	6018381	1086	1	3	2	1	4	NA	NA	NA	NA	NA	NA	NA	NA	NA	NA	NA	NA	NA	NA	NA	NA	NA	NA	NA	NA	NA	NA	NA	NA	NA	NA	NA	NA	NA	NA	NA	NA	NA	NA	NA	NA	NA	NA	NA	NA	NA
452	31	6018381	998	4	3	2	2	5	NA	NA	NA	NA	NA	NA	NA	NA	NA	NA	NA	NA	NA	NA	NA	NA	NA	NA	NA	NA	NA	NA	NA	NA	NA	NA	NA	NA	NA	NA	NA	NA	NA	NA	NA	NA	NA	NA	NA	NA	NA
2040	31	6018381	1641	6	3	2	1	8	NA	NA	NA	NA	NA	NA	NA	NA	NA	NA	NA	NA	NA	NA	NA	NA	NA	NA	NA	NA	NA	NA	NA	NA	NA	NA	NA	NA	NA	NA	NA	NA	NA	NA	NA	NA	NA	NA	NA	NA	NA
955	31	6018381	1518	5	3	1	1	5	5	6	4	7	7	4	2	2	1	2	1	2	2	2	1	2	1	2	3	2	3	1	1	2	2	2	1	1	1	2	2	2	2	2	1	2	2	2	2	2	2
1831	31	6018381	1115	1	3	2	2	5	NA	NA	NA	NA	NA	NA	NA	NA	NA	NA	NA	NA	NA	NA	NA	NA	NA	NA	NA	NA	NA	NA	NA	NA	NA	NA	NA	NA	NA	NA	NA	NA	NA	NA	NA	NA	NA	NA	NA	NA	NA
874	31	6018381	2982	1	3	1	2	6	7	5	5	7	8	3	2	2	1	1	2	3	3	1	1	2	2	3	3	3	3	1	3	2	3	3	3	1	1	2	2	2	1	3	1	2	1	3	3	2	3
1344	31	6018381	1925	2	3	1	2	6	4	5	3	6	6	3	1	1	1	1	2	1	1	2	2	1	1	3	2	3	3	1	1	3	1	2	2	1	1	2	2	2	3	2	1	3	3	3	2	1	1
251	31	6018381	796	2	3	2	1	6	NA	NA	NA	NA	NA	NA	NA	NA	NA	NA	NA	NA	NA	NA	NA	NA	NA	NA	NA	NA	NA	NA	NA	NA	NA	NA	NA	NA	NA	NA	NA	NA	NA	NA	NA	NA	NA	NA	NA	NA	NA
780	31	6018381	713	4	3	1	1	5	4	4	2	5	6	3	3	1	1	3	3	3	1	1	1	3	3	3	1	1	3	3	1	1	2	1	3	3	1	3	3	3	3	3	3	3	2	2	1	1	1
1034	31	6018381	604	4	3	1	1	6	4	6	6	6	7	4	1	1	1	3	2	1	1	1	2	2	1	2	1	1	2	1	1	1	1	3	2	3	1	1	2	1	1	1	1	1	2	2	2	3	1
532	31	6018381	826	1	3	2	1	5	NA	NA	NA	NA	NA	NA	NA	NA	NA	NA	NA	NA	NA	NA	NA	NA	NA	NA	NA	NA	NA	NA	NA	NA	NA	NA	NA	NA	NA	NA	NA	NA	NA	NA	NA	NA	NA	NA	NA	NA	NA
319	31	6018381	1765	5	3	1	1	6	5	6	3	6	4	3	2	2	1	1	2	2	2	1	2	1	2	2	2	2	2	1	1	2	2	1	2	1	2	2	2	2	3	3	1	1	2	2	2	0	1
393	31	6018381	1418	6	3	1	1	7	4	4	3	5	7	3	2	1	1	1	1	2	3	1	1	1	1	2	3	1	1	1	2	1	3	2	2	3	1	1	1	3	1	2	3	1	1	1	3	2	2
679	31	6018381	629	3	3	1	2	4	8	8	7	8	8	3	1	2	3	2	3	1	1	3	3	1	1	1	3	1	3	1	3	2	1	1	1	2	3	1	1	1	1	1	2	2	1	3	3	1	1
1486	31	6018381	929	4	3	1	2	4	8	8	3	8	8	5	1	1	3	1	1	2	2	1	2	1	2	2	1	2	2	1	2	2	2	2	2	1	2	2	2	2	2	2	1	2	2	2	2	2	2
236	31	6018381	1784	1	3	2	1	5	NA	NA	NA	NA	NA	NA	NA	NA	NA	NA	NA	NA	NA	NA	NA	NA	NA	NA	NA	NA	NA	NA	NA	NA	NA	NA	NA	NA	NA	NA	NA	NA	NA	NA	NA	NA	NA	NA	NA	NA	NA
1928	31	6018381	3084	4	3	2	2	6	NA	NA	NA	NA	NA	NA	NA	NA	NA	NA	NA	NA	NA	NA	NA	NA	NA	NA	NA	NA	NA	NA	NA	NA	NA	NA	NA	NA	NA	NA	NA	NA	NA	NA	NA	NA	NA	NA	NA	NA	NA
1812	31	6018381	848	3	3	1	1	5	5	4	4	4	5	3	3	3	3	1	1	3	3	1	1	1	1	3	3	1	2	3	3	3	3	3	3	3	3	3	3	3	3	1	3	1	1	1	3	3	3
19	32	6018381	-1	5	3	1	1	5	4	4	4	5	4	3	3	3	3	2	1	2	3	2	1	3	2	1	3	2	2	3	1	2	3	3	1	2	1	3	1	2	2	3	1	1	2	2	2	3	1
924	31	6018381	1508	2	3	2	2	7	NA	NA	NA	NA	NA	NA	NA	NA	NA	NA	NA	NA	NA	NA	NA	NA	NA	NA	NA	NA	NA	NA	NA	NA	NA	NA	NA	NA	NA	NA	NA	NA	NA	NA	NA	NA	NA	NA	NA	NA	NA
768	31	6018381	3635	6	3	1	2	7	8	7	5	6	7	4	1	1	1	1	2	3	3	1	1	3	2	2	2	1	0	1	1	1	3	1	2	0	2	1	1	2	2	2	2	1	1	1	3	2	1
1646	31	6018381	2368	6	3	2	2	8	NA	NA	NA	NA	NA	NA	NA	NA	NA	NA	NA	NA	NA	NA	NA	NA	NA	NA	NA	NA	NA	NA	NA	NA	NA	NA	NA	NA	NA	NA	NA	NA	NA	NA	NA	NA	NA	NA	NA	NA	NA
1194	32	6018381	-1	1	3	2	1	6	NA	NA	NA	NA	NA	NA	NA	NA	NA	NA	NA	NA	NA	NA	NA	NA	NA	NA	NA	NA	NA	NA	NA	NA	NA	NA	NA	NA	NA	NA	NA	NA	NA	NA	NA	NA	NA	NA	NA	NA	NA
275	31	6018381	3678	6	3	2	1	6	NA	NA	NA	NA	NA	NA	NA	NA	NA	NA	NA	NA	NA	NA	NA	NA	NA	NA	NA	NA	NA	NA	NA	NA	NA	NA	NA	NA	NA	NA	NA	NA	NA	NA	NA	NA	NA	NA	NA	NA	NA
377	31	6018381	1471	3	3	1	1	5	8	6	4	8	8	3	1	2	1	1	1	1	1	1	1	1	1	2	1	1	1	1	1	1	1	1	1	1	1	1	1	2	1	1	1	2	2	2	2	2	2
992	31	6018381	1049	2	3	2	1	6	NA	NA	NA	NA	NA	NA	NA	NA	NA	NA	NA	NA	NA	NA	NA	NA	NA	NA	NA	NA	NA	NA	NA	NA	NA	NA	NA	NA	NA	NA	NA	NA	NA	NA	NA	NA	NA	NA	NA	NA	NA
1625	31	6018381	3376	5	3	1	1	5	6	6	3	4	5	4	1	1	1	1	2	2	2	1	1	2	1	2	2	2	2	1	1	1	1	1	2	2	2	2	2	2	2	2	1	2	2	2	2	2	2
1195	31	6018381	1267	1	3	2	2	8	NA	NA	NA	NA	NA	NA	NA	NA	NA	NA	NA	NA	NA	NA	NA	NA	NA	NA	NA	NA	NA	NA	NA	NA	NA	NA	NA	NA	NA	NA	NA	NA	NA	NA	NA	NA	NA	NA	NA	NA	NA
773	31	6018381	588	1	3	2	1	5	NA	NA	NA	NA	NA	NA	NA	NA	NA	NA	NA	NA	NA	NA	NA	NA	NA	NA	NA	NA	NA	NA	NA	NA	NA	NA	NA	NA	NA	NA	NA	NA	NA	NA	NA	NA	NA	NA	NA	NA	NA
1546	31	6018381	1110	6	3	2	2	7	NA	NA	NA	NA	NA	NA	NA	NA	NA	NA	NA	NA	NA	NA	NA	NA	NA	NA	NA	NA	NA	NA	NA	NA	NA	NA	NA	NA	NA	NA	NA	NA	NA	NA	NA	NA	NA	NA	NA	NA	NA
261	31	6018381	1504	4	3	1	1	6	6	6	5	4	5	2	3	1	2	1	2	2	2	1	2	1	2	3	1	2	3	2	1	1	2	2	2	1	1	2	2	3	3	2	1	1	1	2	2	2	2
1961	31	6018381	1321	5	3	1	2	6	5	3	3	8	7	3	2	1	1	2	2	3	3	1	1	1	3	3	1	3	3	1	1	1	2	3	2	3	1	3	3	3	1	3	1	1	1	3	1	3	3
1739	31	6018381	2803	6	3	1	1	7	8	8	6	7	7	4	1	1	1	1	2	2	2	1	2	2	2	3	2	3	3	1	2	3	1	1	2	2	1	2	2	1	2	2	1	2	2	2	3	2	1
151	31	6018381	1148	1	3	2	1	6	NA	NA	NA	NA	NA	NA	NA	NA	NA	NA	NA	NA	NA	NA	NA	NA	NA	NA	NA	NA	NA	NA	NA	NA	NA	NA	NA	NA	NA	NA	NA	NA	NA	NA	NA	NA	NA	NA	NA	NA	NA
622	31	6018381	2747	5	3	1	2	7	6	7	7	6	8	2	3	2	1	1	2	2	2	2	2	2	2	2	2	2	2	2	1	2	2	2	2	2	2	2	2	2	2	2	1	2	1	2	2	2	2
6	31	6018381	1933	3	3	2	2	8	NA	NA	NA	NA	NA	NA	NA	NA	NA	NA	NA	NA	NA	NA	NA	NA	NA	NA	NA	NA	NA	NA	NA	NA	NA	NA	NA	NA	NA	NA	NA	NA	NA	NA	NA	NA	NA	NA	NA	NA	NA
313	31	6018381	626	4	3	1	2	4	4	5	5	5	5	3	3	3	2	1	2	2	2	1	1	2	1	1	2	2	1	2	2	2	2	2	1	1	2	1	2	2	2	0	2	2	2	1	2	1	1
1378	31	6018381	1923	2	3	2	1	8	NA	NA	NA	NA	NA	NA	NA	NA	NA	NA	NA	NA	NA	NA	NA	NA	NA	NA	NA	NA	NA	NA	NA	NA	NA	NA	NA	NA	NA	NA	NA	NA	NA	NA	NA	NA	NA	NA	NA	NA	NA
1235	32	6018381	-1	3	3	2	1	6	NA	NA	NA	NA	NA	NA	NA	NA	NA	NA	NA	NA	NA	NA	NA	NA	NA	NA	NA	NA	NA	NA	NA	NA	NA	NA	NA	NA	NA	NA	NA	NA	NA	NA	NA	NA	NA	NA	NA	NA	NA
1816	31	6018381	1299	2	3	1	2	4	4	4	4	4	4	3	3	3	3	1	1	1	2	3	2	1	1	1	1	1	1	1	1	1	3	2	2	2	1	2	1	2	1	2	1	1	1	2	1	1	2
1020	31	6018381	1530	3	3	1	2	8	8	8	8	8	8	5	2	1	1	1	1	1	1	1	1	1	1	1	1	1	1	1	1	1	1	1	1	1	1	1	1	1	1	1	1	1	1	1	1	1	1
1528	31	6018381	1923	4	3	1	2	8	4	6	5	6	8	4	1	1	1	1	2	2	2	1	1	2	2	2	2	2	2	1	2	2	1	2	2	1	1	2	2	2	2	2	1	2	3	2	3	2	1
182	31	6018381	1198	5	3	1	1	8	7	8	7	7	8	5	4	2	1	1	2	2	2	1	1	1	1	2	1	1	1	1	1	1	1	1	1	2	1	1	2	1	1	2	2	1	1	2	2	1	2
550	31	6018381	1119	6	3	2	2	6	NA	NA	NA	NA	NA	NA	NA	NA	NA	NA	NA	NA	NA	NA	NA	NA	NA	NA	NA	NA	NA	NA	NA	NA	NA	NA	NA	NA	NA	NA	NA	NA	NA	NA	NA	NA	NA	NA	NA	NA	NA
158	32	6018381	-1	4	3	1	1	4	5	4	5	4	6	3	3	3	3	3	3	3	3	3	3	3	3	3	3	3	3	3	3	3	3	2	3	3	3	3	3	3	3	3	3	3	3	3	3	3	3
681	31	6018381	2712	2	3	1	2	8	5	5	7	6	6	3	2	2	1	3	1	3	1	1	3	1	1	1	1	1	1	3	1	2	1	2	2	2	3	2	1	3	3	1	2	3	2	1	3	3	3
298	31	6018381	946	2	3	2	2	8	NA	NA	NA	NA	NA	NA	NA	NA	NA	NA	NA	NA	NA	NA	NA	NA	NA	NA	NA	NA	NA	NA	NA	NA	NA	NA	NA	NA	NA	NA	NA	NA	NA	NA	NA	NA	NA	NA	NA	NA	NA
422	31	6018381	1291	1	3	1	1	4	6	6	5	4	6	3	4	4	3	2	2	3	3	1	3	3	1	1	2	3	2	3	2	1	2	2	3	3	2	2	2	1	2	3	3	3	3	2	2	3	2
481	32	6018381	-1	1	3	1	2	4	5	3	2	8	8	4	1	2	1	1	1	2	1	1	1	3	3	2	3	2	2	1	1	2	1	2	2	1	1	2	3	2	1	1	2	2	2	2	2	2	2
1920	31	6018381	692	4	3	1	1	4	4	4	4	4	4	1	4	1	1	3	3	3	3	3	3	3	3	3	3	3	3	3	3	3	3	3	3	3	3	3	3	3	3	3	3	3	3	3	3	3	3
1639	32	6018381	-1	6	3	2	1	8	NA	NA	NA	NA	NA	NA	NA	NA	NA	NA	NA	NA	NA	NA	NA	NA	NA	NA	NA	NA	NA	NA	NA	NA	NA	NA	NA	NA	NA	NA	NA	NA	NA	NA	NA	NA	NA	NA	NA	NA	NA
1833	31	6018381	794	2	3	2	2	4	NA	NA	NA	NA	NA	NA	NA	NA	NA	NA	NA	NA	NA	NA	NA	NA	NA	NA	NA	NA	NA	NA	NA	NA	NA	NA	NA	NA	NA	NA	NA	NA	NA	NA	NA	NA	NA	NA	NA	NA	NA
428	31	6018381	1603	1	3	2	1	5	NA	NA	NA	NA	NA	NA	NA	NA	NA	NA	NA	NA	NA	NA	NA	NA	NA	NA	NA	NA	NA	NA	NA	NA	NA	NA	NA	NA	NA	NA	NA	NA	NA	NA	NA	NA	NA	NA	NA	NA	NA
1979	31	6018381	1495	5	3	1	2	4	8	5	3	5	8	5	1	3	2	1	1	1	1	1	1	1	1	3	1	1	3	3	1	1	0	1	1	3	1	1	3	3	3	1	3	3	3	1	3	3	3
464	31	6018381	687	5	3	1	2	5	8	6	4	2	4	5	5	2	3	2	2	1	1	1	1	2	3	2	1	2	2	2	1	1	1	2	2	2	2	2	1	1	2	1	2	1	2	1	1	2	1
1994	31	6018381	1125	1	3	2	2	8	NA	NA	NA	NA	NA	NA	NA	NA	NA	NA	NA	NA	NA	NA	NA	NA	NA	NA	NA	NA	NA	NA	NA	NA	NA	NA	NA	NA	NA	NA	NA	NA	NA	NA	NA	NA	NA	NA	NA	NA	NA
24	32	6018381	-1	5	3	1	2	6	6	7	4	7	7	3	2	2	2	2	1	2	1	2	1	1	1	1	2	3	1	1	1	1	1	3	1	3	3	2	3	3	3	3	1	2	2	2	2	2	1
1630	31	6018381	623	6	3	2	2	4	NA	NA	NA	NA	NA	NA	NA	NA	NA	NA	NA	NA	NA	NA	NA	NA	NA	NA	NA	NA	NA	NA	NA	NA	NA	NA	NA	NA	NA	NA	NA	NA	NA	NA	NA	NA	NA	NA	NA	NA	NA
1233	31	6018381	1317	2	3	1	2	6	7	6	1	4	7	2	3	2	1	1	2	3	3	3	1	3	3	3	3	3	3	1	1	3	1	3	2	1	3	3	3	3	3	3	3	3	3	2	1	2	1
1191	31	6018381	840	3	3	2	2	7	NA	NA	NA	NA	NA	NA	NA	NA	NA	NA	NA	NA	NA	NA	NA	NA	NA	NA	NA	NA	NA	NA	NA	NA	NA	NA	NA	NA	NA	NA	NA	NA	NA	NA	NA	NA	NA	NA	NA	NA	NA
376	31	6018381	786	2	3	1	2	7	4	6	6	6	7	4	1	1	1	1	1	3	1	1	1	1	1	1	1	1	1	1	1	1	2	3	2	1	3	3	3	3	3	3	3	3	2	3	3	3	3
1489	31	6018381	691	3	3	2	2	5	NA	NA	NA	NA	NA	NA	NA	NA	NA	NA	NA	NA	NA	NA	NA	NA	NA	NA	NA	NA	NA	NA	NA	NA	NA	NA	NA	NA	NA	NA	NA	NA	NA	NA	NA	NA	NA	NA	NA	NA	NA
1154	31	6018381	2133	4	3	1	1	5	6	6	2	3	4	3	3	5	5	1	1	3	3	1	1	3	3	2	2	2	2	1	1	2	2	2	2	2	1	1	2	2	1	2	1	1	1	1	1	1	2
1293	31	6018381	1570	1	3	1	1	5	4	5	2	7	8	3	1	4	1	1	2	2	2	2	2	1	1	2	3	2	2	1	1	2	2	2	2	1	2	2	2	2	2	2	1	2	2	2	2	2	2
1871	31	6018381	974	5	3	2	1	8	NA	NA	NA	NA	NA	NA	NA	NA	NA	NA	NA	NA	NA	NA	NA	NA	NA	NA	NA	NA	NA	NA	NA	NA	NA	NA	NA	NA	NA	NA	NA	NA	NA	NA	NA	NA	NA	NA	NA	NA	NA
1864	31	6018381	2902	5	3	2	2	4	NA	NA	NA	NA	NA	NA	NA	NA	NA	NA	NA	NA	NA	NA	NA	NA	NA	NA	NA	NA	NA	NA	NA	NA	NA	NA	NA	NA	NA	NA	NA	NA	NA	NA	NA	NA	NA	NA	NA	NA	NA
1747	31	6018381	2473	2	3	1	2	6	7	7	6	7	8	4	1	1	1	1	1	2	2	1	1	1	2	1	1	1	1	1	1	2	2	1	2	1	1	2	2	2	3	2	1	2	2	2	1	2	1
645	31	6018381	896	4	3	1	2	8	4	4	1	4	7	1	5	2	3	1	3	3	1	2	2	1	1	3	1	1	3	3	3	1	1	3	3	2	2	2	1	2	1	2	2	3	3	1	3	3	3
1714	31	6018381	782	2	3	2	1	5	NA	NA	NA	NA	NA	NA	NA	NA	NA	NA	NA	NA	NA	NA	NA	NA	NA	NA	NA	NA	NA	NA	NA	NA	NA	NA	NA	NA	NA	NA	NA	NA	NA	NA	NA	NA	NA	NA	NA	NA	NA
1527	31	6018381	999	1	3	2	2	7	NA	NA	NA	NA	NA	NA	NA	NA	NA	NA	NA	NA	NA	NA	NA	NA	NA	NA	NA	NA	NA	NA	NA	NA	NA	NA	NA	NA	NA	NA	NA	NA	NA	NA	NA	NA	NA	NA	NA	NA	NA
698	32	6018381	-1	1	3	1	1	6	8	4	4	8	7	2	1	3	2	1	1	2	3	1	2	1	3	3	1	3	2	3	1	2	2	1	1	2	1	3	3	3	3	3	3	2	2	1	2	3	1
1044	32	6018381	-1	2	3	2	2	6	NA	NA	NA	NA	NA	NA	NA	NA	NA	NA	NA	NA	NA	NA	NA	NA	NA	NA	NA	NA	NA	NA	NA	NA	NA	NA	NA	NA	NA	NA	NA	NA	NA	NA	NA	NA	NA	NA	NA	NA	NA
1988	31	6018381	764	1	3	2	1	6	NA	NA	NA	NA	NA	NA	NA	NA	NA	NA	NA	NA	NA	NA	NA	NA	NA	NA	NA	NA	NA	NA	NA	NA	NA	NA	NA	NA	NA	NA	NA	NA	NA	NA	NA	NA	NA	NA	NA	NA	NA
2016	31	6018381	584	5	3	2	2	4	NA	NA	NA	NA	NA	NA	NA	NA	NA	NA	NA	NA	NA	NA	NA	NA	NA	NA	NA	NA	NA	NA	NA	NA	NA	NA	NA	NA	NA	NA	NA	NA	NA	NA	NA	NA	NA	NA	NA	NA	NA
506	31	6018381	798	4	3	2	1	5	NA	NA	NA	NA	NA	NA	NA	NA	NA	NA	NA	NA	NA	NA	NA	NA	NA	NA	NA	NA	NA	NA	NA	NA	NA	NA	NA	NA	NA	NA	NA	NA	NA	NA	NA	NA	NA	NA	NA	NA	NA
1982	31	6018381	1079	6	3	1	1	4	3	1	7	3	3	1	3	3	2	3	1	1	1	1	1	1	1	3	2	1	1	2	2	1	3	2	3	1	3	1	1	1	1	1	1	1	1	3	3	3	1
1594	31	6018381	694	2	3	1	1	5	4	4	6	6	6	5	2	4	4	1	2	3	2	2	1	3	2	2	1	2	3	1	3	3	2	2	3	2	2	1	2	3	2	1	2	2	2	1	2	1	2
906	31	6018381	668	4	3	2	2	8	NA	NA	NA	NA	NA	NA	NA	NA	NA	NA	NA	NA	NA	NA	NA	NA	NA	NA	NA	NA	NA	NA	NA	NA	NA	NA	NA	NA	NA	NA	NA	NA	NA	NA	NA	NA	NA	NA	NA	NA	NA
1796	32	6018381	-1	6	3	2	1	5	NA	NA	NA	NA	NA	NA	NA	NA	NA	NA	NA	NA	NA	NA	NA	NA	NA	NA	NA	NA	NA	NA	NA	NA	NA	NA	NA	NA	NA	NA	NA	NA	NA	NA	NA	NA	NA	NA	NA	NA	NA
1174	31	6018381	1779	2	3	2	2	5	NA	NA	NA	NA	NA	NA	NA	NA	NA	NA	NA	NA	NA	NA	NA	NA	NA	NA	NA	NA	NA	NA	NA	NA	NA	NA	NA	NA	NA	NA	NA	NA	NA	NA	NA	NA	NA	NA	NA	NA	NA
171	32	6018381	-1	1	3	2	1	5	NA	NA	NA	NA	NA	NA	NA	NA	NA	NA	NA	NA	NA	NA	NA	NA	NA	NA	NA	NA	NA	NA	NA	NA	NA	NA	NA	NA	NA	NA	NA	NA	NA	NA	NA	NA	NA	NA	NA	NA	NA
971	32	6018381	-1	3	3	2	2	4	NA	NA	NA	NA	NA	NA	NA	NA	NA	NA	NA	NA	NA	NA	NA	NA	NA	NA	NA	NA	NA	NA	NA	NA	NA	NA	NA	NA	NA	NA	NA	NA	NA	NA	NA	NA	NA	NA	NA	NA	NA
1621	31	6018381	1692	5	3	1	1	8	8	8	5	8	8	4	1	1	2	1	1	2	2	1	2	1	2	3	3	3	3	1	1	3	3	3	3	3	3	3	3	3	3	3	3	3	3	3	3	3	3
840	31	6018381	1109	3	3	2	1	7	NA	NA	NA	NA	NA	NA	NA	NA	NA	NA	NA	NA	NA	NA	NA	NA	NA	NA	NA	NA	NA	NA	NA	NA	NA	NA	NA	NA	NA	NA	NA	NA	NA	NA	NA	NA	NA	NA	NA	NA	NA
126	31	6018381	779	6	3	1	2	6	5	6	5	6	6	4	2	1	1	1	1	2	2	2	1	1	1	2	2	2	1	1	1	2	2	1	2	1	1	2	2	1	1	1	2	1	2	2	1	2	1
1853	32	6018381	-1	4	3	1	1	4	5	5	4	6	6	4	2	1	1	2	2	2	2	1	3	1	3	2	1	2	2	1	1	1	1	1	2	1	2	2	1	1	2	1	1	2	1	2	2	2	2
548	31	6018381	606	1	3	1	1	7	6	6	7	7	7	4	1	1	1	1	1	1	3	1	1	1	1	3	1	1	3	2	2	1	2	2	1	2	2	1	2	2	2	1	2	2	2	2	1	1	3
1169	31	6018381	789	2	3	1	1	5	5	5	0	6	6	2	3	3	4	1	1	2	2	1	1	1	1	1	1	1	2	2	1	1	2	2	2	1	1	2	1	3	1	2	2	3	1	1	2	2	3
459	31	6018381	1458	5	3	2	2	5	NA	NA	NA	NA	NA	NA	NA	NA	NA	NA	NA	NA	NA	NA	NA	NA	NA	NA	NA	NA	NA	NA	NA	NA	NA	NA	NA	NA	NA	NA	NA	NA	NA	NA	NA	NA	NA	NA	NA	NA	NA
1805	31	6018381	895	6	3	1	1	5	3	4	1	4	7	2	3	3	1	1	2	2	2	1	1	3	2	2	3	3	3	1	1	3	3	3	3	3	3	1	3	2	3	1	3	3	3	3	3	3	3
1998	31	6018381	735	4	3	1	2	8	4	4	4	4	5	2	4	2	3	3	3	3	3	3	3	3	3	3	3	3	3	1	3	3	3	3	3	3	3	3	3	3	3	3	3	3	3	3	3	3	3
1388	31	6018381	829	6	3	2	1	4	NA	NA	NA	NA	NA	NA	NA	NA	NA	NA	NA	NA	NA	NA	NA	NA	NA	NA	NA	NA	NA	NA	NA	NA	NA	NA	NA	NA	NA	NA	NA	NA	NA	NA	NA	NA	NA	NA	NA	NA	NA
1754	32	6018381	-1	4	3	1	2	4	2	0	3	5	4	4	4	4	4	2	3	3	2	2	1	2	2	3	2	2	1	2	2	2	2	1	3	3	2	3	2	2	1	1	2	2	3	2	2	1	3
501	31	6018381	4178	6	3	1	2	6	3	5	6	6	6	4	1	3	1	2	1	1	1	1	1	1	1	2	2	2	1	1	1	2	1	2	2	1	1	2	2	2	3	2	1	1	1	1	1	2	2
1116	31	6018381	1168	4	3	1	2	5	3	6	5	5	6	2	2	2	2	1	2	2	2	1	2	1	2	3	2	2	1	1	1	3	1	2	2	3	3	3	3	2	3	3	1	3	2	2	2	1	1
150	31	6018381	1054	5	3	1	2	6	6	6	5	6	7	2	1	1	1	1	2	2	2	1	2	1	2	2	2	1	1	1	1	2	1	1	2	1	1	3	3	2	1	1	3	2	2	2	2	2	2
1367	31	6018381	2397	5	3	2	1	7	NA	NA	NA	NA	NA	NA	NA	NA	NA	NA	NA	NA	NA	NA	NA	NA	NA	NA	NA	NA	NA	NA	NA	NA	NA	NA	NA	NA	NA	NA	NA	NA	NA	NA	NA	NA	NA	NA	NA	NA	NA
1980	31	6018381	762	2	3	2	2	8	NA	NA	NA	NA	NA	NA	NA	NA	NA	NA	NA	NA	NA	NA	NA	NA	NA	NA	NA	NA	NA	NA	NA	NA	NA	NA	NA	NA	NA	NA	NA	NA	NA	NA	NA	NA	NA	NA	NA	NA	NA
1206	31	6018381	993	1	3	1	1	4	6	6	4	6	6	3	3	1	3	1	2	2	2	1	1	2	1	2	2	1	2	1	1	1	2	2	2	1	1	1	2	2	2	1	2	2	2	2	2	2	2
2035	31	6018381	1514	3	3	2	1	4	NA	NA	NA	NA	NA	NA	NA	NA	NA	NA	NA	NA	NA	NA	NA	NA	NA	NA	NA	NA	NA	NA	NA	NA	NA	NA	NA	NA	NA	NA	NA	NA	NA	NA	NA	NA	NA	NA	NA	NA	NA
43	31	6018381	1053	6	3	1	1	4	7	7	1	3	6	3	1	1	1	1	1	2	2	3	1	1	2	2	3	2	2	3	1	2	3	3	1	2	3	3	3	3	2	3	1	3	3	3	3	3	3
226	31	6018381	1127	1	3	2	2	4	NA	NA	NA	NA	NA	NA	NA	NA	NA	NA	NA	NA	NA	NA	NA	NA	NA	NA	NA	NA	NA	NA	NA	NA	NA	NA	NA	NA	NA	NA	NA	NA	NA	NA	NA	NA	NA	NA	NA	NA	NA
304	31	6018381	996	3	3	2	1	6	NA	NA	NA	NA	NA	NA	NA	NA	NA	NA	NA	NA	NA	NA	NA	NA	NA	NA	NA	NA	NA	NA	NA	NA	NA	NA	NA	NA	NA	NA	NA	NA	NA	NA	NA	NA	NA	NA	NA	NA	NA
85	31	6018381	1048	2	3	1	2	6	3	4	3	3	3	3	2	3	1	1	1	3	3	2	3	3	3	1	2	3	3	3	3	3	3	3	3	3	3	3	2	2	3	1	3	3	3	3	1	2	3
965	32	6018381	-1	5	3	1	2	5	7	6	5	6	8	4	1	3	1	2	2	1	2	1	1	1	2	2	2	1	2	1	1	2	1	1	1	2	1	2	2	2	2	1	2	2	2	1	1	2	1
338	31	6018381	614	3	3	1	1	7	0	0	0	0	7	2	2	2	4	1	2	1	1	1	2	2	3	2	2	2	1	2	2	3	1	3	1	1	2	2	1	2	2	2	3	2	2	2	2	2	2
1286	31	6018381	1920	4	3	1	2	7	7	7	6	6	8	4	3	2	3	1	1	1	2	3	3	1	1	2	2	1	3	3	3	3	3	2	1	1	1	3	3	0	1	1	1	3	3	3	3	3	3
1613	31	6018381	749	5	3	2	2	7	NA	NA	NA	NA	NA	NA	NA	NA	NA	NA	NA	NA	NA	NA	NA	NA	NA	NA	NA	NA	NA	NA	NA	NA	NA	NA	NA	NA	NA	NA	NA	NA	NA	NA	NA	NA	NA	NA	NA	NA	NA
594	31	6018381	530	2	3	1	2	7	7	8	6	8	6	4	1	2	1	1	2	2	1	1	2	3	2	1	2	2	1	2	1	2	2	3	1	2	1	2	1	1	1	2	2	1	3	2	2	2	2
1487	32	6018381	-1	5	3	1	2	4	4	4	2	4	5	2	2	3	2	1	1	2	2	2	1	1	2	1	0	2	1	1	1	1	2	2	2	1	1	1	2	2	1	1	1	1	1	2	1	2	1
1975	31	6018381	535	1	3	1	1	6	3	4	6	7	3	5	5	2	3	3	1	1	1	3	3	2	2	3	1	3	2	2	2	1	2	2	1	3	3	2	2	2	1	3	2	1	2	3	1	2	3
1932	31	6018381	987	6	3	2	2	8	NA	NA	NA	NA	NA	NA	NA	NA	NA	NA	NA	NA	NA	NA	NA	NA	NA	NA	NA	NA	NA	NA	NA	NA	NA	NA	NA	NA	NA	NA	NA	NA	NA	NA	NA	NA	NA	NA	NA	NA	NA
1668	31	6018381	2216	4	3	2	2	4	NA	NA	NA	NA	NA	NA	NA	NA	NA	NA	NA	NA	NA	NA	NA	NA	NA	NA	NA	NA	NA	NA	NA	NA	NA	NA	NA	NA	NA	NA	NA	NA	NA	NA	NA	NA	NA	NA	NA	NA	NA
105	31	6018381	1873	2	3	1	1	7	6	6	6	7	7	4	2	2	1	1	2	1	2	1	1	1	1	2	2	2	1	1	2	1	2	2	2	2	1	1	1	1	3	3	3	2	1	1	2	1	2
1902	31	6018381	751	3	3	2	2	8	NA	NA	NA	NA	NA	NA	NA	NA	NA	NA	NA	NA	NA	NA	NA	NA	NA	NA	NA	NA	NA	NA	NA	NA	NA	NA	NA	NA	NA	NA	NA	NA	NA	NA	NA	NA	NA	NA	NA	NA	NA
1945	31	6018381	1284	5	3	1	1	6	5	4	4	5	8	3	2	2	1	1	1	3	3	3	1	1	1	3	3	3	3	3	3	1	3	3	3	3	3	3	3	3	3	3	3	3	3	3	3	3	3
1962	31	6018381	793	6	3	1	2	5	3	6	5	5	4	2	4	3	2	2	1	1	2	1	2	2	2	1	1	2	1	2	2	1	2	2	2	2	1	1	2	1	2	1	2	2	1	2	2	1	2
1218	31	6018381	2414	3	3	2	2	7	NA	NA	NA	NA	NA	NA	NA	NA	NA	NA	NA	NA	NA	NA	NA	NA	NA	NA	NA	NA	NA	NA	NA	NA	NA	NA	NA	NA	NA	NA	NA	NA	NA	NA	NA	NA	NA	NA	NA	NA	NA
1073	32	6018381	-1	1	3	1	1	4	4	5	4	6	7	2	1	2	1	1	1	3	3	1	1	3	3	3	1	1	1	1	1	1	2	3	3	3	1	1	1	2	1	1	3	1	3	1	3	3	1
444	31	6018381	1433	1	3	2	1	8	NA	NA	NA	NA	NA	NA	NA	NA	NA	NA	NA	NA	NA	NA	NA	NA	NA	NA	NA	NA	NA	NA	NA	NA	NA	NA	NA	NA	NA	NA	NA	NA	NA	NA	NA	NA	NA	NA	NA	NA	NA
1474	32	6018381	-1	2	3	1	2	5	3	4	2	6	6	3	3	4	2	1	2	1	1	1	2	1	2	2	3	3	1	1	1	2	1	1	1	1	2	2	2	2	2	2	1	1	1	1	1	1	1
1726	32	6018381	-1	1	3	2	2	7	NA	NA	NA	NA	NA	NA	NA	NA	NA	NA	NA	NA	NA	NA	NA	NA	NA	NA	NA	NA	NA	NA	NA	NA	NA	NA	NA	NA	NA	NA	NA	NA	NA	NA	NA	NA	NA	NA	NA	NA	NA
1097	31	6018381	939	1	3	1	1	6	8	7	7	7	7	4	2	1	1	1	1	3	1	1	1	1	1	1	1	1	1	1	1	1	3	1	1	3	1	3	2	1	3	3	3	1	1	1	1	1	1
1175	31	6018381	1076	6	3	1	2	7	8	8	4	7	5	3	2	1	1	1	2	2	3	1	1	2	1	3	2	3	3	1	1	2	1	2	2	1	2	3	3	3	3	3	3	3	3	3	2	3	3
791	32	6018381	-1	4	3	1	1	6	6	6	5	8	7	3	2	2	1	1	2	1	1	1	2	1	2	2	2	3	1	1	1	2	1	2	2	2	2	3	2	2	3	3	1	3	3	3	3	3	3
1499	31	6018381	1453	4	3	2	2	5	NA	NA	NA	NA	NA	NA	NA	NA	NA	NA	NA	NA	NA	NA	NA	NA	NA	NA	NA	NA	NA	NA	NA	NA	NA	NA	NA	NA	NA	NA	NA	NA	NA	NA	NA	NA	NA	NA	NA	NA	NA
842	31	6018381	1372	5	3	2	1	6	NA	NA	NA	NA	NA	NA	NA	NA	NA	NA	NA	NA	NA	NA	NA	NA	NA	NA	NA	NA	NA	NA	NA	NA	NA	NA	NA	NA	NA	NA	NA	NA	NA	NA	NA	NA	NA	NA	NA	NA	NA
1522	31	6018381	909	2	3	1	2	6	8	6	5	3	6	4	2	1	1	1	2	2	2	1	1	1	2	2	2	2	2	1	1	2	1	1	2	1	1	2	2	2	2	2	1	2	2	2	3	2	1
680	32	6018381	-1	2	3	2	1	7	NA	NA	NA	NA	NA	NA	NA	NA	NA	NA	NA	NA	NA	NA	NA	NA	NA	NA	NA	NA	NA	NA	NA	NA	NA	NA	NA	NA	NA	NA	NA	NA	NA	NA	NA	NA	NA	NA	NA	NA	NA
37	31	6018381	1588	3	3	2	1	7	NA	NA	NA	NA	NA	NA	NA	NA	NA	NA	NA	NA	NA	NA	NA	NA	NA	NA	NA	NA	NA	NA	NA	NA	NA	NA	NA	NA	NA	NA	NA	NA	NA	NA	NA	NA	NA	NA	NA	NA	NA
937	31	6018381	912	2	3	1	2	4	5	4	4	4	5	1	4	4	2	3	1	3	3	1	1	2	3	2	3	1	1	3	2	2	3	2	1	2	3	3	2	2	2	1	1	3	2	1	2	2	2
1777	31	6018381	755	1	3	1	1	4	3	3	2	7	2	1	4	3	1	3	2	3	3	2	2	3	1	3	2	1	3	1	1	2	3	3	3	3	2	1	1	2	2	2	2	2	1	1	3	3	3
1863	31	6018381	1670	6	3	1	1	4	8	7	6	7	7	5	1	1	1	1	1	1	1	1	1	2	1	1	1	1	1	1	1	2	1	1	2	1	1	1	1	1	2	1	2	1	2	2	1	1	1
317	32	6018381	-1	6	3	1	2	7	4	7	4	4	4	2	2	1	1	1	1	3	3	1	1	2	2	2	1	1	1	1	1	3	1	3	1	3	3	3	3	3	2	3	1	2	2	2	2	2	2
1971	31	6018381	1580	6	3	2	1	5	NA	NA	NA	NA	NA	NA	NA	NA	NA	NA	NA	NA	NA	NA	NA	NA	NA	NA	NA	NA	NA	NA	NA	NA	NA	NA	NA	NA	NA	NA	NA	NA	NA	NA	NA	NA	NA	NA	NA	NA	NA
178	31	6018381	1787	3	3	1	1	5	4	8	5	3	7	4	2	2	1	1	1	2	2	1	1	2	2	3	2	1	2	1	1	2	1	2	2	2	2	2	2	2	2	3	1	3	2	2	3	3	1
1210	31	6018381	904	4	3	2	1	7	NA	NA	NA	NA	NA	NA	NA	NA	NA	NA	NA	NA	NA	NA	NA	NA	NA	NA	NA	NA	NA	NA	NA	NA	NA	NA	NA	NA	NA	NA	NA	NA	NA	NA	NA	NA	NA	NA	NA	NA	NA
1349	31	6018381	934	5	3	1	2	6	5	6	5	8	7	3	2	2	2	1	2	2	2	1	2	2	2	3	2	2	2	1	1	2	2	1	2	2	2	2	2	2	3	2	1	2	1	2	2	2	1
223	31	6018381	1704	1	3	2	1	4	NA	NA	NA	NA	NA	NA	NA	NA	NA	NA	NA	NA	NA	NA	NA	NA	NA	NA	NA	NA	NA	NA	NA	NA	NA	NA	NA	NA	NA	NA	NA	NA	NA	NA	NA	NA	NA	NA	NA	NA	NA
2008	32	6018381	-1	5	3	2	2	8	NA	NA	NA	NA	NA	NA	NA	NA	NA	NA	NA	NA	NA	NA	NA	NA	NA	NA	NA	NA	NA	NA	NA	NA	NA	NA	NA	NA	NA	NA	NA	NA	NA	NA	NA	NA	NA	NA	NA	NA	NA
735	31	6018381	586	5	3	1	2	4	4	6	6	5	5	3	5	4	2	1	3	1	3	3	3	1	3	3	1	3	3	3	3	3	3	1	3	2	2	3	3	3	3	3	3	3	3	3	3	3	3
873	31	6018381	777	6	3	1	2	7	6	8	6	8	8	4	1	1	1	1	2	2	2	1	1	1	2	3	2	1	3	1	1	1	1	1	2	1	1	2	2	2	2	1	1	2	2	2	2	2	2
1687	31	6018381	3283	2	3	1	2	8	7	7	7	7	7	4	1	1	1	2	1	1	2	2	2	1	1	2	1	3	3	2	1	2	2	2	1	1	1	2	1	2	3	2	1	2	1	2	2	2	1
1090	31	6018381	923	2	3	2	1	6	NA	NA	NA	NA	NA	NA	NA	NA	NA	NA	NA	NA	NA	NA	NA	NA	NA	NA	NA	NA	NA	NA	NA	NA	NA	NA	NA	NA	NA	NA	NA	NA	NA	NA	NA	NA	NA	NA	NA	NA	NA
1506	31	6018381	1023	6	3	1	2	8	3	3	3	7	7	5	1	3	1	1	1	1	1	1	1	1	1	1	1	1	1	1	1	1	1	1	1	1	1	1	1	2	1	1	2	3	3	3	3	3	3
315	31	6018381	1574	4	3	2	1	6	NA	NA	NA	NA	NA	NA	NA	NA	NA	NA	NA	NA	NA	NA	NA	NA	NA	NA	NA	NA	NA	NA	NA	NA	NA	NA	NA	NA	NA	NA	NA	NA	NA	NA	NA	NA	NA	NA	NA	NA	NA
537	31	6018381	1396	6	3	2	1	6	NA	NA	NA	NA	NA	NA	NA	NA	NA	NA	NA	NA	NA	NA	NA	NA	NA	NA	NA	NA	NA	NA	NA	NA	NA	NA	NA	NA	NA	NA	NA	NA	NA	NA	NA	NA	NA	NA	NA	NA	NA
129	31	6018381	850	5	3	2	1	6	NA	NA	NA	NA	NA	NA	NA	NA	NA	NA	NA	NA	NA	NA	NA	NA	NA	NA	NA	NA	NA	NA	NA	NA	NA	NA	NA	NA	NA	NA	NA	NA	NA	NA	NA	NA	NA	NA	NA	NA	NA
615	31	6018381	1171	3	3	1	2	5	5	6	6	5	6	3	2	2	1	1	3	2	2	1	1	2	0	1	1	1	1	2	1	1	1	3	2	3	1	2	2	2	3	2	1	1	2	2	1	2	2
2031	31	6018381	989	2	3	1	2	6	5	3	1	5	3	3	4	3	2	3	1	2	3	1	3	3	1	2	3	1	3	1	1	2	1	2	1	1	2	2	2	1	1	1	2	1	1	2	2	3	3
237	31	6018381	1902	4	3	1	1	5	7	7	5	6	7	3	1	2	2	3	3	3	2	2	1	1	1	2	1	3	3	3	1	3	1	3	3	3	3	3	1	2	2	3	1	1	3	3	1	2	2
808	31	6018381	2123	5	3	2	1	4	NA	NA	NA	NA	NA	NA	NA	NA	NA	NA	NA	NA	NA	NA	NA	NA	NA	NA	NA	NA	NA	NA	NA	NA	NA	NA	NA	NA	NA	NA	NA	NA	NA	NA	NA	NA	NA	NA	NA	NA	NA
1846	31	6018381	1846	6	3	2	1	7	NA	NA	NA	NA	NA	NA	NA	NA	NA	NA	NA	NA	NA	NA	NA	NA	NA	NA	NA	NA	NA	NA	NA	NA	NA	NA	NA	NA	NA	NA	NA	NA	NA	NA	NA	NA	NA	NA	NA	NA	NA
1453	31	6018381	1127	3	3	1	2	7	8	7	6	8	6	2	1	1	1	1	1	2	1	1	0	1	1	2	2	1	1	0	2	1	1	1	2	2	2	1	2	2	2	2	2	1	2	2	1	2	2
328	31	6018381	1881	2	3	1	2	4	8	6	1	5	8	4	1	2	2	1	1	1	1	1	1	1	1	2	1	1	3	1	3	2	2	2	1	2	2	2	2	2	2	2	1	2	2	2	2	2	2
1047	31	6018381	652	4	3	1	1	8	8	8	4	6	7	4	3	2	1	1	1	2	1	1	1	2	2	1	2	2	2	1	2	2	2	1	2	1	1	1	2	2	1	2	1	1	2	1	2	1	1
1187	31	6018381	1380	3	3	2	1	4	NA	NA	NA	NA	NA	NA	NA	NA	NA	NA	NA	NA	NA	NA	NA	NA	NA	NA	NA	NA	NA	NA	NA	NA	NA	NA	NA	NA	NA	NA	NA	NA	NA	NA	NA	NA	NA	NA	NA	NA	NA
1922	31	6018381	1231	5	3	2	1	8	NA	NA	NA	NA	NA	NA	NA	NA	NA	NA	NA	NA	NA	NA	NA	NA	NA	NA	NA	NA	NA	NA	NA	NA	NA	NA	NA	NA	NA	NA	NA	NA	NA	NA	NA	NA	NA	NA	NA	NA	NA
934	32	6018381	-1	3	3	2	1	5	NA	NA	NA	NA	NA	NA	NA	NA	NA	NA	NA	NA	NA	NA	NA	NA	NA	NA	NA	NA	NA	NA	NA	NA	NA	NA	NA	NA	NA	NA	NA	NA	NA	NA	NA	NA	NA	NA	NA	NA	NA
904	31	6018381	1138	4	3	1	2	5	5	4	1	4	4	3	2	2	1	1	3	2	2	1	3	3	1	2	2	1	3	1	1	1	3	2	3	1	3	3	3	1	3	3	3	3	3	3	3	3	3
1877	31	6018381	2320	2	3	2	1	8	NA	NA	NA	NA	NA	NA	NA	NA	NA	NA	NA	NA	NA	NA	NA	NA	NA	NA	NA	NA	NA	NA	NA	NA	NA	NA	NA	NA	NA	NA	NA	NA	NA	NA	NA	NA	NA	NA	NA	NA	NA
177	31	6018381	1080	6	3	2	1	6	NA	NA	NA	NA	NA	NA	NA	NA	NA	NA	NA	NA	NA	NA	NA	NA	NA	NA	NA	NA	NA	NA	NA	NA	NA	NA	NA	NA	NA	NA	NA	NA	NA	NA	NA	NA	NA	NA	NA	NA	NA
1425	31	6018381	1326	6	3	1	2	5	8	7	6	6	6	4	1	1	1	2	1	3	3	1	1	1	1	2	3	2	1	1	1	3	3	3	3	1	1	2	2	2	2	2	1	1	2	2	3	2	1
1255	31	6018381	622	1	3	2	1	5	NA	NA	NA	NA	NA	NA	NA	NA	NA	NA	NA	NA	NA	NA	NA	NA	NA	NA	NA	NA	NA	NA	NA	NA	NA	NA	NA	NA	NA	NA	NA	NA	NA	NA	NA	NA	NA	NA	NA	NA	NA
1355	31	6018381	629	2	3	1	2	7	7	6	6	6	7	4	2	2	1	1	2	2	2	2	1	1	1	3	2	2	3	1	3	3	1	1	2	2	3	3	1	1	2	3	2	2	3	3	1	1	2
383	31	6018381	725	3	3	1	1	7	6	6	6	7	6	4	1	4	3	1	1	3	2	1	1	1	1	2	1	2	3	2	1	3	3	1	3	2	2	1	2	2	2	2	3	1	2	2	1	2	2
1258	31	6018381	1014	1	3	2	1	7	NA	NA	NA	NA	NA	NA	NA	NA	NA	NA	NA	NA	NA	NA	NA	NA	NA	NA	NA	NA	NA	NA	NA	NA	NA	NA	NA	NA	NA	NA	NA	NA	NA	NA	NA	NA	NA	NA	NA	NA	NA
1844	31	6018381	796	6	3	1	2	5	6	5	6	6	6	4	1	1	1	1	1	1	1	1	1	1	1	1	1	1	1	1	1	1	1	1	1	1	1	1	1	1	1	1	1	1	1	1	1	2	1
411	31	6018381	713	1	3	1	1	7	6	6	6	5	5	5	2	3	2	1	1	1	1	1	1	1	1	1	1	1	1	1	3	1	2	3	2	3	1	2	1	1	1	1	3	3	1	1	1	1	3
59	31	6018381	1650	3	3	1	2	8	5	7	6	5	6	3	1	1	1	1	2	3	3	1	2	2	2	2	2	3	3	1	1	3	1	2	2	3	3	2	2	2	2	2	1	3	2	3	2	1	1
437	31	6018381	1482	6	3	1	2	4	5	5	4	4	5	1	5	1	5	2	1	2	1	1	1	2	1	1	2	1	1	2	2	1	1	2	2	2	2	2	1	1	2	2	2	1	2	2	1	2	2
1305	31	6018381	1178	3	3	2	2	6	NA	NA	NA	NA	NA	NA	NA	NA	NA	NA	NA	NA	NA	NA	NA	NA	NA	NA	NA	NA	NA	NA	NA	NA	NA	NA	NA	NA	NA	NA	NA	NA	NA	NA	NA	NA	NA	NA	NA	NA	NA
398	31	6018381	1770	5	3	2	2	6	NA	NA	NA	NA	NA	NA	NA	NA	NA	NA	NA	NA	NA	NA	NA	NA	NA	NA	NA	NA	NA	NA	NA	NA	NA	NA	NA	NA	NA	NA	NA	NA	NA	NA	NA	NA	NA	NA	NA	NA	NA
1100	31	6018381	896	6	3	1	2	6	3	3	4	5	5	2	4	4	3	1	3	2	2	2	3	1	3	1	3	1	1	3	1	1	1	2	2	3	3	2	3	3	3	2	3	3	1	1	3	3	1
966	31	6018381	2144	5	3	2	2	6	NA	NA	NA	NA	NA	NA	NA	NA	NA	NA	NA	NA	NA	NA	NA	NA	NA	NA	NA	NA	NA	NA	NA	NA	NA	NA	NA	NA	NA	NA	NA	NA	NA	NA	NA	NA	NA	NA	NA	NA	NA
124	31	6018381	2074	2	3	1	2	7	6	5	7	6	8	3	3	3	3	3	3	3	3	3	3	3	3	3	3	3	3	3	3	3	3	3	3	3	3	3	3	3	3	3	3	3	3	3	3	3	3
1669	31	6018381	1685	5	3	1	2	7	4	6	4	6	3	1	3	2	3	1	1	2	2	3	3	2	2	2	1	1	3	3	3	1	2	2	3	1	3	2	2	2	2	3	1	3	3	2	3	3	2
1771	31	6018381	593	1	3	2	1	4	NA	NA	NA	NA	NA	NA	NA	NA	NA	NA	NA	NA	NA	NA	NA	NA	NA	NA	NA	NA	NA	NA	NA	NA	NA	NA	NA	NA	NA	NA	NA	NA	NA	NA	NA	NA	NA	NA	NA	NA	NA
887	32	6018381	-1	1	3	2	1	8	NA	NA	NA	NA	NA	NA	NA	NA	NA	NA	NA	NA	NA	NA	NA	NA	NA	NA	NA	NA	NA	NA	NA	NA	NA	NA	NA	NA	NA	NA	NA	NA	NA	NA	NA	NA	NA	NA	NA	NA	NA
295	31	6018381	1329	4	3	2	1	7	NA	NA	NA	NA	NA	NA	NA	NA	NA	NA	NA	NA	NA	NA	NA	NA	NA	NA	NA	NA	NA	NA	NA	NA	NA	NA	NA	NA	NA	NA	NA	NA	NA	NA	NA	NA	NA	NA	NA	NA	NA
1476	31	6018381	802	3	3	2	2	4	NA	NA	NA	NA	NA	NA	NA	NA	NA	NA	NA	NA	NA	NA	NA	NA	NA	NA	NA	NA	NA	NA	NA	NA	NA	NA	NA	NA	NA	NA	NA	NA	NA	NA	NA	NA	NA	NA	NA	NA	NA
197	31	6018381	1296	5	3	1	1	4	8	6	6	8	8	5	0	0	0	1	1	1	1	1	1	1	1	1	1	1	1	1	1	1	1	2	2	2	1	2	2	2	1	2	2	0	1	1	2	2	2
947	31	6018381	1290	3	3	1	1	6	4	6	3	6	6	4	2	3	1	1	2	2	2	1	2	1	2	3	2	2	1	1	1	2	2	1	2	1	1	2	2	2	2	2	1	1	2	1	0	2	2
500	31	6018381	849	2	3	1	1	8	5	5	5	5	6	3	2	1	3	3	3	3	3	3	3	3	3	3	3	3	3	3	3	3	3	3	3	3	3	3	3	3	3	3	3	3	3	3	3	3	3
705	31	6018381	1890	1	3	2	1	5	NA	NA	NA	NA	NA	NA	NA	NA	NA	NA	NA	NA	NA	NA	NA	NA	NA	NA	NA	NA	NA	NA	NA	NA	NA	NA	NA	NA	NA	NA	NA	NA	NA	NA	NA	NA	NA	NA	NA	NA	NA
727	31	6018381	2617	4	3	2	1	6	NA	NA	NA	NA	NA	NA	NA	NA	NA	NA	NA	NA	NA	NA	NA	NA	NA	NA	NA	NA	NA	NA	NA	NA	NA	NA	NA	NA	NA	NA	NA	NA	NA	NA	NA	NA	NA	NA	NA	NA	NA
1729	31	6018381	896	1	3	1	2	7	8	8	7	8	7	5	1	1	1	1	1	2	2	1	1	1	1	1	1	3	3	1	1	2	1	3	1	3	1	1	2	2	1	1	1	2	2	2	2	2	2
834	31	6018381	583	4	3	1	1	6	5	5	4	5	5	3	2	3	1	1	1	1	1	1	1	1	1	3	3	1	3	1	1	2	3	1	3	1	2	3	3	1	1	1	1	3	3	1	3	1	1
1225	31	6018381	875	2	3	1	2	4	8	6	4	6	5	3	3	3	1	1	3	3	3	1	1	1	1	3	3	1	1	3	1	1	3	3	3	3	2	1	3	2	1	3	3	3	1	3	3	2	3
900	31	6018381	1144	4	3	2	1	7	NA	NA	NA	NA	NA	NA	NA	NA	NA	NA	NA	NA	NA	NA	NA	NA	NA	NA	NA	NA	NA	NA	NA	NA	NA	NA	NA	NA	NA	NA	NA	NA	NA	NA	NA	NA	NA	NA	NA	NA	NA
518	31	6018381	936	3	3	1	2	8	5	5	5	7	8	4	1	1	1	1	1	3	3	1	1	3	1	1	3	1	1	3	1	1	3	3	2	1	3	2	2	2	3	3	1	3	3	3	3	3	3
1215	31	6018381	1031	6	3	2	1	8	NA	NA	NA	NA	NA	NA	NA	NA	NA	NA	NA	NA	NA	NA	NA	NA	NA	NA	NA	NA	NA	NA	NA	NA	NA	NA	NA	NA	NA	NA	NA	NA	NA	NA	NA	NA	NA	NA	NA	NA	NA
1281	31	6018381	2112	6	3	1	2	8	8	7	6	8	8	5	1	1	1	2	1	2	2	1	1	2	2	1	2	1	1	2	1	2	2	2	1	1	2	1	2	1	1	2	1	2	2	2	1	2	1
1118	31	6018381	2305	4	3	2	1	5	NA	NA	NA	NA	NA	NA	NA	NA	NA	NA	NA	NA	NA	NA	NA	NA	NA	NA	NA	NA	NA	NA	NA	NA	NA	NA	NA	NA	NA	NA	NA	NA	NA	NA	NA	NA	NA	NA	NA	NA	NA
885	32	6018381	-1	5	3	2	1	5	NA	NA	NA	NA	NA	NA	NA	NA	NA	NA	NA	NA	NA	NA	NA	NA	NA	NA	NA	NA	NA	NA	NA	NA	NA	NA	NA	NA	NA	NA	NA	NA	NA	NA	NA	NA	NA	NA	NA	NA	NA
878	31	6018381	1265	1	3	2	2	7	NA	NA	NA	NA	NA	NA	NA	NA	NA	NA	NA	NA	NA	NA	NA	NA	NA	NA	NA	NA	NA	NA	NA	NA	NA	NA	NA	NA	NA	NA	NA	NA	NA	NA	NA	NA	NA	NA	NA	NA	NA
454	31	6018381	790	3	3	2	1	6	NA	NA	NA	NA	NA	NA	NA	NA	NA	NA	NA	NA	NA	NA	NA	NA	NA	NA	NA	NA	NA	NA	NA	NA	NA	NA	NA	NA	NA	NA	NA	NA	NA	NA	NA	NA	NA	NA	NA	NA	NA
1289	31	6018381	2667	1	3	1	2	4	3	4	4	4	6	2	2	3	2	1	3	3	3	1	2	3	1	3	3	3	3	3	3	0	3	3	3	3	3	3	3	3	3	3	3	3	3	3	3	3	3
333	31	6018381	1908	3	3	1	2	6	6	7	5	6	6	2	3	2	1	2	1	2	2	1	1	1	1	2	2	2	3	1	2	1	1	2	2	1	1	3	3	1	3	3	3	1	1	1	1	2	2
403	31	6018381	1023	2	3	1	2	4	4	4	1	8	1	1	5	1	1	3	3	3	3	3	3	3	3	3	3	3	3	3	3	3	3	3	3	3	3	3	3	3	3	3	3	3	3	3	3	3	3
1938	31	6018381	611	4	3	2	2	5	NA	NA	NA	NA	NA	NA	NA	NA	NA	NA	NA	NA	NA	NA	NA	NA	NA	NA	NA	NA	NA	NA	NA	NA	NA	NA	NA	NA	NA	NA	NA	NA	NA	NA	NA	NA	NA	NA	NA	NA	NA
1032	31	6018381	1400	1	3	2	2	4	NA	NA	NA	NA	NA	NA	NA	NA	NA	NA	NA	NA	NA	NA	NA	NA	NA	NA	NA	NA	NA	NA	NA	NA	NA	NA	NA	NA	NA	NA	NA	NA	NA	NA	NA	NA	NA	NA	NA	NA	NA
1764	31	6018381	2606	5	3	1	1	8	8	6	7	6	8	5	1	2	1	1	1	2	2	1	1	2	1	1	2	3	0	2	1	1	1	1	2	1	1	2	2	2	2	2	1	2	2	1	2	2	1
419	31	6018381	1088	3	3	2	1	6	NA	NA	NA	NA	NA	NA	NA	NA	NA	NA	NA	NA	NA	NA	NA	NA	NA	NA	NA	NA	NA	NA	NA	NA	NA	NA	NA	NA	NA	NA	NA	NA	NA	NA	NA	NA	NA	NA	NA	NA	NA
709	31	6018381	1009	6	3	1	2	5	7	7	6	7	8	4	1	1	2	1	2	1	3	1	1	1	1	1	1	1	1	1	1	1	1	1	1	3	1	3	1	3	3	1	3	1	1	1	2	1	1
364	31	6018381	788	3	3	2	2	4	NA	NA	NA	NA	NA	NA	NA	NA	NA	NA	NA	NA	NA	NA	NA	NA	NA	NA	NA	NA	NA	NA	NA	NA	NA	NA	NA	NA	NA	NA	NA	NA	NA	NA	NA	NA	NA	NA	NA	NA	NA
220	31	6018381	2134	2	3	1	1	4	8	6	6	3	3	2	3	1	1	1	2	2	2	1	2	3	2	2	2	2	2	1	1	2	1	2	2	1	1	3	3	2	3	3	1	2	2	2	2	2	2
1243	31	6018381	2347	5	3	1	1	4	3	7	5	7	8	4	3	4	4	1	1	2	2	1	2	1	1	2	1	1	1	1	1	2	2	1	2	3	1	1	3	2	1	1	1	1	1	2	2	1	2
503	31	6018381	768	6	3	2	2	6	NA	NA	NA	NA	NA	NA	NA	NA	NA	NA	NA	NA	NA	NA	NA	NA	NA	NA	NA	NA	NA	NA	NA	NA	NA	NA	NA	NA	NA	NA	NA	NA	NA	NA	NA	NA	NA	NA	NA	NA	NA
164	31	6018381	1026	5	3	1	1	4	6	6	6	6	5	4	1	2	1	1	1	1	2	1	1	1	1	2	2	3	2	1	1	3	1	3	2	3	3	3	3	3	3	3	3	2	1	1	1	3	3
100	31	6018381	1458	1	3	1	1	4	8	7	3	7	6	3	4	1	1	1	2	2	2	1	2	1	1	2	2	1	1	1	1	1	1	1	2	3	1	1	1	2	2	2	2	3	2	2	1	2	1
1051	31	6018381	1830	5	3	2	1	6	NA	NA	NA	NA	NA	NA	NA	NA	NA	NA	NA	NA	NA	NA	NA	NA	NA	NA	NA	NA	NA	NA	NA	NA	NA	NA	NA	NA	NA	NA	NA	NA	NA	NA	NA	NA	NA	NA	NA	NA	NA
865	31	6018381	1102	2	3	2	1	7	NA	NA	NA	NA	NA	NA	NA	NA	NA	NA	NA	NA	NA	NA	NA	NA	NA	NA	NA	NA	NA	NA	NA	NA	NA	NA	NA	NA	NA	NA	NA	NA	NA	NA	NA	NA	NA	NA	NA	NA	NA
1158	31	6018381	868	1	3	2	2	6	NA	NA	NA	NA	NA	NA	NA	NA	NA	NA	NA	NA	NA	NA	NA	NA	NA	NA	NA	NA	NA	NA	NA	NA	NA	NA	NA	NA	NA	NA	NA	NA	NA	NA	NA	NA	NA	NA	NA	NA	NA
1657	31	6018381	789	5	3	1	2	8	2	4	4	4	5	2	3	4	1	3	3	3	3	3	3	3	3	3	1	3	1	3	3	2	2	3	3	1	3	1	3	2	3	3	3	3	3	3	3	3	3
115	31	6018381	714	2	3	2	2	5	NA	NA	NA	NA	NA	NA	NA	NA	NA	NA	NA	NA	NA	NA	NA	NA	NA	NA	NA	NA	NA	NA	NA	NA	NA	NA	NA	NA	NA	NA	NA	NA	NA	NA	NA	NA	NA	NA	NA	NA	NA
893	31	6018381	1190	5	3	1	1	7	6	6	5	5	5	2	2	1	1	1	2	2	2	1	1	2	2	3	2	2	2	1	2	2	1	2	2	1	2	2	2	2	2	2	1	1	2	2	2	2	2
341	31	6018381	1441	3	3	2	2	6	NA	NA	NA	NA	NA	NA	NA	NA	NA	NA	NA	NA	NA	NA	NA	NA	NA	NA	NA	NA	NA	NA	NA	NA	NA	NA	NA	NA	NA	NA	NA	NA	NA	NA	NA	NA	NA	NA	NA	NA	NA
814	31	6018381	739	2	3	2	1	6	NA	NA	NA	NA	NA	NA	NA	NA	NA	NA	NA	NA	NA	NA	NA	NA	NA	NA	NA	NA	NA	NA	NA	NA	NA	NA	NA	NA	NA	NA	NA	NA	NA	NA	NA	NA	NA	NA	NA	NA	NA
1192	31	6018381	761	5	3	1	1	5	8	8	6	8	8	3	3	1	1	1	1	1	1	1	1	1	1	1	1	1	1	1	1	1	1	1	1	1	1	1	1	1	1	1	1	1	1	1	1	1	1
1569	31	6018381	808	4	3	1	2	5	6	6	5	7	6	3	2	1	1	1	2	2	2	1	1	1	2	2	1	1	1	1	1	1	1	1	2	3	1	2	2	2	2	2	1	3	3	2	1	2	1
1481	32	6018381	-1	2	3	1	1	7	6	7	5	6	7	2	2	3	1	1	1	3	1	3	1	1	1	2	1	3	1	1	1	1	1	1	1	1	1	2	2	2	2	2	1	1	2	2	1	1	1
757	31	6018381	716	3	3	1	2	7	6	6	5	8	8	3	3	2	1	1	1	1	2	1	1	3	3	3	1	1	1	3	1	3	3	3	1	3	3	2	2	2	2	1	1	3	3	3	3	3	3
1949	31	6018381	1057	5	3	2	1	6	NA	NA	NA	NA	NA	NA	NA	NA	NA	NA	NA	NA	NA	NA	NA	NA	NA	NA	NA	NA	NA	NA	NA	NA	NA	NA	NA	NA	NA	NA	NA	NA	NA	NA	NA	NA	NA	NA	NA	NA	NA
1497	31	6018381	1747	2	3	2	1	7	NA	NA	NA	NA	NA	NA	NA	NA	NA	NA	NA	NA	NA	NA	NA	NA	NA	NA	NA	NA	NA	NA	NA	NA	NA	NA	NA	NA	NA	NA	NA	NA	NA	NA	NA	NA	NA	NA	NA	NA	NA
1207	31	6018381	1098	5	3	2	2	7	NA	NA	NA	NA	NA	NA	NA	NA	NA	NA	NA	NA	NA	NA	NA	NA	NA	NA	NA	NA	NA	NA	NA	NA	NA	NA	NA	NA	NA	NA	NA	NA	NA	NA	NA	NA	NA	NA	NA	NA	NA
1075	31	6018381	1113	2	3	1	1	7	8	8	8	8	8	4	1	1	1	1	1	1	1	1	1	1	1	3	1	1	1	1	1	1	1	1	1	1	1	1	1	2	1	1	1	2	2	2	2	2	2
733	31	6018381	909	1	3	2	1	7	NA	NA	NA	NA	NA	NA	NA	NA	NA	NA	NA	NA	NA	NA	NA	NA	NA	NA	NA	NA	NA	NA	NA	NA	NA	NA	NA	NA	NA	NA	NA	NA	NA	NA	NA	NA	NA	NA	NA	NA	NA
693	31	6018381	821	2	3	1	2	8	8	8	5	8	8	4	1	1	1	1	1	1	1	1	1	1	1	1	1	1	1	1	1	1	1	1	1	1	1	1	1	1	1	1	1	1	1	1	1	1	1
1068	32	6018381	-1	2	3	2	1	5	NA	NA	NA	NA	NA	NA	NA	NA	NA	NA	NA	NA	NA	NA	NA	NA	NA	NA	NA	NA	NA	NA	NA	NA	NA	NA	NA	NA	NA	NA	NA	NA	NA	NA	NA	NA	NA	NA	NA	NA	NA
1401	31	6018381	771	5	3	1	2	5	4	5	4	4	7	4	2	3	1	1	1	3	3	1	1	2	1	3	1	3	3	3	3	3	2	3	3	3	3	3	3	3	3	3	3	3	3	3	3	3	3
1858	31	6018381	1265	4	3	2	1	5	NA	NA	NA	NA	NA	NA	NA	NA	NA	NA	NA	NA	NA	NA	NA	NA	NA	NA	NA	NA	NA	NA	NA	NA	NA	NA	NA	NA	NA	NA	NA	NA	NA	NA	NA	NA	NA	NA	NA	NA	NA
1067	31	6018381	1179	3	3	2	1	6	NA	NA	NA	NA	NA	NA	NA	NA	NA	NA	NA	NA	NA	NA	NA	NA	NA	NA	NA	NA	NA	NA	NA	NA	NA	NA	NA	NA	NA	NA	NA	NA	NA	NA	NA	NA	NA	NA	NA	NA	NA
1172	32	6018381	-1	4	3	1	2	7	5	6	5	4	8	4	1	2	1	1	1	2	2	1	1	3	1	3	2	1	2	1	3	1	2	1	3	3	3	3	2	2	3	3	1	3	3	3	1	3	3
613	31	6018381	798	4	3	1	2	8	5	5	6	6	7	5	3	4	2	2	1	1	1	2	1	1	1	2	1	2	3	3	2	2	1	2	1	1	2	2	2	1	1	2	2	3	1	2	2	1	1
1905	31	6018381	718	3	3	1	2	5	7	7	5	7	6	4	2	1	1	3	3	3	3	3	3	3	3	3	3	3	3	3	3	3	3	3	3	3	3	3	3	3	3	3	3	3	3	3	3	3	3
950	31	6018381	812	1	3	1	1	4	4	4	4	4	4	5	5	5	5	3	3	3	3	3	3	3	3	3	3	3	3	3	3	3	3	3	3	3	3	3	3	3	3	3	3	3	3	3	3	3	3
1077	31	6018381	850	3	3	2	2	7	NA	NA	NA	NA	NA	NA	NA	NA	NA	NA	NA	NA	NA	NA	NA	NA	NA	NA	NA	NA	NA	NA	NA	NA	NA	NA	NA	NA	NA	NA	NA	NA	NA	NA	NA	NA	NA	NA	NA	NA	NA
512	31	6018381	765	1	3	2	1	8	NA	NA	NA	NA	NA	NA	NA	NA	NA	NA	NA	NA	NA	NA	NA	NA	NA	NA	NA	NA	NA	NA	NA	NA	NA	NA	NA	NA	NA	NA	NA	NA	NA	NA	NA	NA	NA	NA	NA	NA	NA
1722	31	6018381	1539	2	3	2	2	4	NA	NA	NA	NA	NA	NA	NA	NA	NA	NA	NA	NA	NA	NA	NA	NA	NA	NA	NA	NA	NA	NA	NA	NA	NA	NA	NA	NA	NA	NA	NA	NA	NA	NA	NA	NA	NA	NA	NA	NA	NA
2018	31	6018381	1269	3	3	2	2	7	NA	NA	NA	NA	NA	NA	NA	NA	NA	NA	NA	NA	NA	NA	NA	NA	NA	NA	NA	NA	NA	NA	NA	NA	NA	NA	NA	NA	NA	NA	NA	NA	NA	NA	NA	NA	NA	NA	NA	NA	NA
602	31	6018381	3292	5	3	1	2	5	3	5	8	8	8	4	1	3	1	1	1	3	3	1	2	1	1	1	1	1	1	2	1	2	1	1	1	3	2	1	1	2	3	1	1	1	3	1	2	2	2
1180	32	6018381	-1	3	3	2	1	6	NA	NA	NA	NA	NA	NA	NA	NA	NA	NA	NA	NA	NA	NA	NA	NA	NA	NA	NA	NA	NA	NA	NA	NA	NA	NA	NA	NA	NA	NA	NA	NA	NA	NA	NA	NA	NA	NA	NA	NA	NA
1354	31	6018381	1045	3	3	2	1	4	NA	NA	NA	NA	NA	NA	NA	NA	NA	NA	NA	NA	NA	NA	NA	NA	NA	NA	NA	NA	NA	NA	NA	NA	NA	NA	NA	NA	NA	NA	NA	NA	NA	NA	NA	NA	NA	NA	NA	NA	NA
1246	31	6018381	1321	4	3	2	2	4	NA	NA	NA	NA	NA	NA	NA	NA	NA	NA	NA	NA	NA	NA	NA	NA	NA	NA	NA	NA	NA	NA	NA	NA	NA	NA	NA	NA	NA	NA	NA	NA	NA	NA	NA	NA	NA	NA	NA	NA	NA
1360	31	6018381	1204	6	3	1	1	7	7	7	7	7	8	4	1	1	1	1	1	2	2	1	1	3	1	2	2	1	2	3	1	1	2	2	2	2	1	3	3	1	3	3	1	2	2	2	2	2	2
1014	31	6018381	881	2	3	2	2	4	NA	NA	NA	NA	NA	NA	NA	NA	NA	NA	NA	NA	NA	NA	NA	NA	NA	NA	NA	NA	NA	NA	NA	NA	NA	NA	NA	NA	NA	NA	NA	NA	NA	NA	NA	NA	NA	NA	NA	NA	NA
1480	31	6018381	818	6	3	1	2	4	4	4	4	5	5	3	3	3	3	3	3	3	3	3	3	3	3	2	2	2	2	2	2	2	2	2	2	2	2	2	2	2	2	2	2	2	2	2	2	2	2
1364	32	6018381	-1	1	3	2	2	6	NA	NA	NA	NA	NA	NA	NA	NA	NA	NA	NA	NA	NA	NA	NA	NA	NA	NA	NA	NA	NA	NA	NA	NA	NA	NA	NA	NA	NA	NA	NA	NA	NA	NA	NA	NA	NA	NA	NA	NA	NA
872	31	6018381	1106	6	3	1	1	8	5	7	5	7	0	5	2	2	2	1	1	1	1	1	1	1	1	1	1	1	1	1	1	1	1	1	2	1	1	2	1	3	1	1	1	1	1	1	1	1	1
678	32	6018381	-1	5	3	1	1	5	5	8	8	8	7	3	3	3	3	2	1	1	1	1	1	3	2	1	2	1	1	2	1	2	2	1	1	1	1	1	1	2	1	2	1	1	2	2	3	3	1
400	31	6018381	956	4	3	1	2	4	6	6	6	6	6	3	1	1	1	1	1	1	2	1	1	1	1	2	2	2	1	1	1	1	2	1	1	2	2	1	1	2	3	3	2	2	2	1	3	1	1
1307	31	6018381	1207	6	3	1	1	6	7	5	1	5	7	3	3	3	1	3	3	3	3	3	3	3	3	3	3	3	3	3	3	3	3	3	3	3	3	3	3	3	3	3	0	3	3	3	3	3	3
63	32	6018381	-1	3	3	1	1	7	7	7	7	7	7	4	1	1	1	1	1	1	1	1	1	1	1	3	3	3	3	3	3	3	1	3	3	3	3	3	3	2	2	3	3	3	1	1	3	1	1
927	31	6018381	1361	1	3	2	1	5	NA	NA	NA	NA	NA	NA	NA	NA	NA	NA	NA	NA	NA	NA	NA	NA	NA	NA	NA	NA	NA	NA	NA	NA	NA	NA	NA	NA	NA	NA	NA	NA	NA	NA	NA	NA	NA	NA	NA	NA	NA
975	31	6018381	845	4	3	2	2	6	NA	NA	NA	NA	NA	NA	NA	NA	NA	NA	NA	NA	NA	NA	NA	NA	NA	NA	NA	NA	NA	NA	NA	NA	NA	NA	NA	NA	NA	NA	NA	NA	NA	NA	NA	NA	NA	NA	NA	NA	NA
155	31	6018381	1639	3	3	2	1	8	NA	NA	NA	NA	NA	NA	NA	NA	NA	NA	NA	NA	NA	NA	NA	NA	NA	NA	NA	NA	NA	NA	NA	NA	NA	NA	NA	NA	NA	NA	NA	NA	NA	NA	NA	NA	NA	NA	NA	NA	NA
1276	31	6018381	1789	6	3	2	1	6	NA	NA	NA	NA	NA	NA	NA	NA	NA	NA	NA	NA	NA	NA	NA	NA	NA	NA	NA	NA	NA	NA	NA	NA	NA	NA	NA	NA	NA	NA	NA	NA	NA	NA	NA	NA	NA	NA	NA	NA	NA
1824	32	6018381	-1	3	3	2	1	5	NA	NA	NA	NA	NA	NA	NA	NA	NA	NA	NA	NA	NA	NA	NA	NA	NA	NA	NA	NA	NA	NA	NA	NA	NA	NA	NA	NA	NA	NA	NA	NA	NA	NA	NA	NA	NA	NA	NA	NA	NA
1380	31	6018381	1744	4	3	2	2	4	NA	NA	NA	NA	NA	NA	NA	NA	NA	NA	NA	NA	NA	NA	NA	NA	NA	NA	NA	NA	NA	NA	NA	NA	NA	NA	NA	NA	NA	NA	NA	NA	NA	NA	NA	NA	NA	NA	NA	NA	NA
1366	31	6018381	994	5	3	1	1	5	4	5	5	7	8	5	1	2	1	1	1	3	3	1	1	1	1	3	1	1	1	3	1	1	3	3	2	3	1	2	2	2	2	2	1	1	1	1	3	3	1
775	31	6018381	1987	6	3	2	2	4	NA	NA	NA	NA	NA	NA	NA	NA	NA	NA	NA	NA	NA	NA	NA	NA	NA	NA	NA	NA	NA	NA	NA	NA	NA	NA	NA	NA	NA	NA	NA	NA	NA	NA	NA	NA	NA	NA	NA	NA	NA
932	31	6018381	1000	2	3	2	2	6	NA	NA	NA	NA	NA	NA	NA	NA	NA	NA	NA	NA	NA	NA	NA	NA	NA	NA	NA	NA	NA	NA	NA	NA	NA	NA	NA	NA	NA	NA	NA	NA	NA	NA	NA	NA	NA	NA	NA	NA	NA
719	31	6018381	1348	1	3	1	1	6	5	7	1	4	2	2	2	1	1	1	1	1	1	1	1	1	1	3	3	3	0	3	3	3	2	2	2	1	3	3	3	3	3	3	3	3	3	3	3	3	3
1898	31	6018381	2966	2	3	2	1	7	NA	NA	NA	NA	NA	NA	NA	NA	NA	NA	NA	NA	NA	NA	NA	NA	NA	NA	NA	NA	NA	NA	NA	NA	NA	NA	NA	NA	NA	NA	NA	NA	NA	NA	NA	NA	NA	NA	NA	NA	NA
880	31	6018381	1102	4	3	2	1	5	NA	NA	NA	NA	NA	NA	NA	NA	NA	NA	NA	NA	NA	NA	NA	NA	NA	NA	NA	NA	NA	NA	NA	NA	NA	NA	NA	NA	NA	NA	NA	NA	NA	NA	NA	NA	NA	NA	NA	NA	NA
522	31	6018381	808	5	3	1	2	5	3	5	5	5	4	2	1	2	3	1	1	3	2	1	1	1	1	1	1	3	3	1	1	2	3	1	1	3	1	2	2	3	3	3	1	2	1	3	3	1	1
167	31	6018381	1037	2	3	1	2	4	5	5	1	5	2	2	5	1	1	1	3	3	3	3	1	3	1	3	3	1	3	1	2	1	1	1	1	3	1	3	3	3	3	3	3	2	1	1	2	2	2
1761	31	6018381	807	5	3	2	1	5	NA	NA	NA	NA	NA	NA	NA	NA	NA	NA	NA	NA	NA	NA	NA	NA	NA	NA	NA	NA	NA	NA	NA	NA	NA	NA	NA	NA	NA	NA	NA	NA	NA	NA	NA	NA	NA	NA	NA	NA	NA
1340	31	6018381	713	3	3	2	2	7	NA	NA	NA	NA	NA	NA	NA	NA	NA	NA	NA	NA	NA	NA	NA	NA	NA	NA	NA	NA	NA	NA	NA	NA	NA	NA	NA	NA	NA	NA	NA	NA	NA	NA	NA	NA	NA	NA	NA	NA	NA
279	32	6018381	-1	3	3	2	1	4	NA	NA	NA	NA	NA	NA	NA	NA	NA	NA	NA	NA	NA	NA	NA	NA	NA	NA	NA	NA	NA	NA	NA	NA	NA	NA	NA	NA	NA	NA	NA	NA	NA	NA	NA	NA	NA	NA	NA	NA	NA
536	31	6018381	709	2	3	2	1	7	NA	NA	NA	NA	NA	NA	NA	NA	NA	NA	NA	NA	NA	NA	NA	NA	NA	NA	NA	NA	NA	NA	NA	NA	NA	NA	NA	NA	NA	NA	NA	NA	NA	NA	NA	NA	NA	NA	NA	NA	NA
848	31	6018381	969	4	3	1	1	6	7	7	6	7	7	4	3	2	1	1	1	1	1	1	2	1	1	1	1	1	1	1	1	1	1	0	2	1	1	1	2	2	1	1	1	1	1	1	1	2	2
968	31	6018381	1244	6	3	2	2	8	NA	NA	NA	NA	NA	NA	NA	NA	NA	NA	NA	NA	NA	NA	NA	NA	NA	NA	NA	NA	NA	NA	NA	NA	NA	NA	NA	NA	NA	NA	NA	NA	NA	NA	NA	NA	NA	NA	NA	NA	NA
224	31	6018381	1535	1	3	1	1	5	3	4	1	6	6	2	2	4	3	1	3	3	3	1	1	1	1	3	1	3	3	1	3	3	1	1	3	3	3	3	3	3	3	3	3	3	3	3	3	3	3
1171	31	6018381	1452	4	3	1	2	5	6	5	5	4	5	2	3	3	3	1	1	3	1	1	3	1	1	3	2	3	1	1	2	3	1	3	3	1	3	3	3	2	3	3	1	2	2	2	1	2	1
225	32	6018381	-1	2	3	1	1	8	8	8	8	8	8	3	5	5	4	1	1	1	1	1	1	1	1	1	2	1	1	2	1	1	2	1	1	1	1	1	2	1	2	2	1	2	2	2	1	2	2
1545	32	6018381	-1	1	3	2	2	5	NA	NA	NA	NA	NA	NA	NA	NA	NA	NA	NA	NA	NA	NA	NA	NA	NA	NA	NA	NA	NA	NA	NA	NA	NA	NA	NA	NA	NA	NA	NA	NA	NA	NA	NA	NA	NA	NA	NA	NA	NA
1924	31	6018381	568	2	3	2	2	6	NA	NA	NA	NA	NA	NA	NA	NA	NA	NA	NA	NA	NA	NA	NA	NA	NA	NA	NA	NA	NA	NA	NA	NA	NA	NA	NA	NA	NA	NA	NA	NA	NA	NA	NA	NA	NA	NA	NA	NA	NA
852	31	6018381	1215	3	3	2	1	7	NA	NA	NA	NA	NA	NA	NA	NA	NA	NA	NA	NA	NA	NA	NA	NA	NA	NA	NA	NA	NA	NA	NA	NA	NA	NA	NA	NA	NA	NA	NA	NA	NA	NA	NA	NA	NA	NA	NA	NA	NA
701	31	6018381	547	3	3	2	1	8	NA	NA	NA	NA	NA	NA	NA	NA	NA	NA	NA	NA	NA	NA	NA	NA	NA	NA	NA	NA	NA	NA	NA	NA	NA	NA	NA	NA	NA	NA	NA	NA	NA	NA	NA	NA	NA	NA	NA	NA	NA
564	32	6018381	-1	6	3	2	1	6	NA	NA	NA	NA	NA	NA	NA	NA	NA	NA	NA	NA	NA	NA	NA	NA	NA	NA	NA	NA	NA	NA	NA	NA	NA	NA	NA	NA	NA	NA	NA	NA	NA	NA	NA	NA	NA	NA	NA	NA	NA
1692	32	6018381	-1	3	3	2	1	7	NA	NA	NA	NA	NA	NA	NA	NA	NA	NA	NA	NA	NA	NA	NA	NA	NA	NA	NA	NA	NA	NA	NA	NA	NA	NA	NA	NA	NA	NA	NA	NA	NA	NA	NA	NA	NA	NA	NA	NA	NA
243	31	6018381	1225	6	3	2	2	5	NA	NA	NA	NA	NA	NA	NA	NA	NA	NA	NA	NA	NA	NA	NA	NA	NA	NA	NA	NA	NA	NA	NA	NA	NA	NA	NA	NA	NA	NA	NA	NA	NA	NA	NA	NA	NA	NA	NA	NA	NA
1352	31	6018381	1250	1	3	1	1	5	3	5	5	5	6	3	2	4	3	3	3	3	3	3	3	3	3	3	3	3	3	3	1	3	3	3	3	3	3	2	2	2	2	3	1	3	2	2	1	1	3
899	31	6018381	867	6	3	2	1	4	NA	NA	NA	NA	NA	NA	NA	NA	NA	NA	NA	NA	NA	NA	NA	NA	NA	NA	NA	NA	NA	NA	NA	NA	NA	NA	NA	NA	NA	NA	NA	NA	NA	NA	NA	NA	NA	NA	NA	NA	NA
1069	31	6018381	2774	4	3	1	1	8	8	8	8	8	8	5	1	1	1	1	1	1	1	1	1	1	1	1	1	1	1	1	1	1	1	1	1	1	1	1	1	1	1	1	1	1	1	1	1	1	1
1599	31	6018381	969	3	3	1	2	5	4	5	2	7	8	4	1	2	1	1	1	1	3	1	1	1	1	1	1	1	1	1	1	1	1	3	3	2	2	3	3	1	2	2	2	2	2	2	2	2	2
1015	31	6018381	1598	4	3	2	2	8	NA	NA	NA	NA	NA	NA	NA	NA	NA	NA	NA	NA	NA	NA	NA	NA	NA	NA	NA	NA	NA	NA	NA	NA	NA	NA	NA	NA	NA	NA	NA	NA	NA	NA	NA	NA	NA	NA	NA	NA	NA
1676	31	6018381	1665	1	3	1	2	6	7	7	6	7	8	4	2	1	1	1	2	1	1	1	1	1	1	1	1	1	1	1	1	1	1	2	1	1	1	1	2	3	1	1	3	2	2	2	2	2	2
606	31	6018381	765	1	3	1	2	8	5	5	4	6	6	4	2	2	3	2	2	2	1	3	1	1	1	1	1	2	2	1	2	2	1	2	1	1	2	1	2	1	2	1	1	1	2	2	3	1	2
586	31	6018381	1654	2	3	1	2	6	6	6	7	5	7	4	1	3	3	1	1	2	2	1	1	1	1	2	1	1	1	1	1	1	1	1	1	2	2	1	1	1	2	2	2	1	2	1	1	1	1
545	31	6018381	962	5	3	2	2	5	NA	NA	NA	NA	NA	NA	NA	NA	NA	NA	NA	NA	NA	NA	NA	NA	NA	NA	NA	NA	NA	NA	NA	NA	NA	NA	NA	NA	NA	NA	NA	NA	NA	NA	NA	NA	NA	NA	NA	NA	NA
405	31	6018381	1285	4	3	2	1	6	NA	NA	NA	NA	NA	NA	NA	NA	NA	NA	NA	NA	NA	NA	NA	NA	NA	NA	NA	NA	NA	NA	NA	NA	NA	NA	NA	NA	NA	NA	NA	NA	NA	NA	NA	NA	NA	NA	NA	NA	NA
1038	31	6018381	667	6	3	1	2	4	4	4	4	4	4	3	3	3	2	1	1	1	1	1	1	1	1	1	1	1	1	1	1	1	1	1	1	1	1	1	1	1	1	1	1	1	1	1	1	1	1
179	32	6018381	-1	3	3	1	2	6	6	8	5	8	8	4	1	1	1	1	2	1	1	1	2	3	3	3	3	3	3	1	1	3	1	1	3	1	3	2	2	2	3	3	1	3	2	2	3	2	1
265	32	6018381	-1	5	3	1	2	7	7	6	6	7	7	3	3	2	2	1	3	2	2	1	1	3	3	3	1	1	3	1	1	2	2	1	2	1	3	3	2	1	2	3	3	2	2	2	1	2	2
1913	32	6018381	-1	1	3	2	2	4	NA	NA	NA	NA	NA	NA	NA	NA	NA	NA	NA	NA	NA	NA	NA	NA	NA	NA	NA	NA	NA	NA	NA	NA	NA	NA	NA	NA	NA	NA	NA	NA	NA	NA	NA	NA	NA	NA	NA	NA	NA
1773	31	6018381	1696	2	3	2	1	6	NA	NA	NA	NA	NA	NA	NA	NA	NA	NA	NA	NA	NA	NA	NA	NA	NA	NA	NA	NA	NA	NA	NA	NA	NA	NA	NA	NA	NA	NA	NA	NA	NA	NA	NA	NA	NA	NA	NA	NA	NA
1359	31	6018381	926	1	3	1	1	6	7	6	3	6	4	4	2	3	2	1	1	3	3	1	1	1	2	2	3	3	3	2	3	1	3	3	3	3	3	2	2	2	2	2	1	2	2	2	2	2	2
675	32	6018381	-1	1	3	1	2	4	3	5	8	5	4	2	2	2	4	1	0	3	2	3	2	1	1	1	1	2	3	3	2	3	2	2	1	3	1	3	3	2	2	1	1	2	2	3	1	2	1
2038	31	6018381	1809	6	3	2	1	6	NA	NA	NA	NA	NA	NA	NA	NA	NA	NA	NA	NA	NA	NA	NA	NA	NA	NA	NA	NA	NA	NA	NA	NA	NA	NA	NA	NA	NA	NA	NA	NA	NA	NA	NA	NA	NA	NA	NA	NA	NA
1412	31	6018381	827	3	3	2	2	5	NA	NA	NA	NA	NA	NA	NA	NA	NA	NA	NA	NA	NA	NA	NA	NA	NA	NA	NA	NA	NA	NA	NA	NA	NA	NA	NA	NA	NA	NA	NA	NA	NA	NA	NA	NA	NA	NA	NA	NA	NA
659	32	6018381	-1	1	3	2	2	4	NA	NA	NA	NA	NA	NA	NA	NA	NA	NA	NA	NA	NA	NA	NA	NA	NA	NA	NA	NA	NA	NA	NA	NA	NA	NA	NA	NA	NA	NA	NA	NA	NA	NA	NA	NA	NA	NA	NA	NA	NA
1541	31	6018381	2670	4	3	1	2	6	5	5	5	6	5	4	4	3	2	3	1	3	1	1	1	1	1	3	3	1	3	1	1	3	1	1	1	3	1	1	1	3	3	3	1	1	2	3	1	2	3
468	31	6018381	732	5	3	1	1	6	2	3	3	3	4	4	1	5	3	1	1	3	3	1	2	1	1	2	3	1	3	1	1	3	3	3	3	3	3	3	3	1	3	3	3	1	1	2	1	2	1
40	31	6018381	752	1	3	2	2	7	NA	NA	NA	NA	NA	NA	NA	NA	NA	NA	NA	NA	NA	NA	NA	NA	NA	NA	NA	NA	NA	NA	NA	NA	NA	NA	NA	NA	NA	NA	NA	NA	NA	NA	NA	NA	NA	NA	NA	NA	NA
745	31	6018381	1198	2	3	2	1	6	NA	NA	NA	NA	NA	NA	NA	NA	NA	NA	NA	NA	NA	NA	NA	NA	NA	NA	NA	NA	NA	NA	NA	NA	NA	NA	NA	NA	NA	NA	NA	NA	NA	NA	NA	NA	NA	NA	NA	NA	NA
1855	31	6018381	1481	1	3	2	2	4	NA	NA	NA	NA	NA	NA	NA	NA	NA	NA	NA	NA	NA	NA	NA	NA	NA	NA	NA	NA	NA	NA	NA	NA	NA	NA	NA	NA	NA	NA	NA	NA	NA	NA	NA	NA	NA	NA	NA	NA	NA
1678	31	6018381	956	3	3	2	1	6	NA	NA	NA	NA	NA	NA	NA	NA	NA	NA	NA	NA	NA	NA	NA	NA	NA	NA	NA	NA	NA	NA	NA	NA	NA	NA	NA	NA	NA	NA	NA	NA	NA	NA	NA	NA	NA	NA	NA	NA	NA
1483	32	6018381	-1	1	3	1	2	4	5	3	3	8	4	4	1	2	3	1	1	3	2	3	1	1	1	1	1	3	3	1	1	1	1	1	1	3	3	3	3	3	3	3	3	3	1	2	1	3	2
1750	31	6018381	1344	6	3	1	2	6	7	8	5	4	6	3	2	1	1	1	3	3	3	1	1	2	3	2	2	2	2	1	1	2	1	2	2	2	2	2	2	2	2	2	1	2	2	2	2	1	1
281	31	6018381	1103	3	3	1	1	6	6	6	5	6	7	4	1	1	1	1	1	3	1	1	1	1	1	3	2	1	1	1	1	3	2	1	1	1	2	2	3	1	2	2	3	3	2	2	2	1	1
662	31	6018381	1289	5	3	2	2	7	NA	NA	NA	NA	NA	NA	NA	NA	NA	NA	NA	NA	NA	NA	NA	NA	NA	NA	NA	NA	NA	NA	NA	NA	NA	NA	NA	NA	NA	NA	NA	NA	NA	NA	NA	NA	NA	NA	NA	NA	NA
2017	31	6018381	2240	4	3	1	1	6	6	6	7	6	7	4	1	1	2	3	3	3	3	3	3	3	3	3	3	3	3	3	3	1	1	1	1	1	1	1	1	3	3	3	3	1	1	1	3	3	1
202	31	6018381	852	2	3	1	2	7	5	1	2	3	8	3	2	4	3	1	1	2	2	3	3	3	1	1	3	1	3	1	1	1	3	1	2	3	3	3	1	3	3	3	2	3	3	3	3	3	3
1647	31	6018381	1105	6	3	2	1	5	NA	NA	NA	NA	NA	NA	NA	NA	NA	NA	NA	NA	NA	NA	NA	NA	NA	NA	NA	NA	NA	NA	NA	NA	NA	NA	NA	NA	NA	NA	NA	NA	NA	NA	NA	NA	NA	NA	NA	NA	NA
1112	31	6018381	3693	4	3	1	1	8	8	8	8	8	8	5	1	1	1	1	2	2	2	1	2	2	2	2	2	2	2	1	1	2	1	2	2	2	2	3	2	2	2	3	3	2	1	2	2	2	2
723	31	6018381	1690	6	3	2	2	6	NA	NA	NA	NA	NA	NA	NA	NA	NA	NA	NA	NA	NA	NA	NA	NA	NA	NA	NA	NA	NA	NA	NA	NA	NA	NA	NA	NA	NA	NA	NA	NA	NA	NA	NA	NA	NA	NA	NA	NA	NA
323	31	6018381	1840	5	3	1	1	5	6	5	5	4	4	3	3	4	4	3	3	2	2	3	3	3	1	3	3	2	3	1	2	3	1	2	3	3	3	2	3	1	3	3	3	3	3	3	2	3	2
728	31	6018381	550	6	3	1	2	7	6	4	8	7	3	5	3	4	3	1	1	1	1	2	2	2	2	2	2	1	1	1	2	1	1	2	2	2	2	2	2	1	2	1	1	2	2	3	2	3	3
949	31	6018381	1325	1	3	2	1	6	NA	NA	NA	NA	NA	NA	NA	NA	NA	NA	NA	NA	NA	NA	NA	NA	NA	NA	NA	NA	NA	NA	NA	NA	NA	NA	NA	NA	NA	NA	NA	NA	NA	NA	NA	NA	NA	NA	NA	NA	NA
758	31	6018381	667	3	3	1	1	5	8	8	4	8	8	2	1	2	2	3	1	1	3	3	3	3	1	1	1	3	3	3	3	1	3	3	3	3	3	1	3	3	3	3	3	3	3	3	3	3	1
1381	31	6018381	797	2	3	1	2	8	7	6	8	6	8	3	4	3	5	1	1	1	1	1	1	1	1	3	3	3	3	3	3	1	2	1	2	1	1	3	3	3	3	3	3	3	3	3	3	3	3
1443	31	6018381	767	5	3	2	1	5	NA	NA	NA	NA	NA	NA	NA	NA	NA	NA	NA	NA	NA	NA	NA	NA	NA	NA	NA	NA	NA	NA	NA	NA	NA	NA	NA	NA	NA	NA	NA	NA	NA	NA	NA	NA	NA	NA	NA	NA	NA
790	31	6018381	1076	1	3	1	1	5	6	8	6	8	7	3	3	1	1	2	0	1	1	1	1	1	1	1	2	1	2	2	1	2	1	1	1	1	2	1	1	2	1	2	2	2	2	2	1	2	0
767	31	6018381	1171	6	3	2	2	4	NA	NA	NA	NA	NA	NA	NA	NA	NA	NA	NA	NA	NA	NA	NA	NA	NA	NA	NA	NA	NA	NA	NA	NA	NA	NA	NA	NA	NA	NA	NA	NA	NA	NA	NA	NA	NA	NA	NA	NA	NA
1319	31	6018381	1103	3	3	2	2	6	NA	NA	NA	NA	NA	NA	NA	NA	NA	NA	NA	NA	NA	NA	NA	NA	NA	NA	NA	NA	NA	NA	NA	NA	NA	NA	NA	NA	NA	NA	NA	NA	NA	NA	NA	NA	NA	NA	NA	NA	NA
1197	31	6018381	1012	2	3	2	1	6	NA	NA	NA	NA	NA	NA	NA	NA	NA	NA	NA	NA	NA	NA	NA	NA	NA	NA	NA	NA	NA	NA	NA	NA	NA	NA	NA	NA	NA	NA	NA	NA	NA	NA	NA	NA	NA	NA	NA	NA	NA
689	31	6018381	735	1	3	1	1	7	4	5	6	8	6	3	2	3	1	1	2	3	2	1	1	3	3	1	2	1	3	1	1	2	3	3	2	1	3	3	2	2	1	2	1	3	1	3	1	2	1
1623	31	6018381	826	5	3	1	2	6	6	5	4	4	6	4	1	3	2	1	2	3	3	1	1	0	1	3	1	2	3	3	3	1	3	1	1	3	3	3	2	1	2	3	2	2	3	1	3	3	3
871	31	6018381	681	6	3	2	2	8	NA	NA	NA	NA	NA	NA	NA	NA	NA	NA	NA	NA	NA	NA	NA	NA	NA	NA	NA	NA	NA	NA	NA	NA	NA	NA	NA	NA	NA	NA	NA	NA	NA	NA	NA	NA	NA	NA	NA	NA	NA
1900	32	6018381	-1	1	3	1	1	8	8	8	8	8	6	5	2	1	1	1	1	2	2	1	1	3	1	2	1	3	1	1	2	1	3	1	1	1	3	3	1	2	2	1	3	3	1	2	3	1	3
641	31	6018381	1606	4	3	1	1	7	4	6	6	5	8	3	1	2	1	1	1	3	3	1	1	1	2	2	1	3	1	1	1	1	3	2	2	3	1	3	3	1	3	3	3	1	1	1	3	3	3
663	31	6018381	921	2	3	2	2	5	NA	NA	NA	NA	NA	NA	NA	NA	NA	NA	NA	NA	NA	NA	NA	NA	NA	NA	NA	NA	NA	NA	NA	NA	NA	NA	NA	NA	NA	NA	NA	NA	NA	NA	NA	NA	NA	NA	NA	NA	NA
850	31	6018381	810	5	3	1	2	8	8	7	7	7	6	5	4	3	4	1	1	1	2	1	1	1	2	2	3	1	3	2	1	2	2	2	2	2	1	2	1	2	2	1	1	2	2	2	1	3	1
851	31	6018381	995	3	3	1	2	5	7	6	6	7	6	3	2	2	1	1	1	3	3	3	1	3	1	3	3	1	3	1	1	3	1	3	2	3	2	2	2	2	2	2	1	1	3	1	3	3	3
1272	32	6018381	-1	6	3	2	1	8	NA	NA	NA	NA	NA	NA	NA	NA	NA	NA	NA	NA	NA	NA	NA	NA	NA	NA	NA	NA	NA	NA	NA	NA	NA	NA	NA	NA	NA	NA	NA	NA	NA	NA	NA	NA	NA	NA	NA	NA	NA
1265	31	6018381	1372	6	3	2	2	5	NA	NA	NA	NA	NA	NA	NA	NA	NA	NA	NA	NA	NA	NA	NA	NA	NA	NA	NA	NA	NA	NA	NA	NA	NA	NA	NA	NA	NA	NA	NA	NA	NA	NA	NA	NA	NA	NA	NA	NA	NA
721	31	6018381	1339	4	3	1	2	5	8	3	1	8	3	1	5	2	1	1	1	3	2	1	1	3	1	2	1	1	1	1	1	1	2	1	2	2	2	1	1	2	2	1	2	3	1	3	1	1	3
1850	31	6018381	1452	2	3	2	1	8	NA	NA	NA	NA	NA	NA	NA	NA	NA	NA	NA	NA	NA	NA	NA	NA	NA	NA	NA	NA	NA	NA	NA	NA	NA	NA	NA	NA	NA	NA	NA	NA	NA	NA	NA	NA	NA	NA	NA	NA	NA
482	31	6018381	667	1	3	2	2	8	NA	NA	NA	NA	NA	NA	NA	NA	NA	NA	NA	NA	NA	NA	NA	NA	NA	NA	NA	NA	NA	NA	NA	NA	NA	NA	NA	NA	NA	NA	NA	NA	NA	NA	NA	NA	NA	NA	NA	NA	NA
1710	31	6018381	1563	3	3	1	1	5	2	2	3	7	5	1	4	3	2	1	1	2	1	2	2	1	1	2	2	1	1	1	1	1	3	1	2	3	3	3	3	3	3	3	3	2	2	2	2	2	2
1562	31	6018381	2564	6	3	2	1	5	NA	NA	NA	NA	NA	NA	NA	NA	NA	NA	NA	NA	NA	NA	NA	NA	NA	NA	NA	NA	NA	NA	NA	NA	NA	NA	NA	NA	NA	NA	NA	NA	NA	NA	NA	NA	NA	NA	NA	NA	NA
1414	31	6018381	1762	1	3	1	2	7	2	2	1	5	6	2	4	3	3	0	1	3	3	3	2	1	3	2	1	3	3	1	1	3	3	3	3	3	3	2	3	2	3	1	1	2	2	2	1	1	3
498	31	6018381	782	5	3	1	2	5	6	6	5	6	6	3	2	2	2	1	1	3	1	1	1	1	1	1	1	1	2	1	3	1	1	1	1	1	1	1	1	1	1	1	1	1	1	1	1	3	1
137	31	6018381	661	1	3	2	1	5	NA	NA	NA	NA	NA	NA	NA	NA	NA	NA	NA	NA	NA	NA	NA	NA	NA	NA	NA	NA	NA	NA	NA	NA	NA	NA	NA	NA	NA	NA	NA	NA	NA	NA	NA	NA	NA	NA	NA	NA	NA
1551	31	6018381	815	3	3	2	1	4	NA	NA	NA	NA	NA	NA	NA	NA	NA	NA	NA	NA	NA	NA	NA	NA	NA	NA	NA	NA	NA	NA	NA	NA	NA	NA	NA	NA	NA	NA	NA	NA	NA	NA	NA	NA	NA	NA	NA	NA	NA
972	31	6018381	1216	2	3	1	2	6	3	4	2	4	6	3	3	3	3	1	1	1	1	3	3	1	1	1	1	3	1	1	1	1	1	1	1	3	1	3	1	3	3	3	3	1	1	1	1	1	1
62	31	6018381	1037	3	3	1	1	4	1	2	1	4	4	1	3	4	1	3	3	3	3	3	3	3	3	3	3	3	3	3	3	3	3	3	3	3	3	3	3	3	3	3	3	3	3	3	3	3	3
27	31	6018381	1167	6	3	2	2	6	NA	NA	NA	NA	NA	NA	NA	NA	NA	NA	NA	NA	NA	NA	NA	NA	NA	NA	NA	NA	NA	NA	NA	NA	NA	NA	NA	NA	NA	NA	NA	NA	NA	NA	NA	NA	NA	NA	NA	NA	NA
538	31	6018381	1293	1	3	1	2	6	6	8	7	7	7	5	1	1	1	1	2	2	2	1	2	1	2	2	2	2	2	1	2	2	1	2	2	2	2	2	2	2	2	1	1	2	2	1	1	2	2
14	31	6018381	931	5	3	2	1	8	NA	NA	NA	NA	NA	NA	NA	NA	NA	NA	NA	NA	NA	NA	NA	NA	NA	NA	NA	NA	NA	NA	NA	NA	NA	NA	NA	NA	NA	NA	NA	NA	NA	NA	NA	NA	NA	NA	NA	NA	NA
492	31	6018381	980	3	3	1	2	4	4	4	3	4	8	2	5	4	2	3	3	3	3	3	3	3	3	3	3	3	3	3	3	3	3	3	3	3	3	3	3	3	3	3	3	3	3	3	2	3	3
292	31	6018381	802	2	3	2	2	6	NA	NA	NA	NA	NA	NA	NA	NA	NA	NA	NA	NA	NA	NA	NA	NA	NA	NA	NA	NA	NA	NA	NA	NA	NA	NA	NA	NA	NA	NA	NA	NA	NA	NA	NA	NA	NA	NA	NA	NA	NA
513	31	6018381	2481	2	3	1	2	7	7	5	3	6	8	5	1	2	1	1	1	2	2	1	1	1	1	2	3	3	2	1	3	3	2	2	0	1	2	2	2	2	2	2	1	1	3	1	2	2	2
502	32	6018381	-1	5	3	2	1	4	NA	NA	NA	NA	NA	NA	NA	NA	NA	NA	NA	NA	NA	NA	NA	NA	NA	NA	NA	NA	NA	NA	NA	NA	NA	NA	NA	NA	NA	NA	NA	NA	NA	NA	NA	NA	NA	NA	NA	NA	NA
289	31	6018381	2786	3	3	2	1	6	NA	NA	NA	NA	NA	NA	NA	NA	NA	NA	NA	NA	NA	NA	NA	NA	NA	NA	NA	NA	NA	NA	NA	NA	NA	NA	NA	NA	NA	NA	NA	NA	NA	NA	NA	NA	NA	NA	NA	NA	NA
978	31	6018381	619	5	3	1	1	8	8	8	5	8	8	1	1	1	1	1	1	1	1	3	3	3	2	1	2	1	2	3	3	1	1	3	2	3	2	3	1	3	2	1	3	1	1	1	3	2	3
1321	32	6018381	-1	4	3	2	2	8	NA	NA	NA	NA	NA	NA	NA	NA	NA	NA	NA	NA	NA	NA	NA	NA	NA	NA	NA	NA	NA	NA	NA	NA	NA	NA	NA	NA	NA	NA	NA	NA	NA	NA	NA	NA	NA	NA	NA	NA	NA
86	31	6018381	771	6	3	2	1	4	NA	NA	NA	NA	NA	NA	NA	NA	NA	NA	NA	NA	NA	NA	NA	NA	NA	NA	NA	NA	NA	NA	NA	NA	NA	NA	NA	NA	NA	NA	NA	NA	NA	NA	NA	NA	NA	NA	NA	NA	NA
174	31	6018381	1762	1	3	1	1	6	7	6	5	6	6	3	2	1	1	1	2	1	1	1	2	1	2	3	1	1	2	1	1	3	1	2	3	1	3	3	3	3	3	3	1	3	3	2	2	1	3
609	31	6018381	3286	3	3	2	1	5	NA	NA	NA	NA	NA	NA	NA	NA	NA	NA	NA	NA	NA	NA	NA	NA	NA	NA	NA	NA	NA	NA	NA	NA	NA	NA	NA	NA	NA	NA	NA	NA	NA	NA	NA	NA	NA	NA	NA	NA	NA
820	32	6018381	-1	4	3	1	2	5	7	6	5	6	6	3	3	1	1	1	2	2	2	1	2	1	2	2	2	2	2	1	1	3	2	1	1	3	2	2	2	2	2	2	1	1	2	2	1	1	1
1377	32	6018381	-1	4	3	1	1	8	6	8	5	8	8	5	1	3	2	2	1	1	1	1	1	1	1	1	2	1	2	2	1	1	1	1	1	1	1	1	1	2	1	1	1	1	3	0	1	1	1
87	31	6018381	1383	5	3	1	2	8	4	7	6	4	5	5	1	1	1	1	1	2	2	1	1	1	1	2	2	1	1	2	2	1	2	2	2	1	2	2	2	2	1	1	1	2	2	2	2	1	2
1521	31	6018381	1389	1	3	2	1	7	NA	NA	NA	NA	NA	NA	NA	NA	NA	NA	NA	NA	NA	NA	NA	NA	NA	NA	NA	NA	NA	NA	NA	NA	NA	NA	NA	NA	NA	NA	NA	NA	NA	NA	NA	NA	NA	NA	NA	NA	NA
1318	31	6018381	1314	3	3	2	1	7	NA	NA	NA	NA	NA	NA	NA	NA	NA	NA	NA	NA	NA	NA	NA	NA	NA	NA	NA	NA	NA	NA	NA	NA	NA	NA	NA	NA	NA	NA	NA	NA	NA	NA	NA	NA	NA	NA	NA	NA	NA
1991	31	6018381	1894	6	3	1	2	5	6	5	3	5	8	5	1	1	1	3	3	2	2	1	1	1	3	3	2	2	2	1	2	3	2	1	2	1	2	2	2	2	2	2	1	2	1	2	2	2	2
1028	31	6018381	840	2	3	1	2	8	6	5	5	7	6	4	3	3	1	1	2	3	3	1	1	2	1	1	2	3	2	3	1	2	3	1	1	3	3	2	2	2	2	2	1	3	3	3	1	2	3
626	32	6018381	-1	1	3	2	1	4	NA	NA	NA	NA	NA	NA	NA	NA	NA	NA	NA	NA	NA	NA	NA	NA	NA	NA	NA	NA	NA	NA	NA	NA	NA	NA	NA	NA	NA	NA	NA	NA	NA	NA	NA	NA	NA	NA	NA	NA	NA
813	31	6018381	1800	3	3	2	1	7	NA	NA	NA	NA	NA	NA	NA	NA	NA	NA	NA	NA	NA	NA	NA	NA	NA	NA	NA	NA	NA	NA	NA	NA	NA	NA	NA	NA	NA	NA	NA	NA	NA	NA	NA	NA	NA	NA	NA	NA	NA
264	31	6018381	1215	6	3	1	1	5	2	2	1	4	6	3	3	4	1	3	3	3	3	3	3	3	3	3	3	3	3	0	3	3	3	3	3	1	3	3	3	3	3	3	3	3	3	3	3	3	3
95	31	6018381	2279	4	3	2	2	6	NA	NA	NA	NA	NA	NA	NA	NA	NA	NA	NA	NA	NA	NA	NA	NA	NA	NA	NA	NA	NA	NA	NA	NA	NA	NA	NA	NA	NA	NA	NA	NA	NA	NA	NA	NA	NA	NA	NA	NA	NA
1839	32	6018381	-1	2	3	1	2	6	8	8	7	8	7	4	1	2	1	1	1	2	1	1	2	1	2	1	1	2	1	1	2	2	2	1	2	1	2	1	2	2	1	1	1	1	1	1	1	1	1
720	31	6018381	1055	2	3	1	2	4	8	4	1	6	4	1	4	1	1	1	2	2	2	1	1	1	2	2	2	1	1	2	3	1	1	2	2	1	2	1	1	2	2	2	2	2	2	2	3	2	2
1809	31	6018381	1506	4	3	2	1	5	NA	NA	NA	NA	NA	NA	NA	NA	NA	NA	NA	NA	NA	NA	NA	NA	NA	NA	NA	NA	NA	NA	NA	NA	NA	NA	NA	NA	NA	NA	NA	NA	NA	NA	NA	NA	NA	NA	NA	NA	NA
692	31	6018381	1213	1	3	1	2	7	8	8	7	8	8	5	2	1	1	1	1	3	3	1	1	1	1	1	1	2	1	1	1	3	1	1	2	1	1	1	2	2	3	1	1	3	2	2	2	1	2
819	31	6018381	1923	5	3	2	1	8	NA	NA	NA	NA	NA	NA	NA	NA	NA	NA	NA	NA	NA	NA	NA	NA	NA	NA	NA	NA	NA	NA	NA	NA	NA	NA	NA	NA	NA	NA	NA	NA	NA	NA	NA	NA	NA	NA	NA	NA	NA
1348	31	6018381	937	3	3	2	1	5	NA	NA	NA	NA	NA	NA	NA	NA	NA	NA	NA	NA	NA	NA	NA	NA	NA	NA	NA	NA	NA	NA	NA	NA	NA	NA	NA	NA	NA	NA	NA	NA	NA	NA	NA	NA	NA	NA	NA	NA	NA
559	31	6018381	1487	4	3	1	2	4	6	6	4	5	6	2	3	2	1	1	2	2	2	1	2	1	1	2	2	1	1	1	1	1	1	1	0	2	1	2	1	2	1	1	2	1	2	1	1	1	1
694	31	6018381	2412	2	3	1	1	4	7	8	7	6	8	3	1	1	1	1	2	1	1	1	2	1	2	2	2	3	2	1	1	1	1	1	1	1	1	1	2	2	2	2	2	1	1	1	1	2	2
139	31	6018381	883	2	3	2	1	8	NA	NA	NA	NA	NA	NA	NA	NA	NA	NA	NA	NA	NA	NA	NA	NA	NA	NA	NA	NA	NA	NA	NA	NA	NA	NA	NA	NA	NA	NA	NA	NA	NA	NA	NA	NA	NA	NA	NA	NA	NA
1624	31	6018381	514	5	3	1	2	4	6	5	6	6	7	4	1	2	1	1	2	2	2	3	2	1	1	2	1	3	2	1	1	2	1	3	2	1	1	3	1	2	1	2	2	2	2	1	2	3	1
1089	32	6018381	-1	5	3	1	1	7	6	6	5	6	6	3	4	4	4	1	2	3	3	1	1	1	2	2	1	1	2	2	1	2	2	2	2	1	3	3	1	1	3	3	1	3	2	3	1	1	1
392	31	6018381	901	1	3	2	1	4	NA	NA	NA	NA	NA	NA	NA	NA	NA	NA	NA	NA	NA	NA	NA	NA	NA	NA	NA	NA	NA	NA	NA	NA	NA	NA	NA	NA	NA	NA	NA	NA	NA	NA	NA	NA	NA	NA	NA	NA	NA
1368	31	6018381	2857	4	3	2	2	8	NA	NA	NA	NA	NA	NA	NA	NA	NA	NA	NA	NA	NA	NA	NA	NA	NA	NA	NA	NA	NA	NA	NA	NA	NA	NA	NA	NA	NA	NA	NA	NA	NA	NA	NA	NA	NA	NA	NA	NA	NA
713	31	6018381	938	1	3	1	2	6	7	8	7	6	5	4	2	1	2	1	2	3	3	1	1	2	2	2	1	1	1	1	1	1	1	2	2	1	2	0	3	0	3	3	3	2	2	2	2	2	2
416	32	6018381	-1	2	3	2	2	6	NA	NA	NA	NA	NA	NA	NA	NA	NA	NA	NA	NA	NA	NA	NA	NA	NA	NA	NA	NA	NA	NA	NA	NA	NA	NA	NA	NA	NA	NA	NA	NA	NA	NA	NA	NA	NA	NA	NA	NA	NA
1361	32	6018381	-1	1	3	1	2	6	4	4	4	4	4	3	3	3	3	3	3	1	1	2	2	2	2	2	1	2	1	2	2	1	2	2	2	1	1	1	1	2	2	1	2	3	2	2	2	3	1
750	32	6018381	-1	3	3	1	2	4	6	6	4	6	7	3	2	2	1	1	3	3	3	1	1	1	1	3	1	1	1	1	1	1	1	2	2	1	1	1	1	3	3	2	3	1	1	3	2	1	3
1109	31	6018381	1666	2	3	2	2	4	NA	NA	NA	NA	NA	NA	NA	NA	NA	NA	NA	NA	NA	NA	NA	NA	NA	NA	NA	NA	NA	NA	NA	NA	NA	NA	NA	NA	NA	NA	NA	NA	NA	NA	NA	NA	NA	NA	NA	NA	NA
565	32	6018381	-1	6	3	2	1	8	NA	NA	NA	NA	NA	NA	NA	NA	NA	NA	NA	NA	NA	NA	NA	NA	NA	NA	NA	NA	NA	NA	NA	NA	NA	NA	NA	NA	NA	NA	NA	NA	NA	NA	NA	NA	NA	NA	NA	NA	NA
841	31	6018381	716	2	3	1	2	5	2	5	4	5	7	1	4	4	4	3	3	3	3	3	3	3	1	3	1	1	1	3	3	1	3	3	3	3	3	3	3	3	3	3	3	3	3	3	3	3	3
359	32	6018381	-1	6	3	1	1	5	4	5	3	7	8	2	3	3	1	1	3	3	3	1	3	3	3	3	3	3	3	1	1	3	3	1	2	3	3	3	3	2	2	3	3	3	3	3	2	3	1
999	31	6018381	2189	6	3	1	1	7	5	8	6	7	7	5	2	3	3	1	1	2	1	1	1	2	1	2	2	2	2	1	1	2	2	2	1	1	1	2	2	2	2	2	1	2	2	2	2	1	1
1719	31	6018381	555	2	3	2	1	7	NA	NA	NA	NA	NA	NA	NA	NA	NA	NA	NA	NA	NA	NA	NA	NA	NA	NA	NA	NA	NA	NA	NA	NA	NA	NA	NA	NA	NA	NA	NA	NA	NA	NA	NA	NA	NA	NA	NA	NA	NA
99	32	6018381	-1	6	3	2	2	4	NA	NA	NA	NA	NA	NA	NA	NA	NA	NA	NA	NA	NA	NA	NA	NA	NA	NA	NA	NA	NA	NA	NA	NA	NA	NA	NA	NA	NA	NA	NA	NA	NA	NA	NA	NA	NA	NA	NA	NA	NA
1274	31	6018381	3318	5	3	2	1	6	NA	NA	NA	NA	NA	NA	NA	NA	NA	NA	NA	NA	NA	NA	NA	NA	NA	NA	NA	NA	NA	NA	NA	NA	NA	NA	NA	NA	NA	NA	NA	NA	NA	NA	NA	NA	NA	NA	NA	NA	NA
176	31	6018381	596	1	3	1	2	7	5	6	6	6	7	3	2	2	1	3	2	2	3	3	3	1	3	1	3	2	3	1	1	3	1	2	1	2	3	2	1	2	2	1	2	1	1	1	2	2	1
858	31	6018381	1824	2	3	2	2	4	NA	NA	NA	NA	NA	NA	NA	NA	NA	NA	NA	NA	NA	NA	NA	NA	NA	NA	NA	NA	NA	NA	NA	NA	NA	NA	NA	NA	NA	NA	NA	NA	NA	NA	NA	NA	NA	NA	NA	NA	NA
1540	31	6018381	711	6	3	2	1	4	NA	NA	NA	NA	NA	NA	NA	NA	NA	NA	NA	NA	NA	NA	NA	NA	NA	NA	NA	NA	NA	NA	NA	NA	NA	NA	NA	NA	NA	NA	NA	NA	NA	NA	NA	NA	NA	NA	NA	NA	NA
1870	31	6018381	876	4	3	2	2	5	NA	NA	NA	NA	NA	NA	NA	NA	NA	NA	NA	NA	NA	NA	NA	NA	NA	NA	NA	NA	NA	NA	NA	NA	NA	NA	NA	NA	NA	NA	NA	NA	NA	NA	NA	NA	NA	NA	NA	NA	NA
1950	31	6018381	1892	5	3	1	1	7	8	8	7	7	7	4	1	2	1	1	2	2	2	1	2	2	1	2	2	1	1	1	1	2	1	2	2	1	1	2	2	1	3	2	1	2	2	2	3	2	1
1132	31	6018381	633	6	3	1	2	8	7	6	6	7	5	4	3	4	1	3	1	1	3	1	2	3	1	3	2	2	1	1	1	2	3	1	1	2	1	1	2	3	2	1	3	1	3	1	1	2	2
1715	31	6018381	625	6	3	1	1	5	3	3	2	2	4	1	4	3	3	3	3	3	3	2	3	3	3	3	3	3	3	3	3	3	3	3	3	3	3	3	3	3	3	3	3	3	3	3	3	3	3
1587	32	6018381	-1	5	3	2	1	5	NA	NA	NA	NA	NA	NA	NA	NA	NA	NA	NA	NA	NA	NA	NA	NA	NA	NA	NA	NA	NA	NA	NA	NA	NA	NA	NA	NA	NA	NA	NA	NA	NA	NA	NA	NA	NA	NA	NA	NA	NA
1459	31	6018381	903	4	3	1	1	6	6	6	5	8	8	3	1	2	1	1	1	1	3	1	1	1	2	1	1	1	1	1	1	2	1	2	2	2	2	3	3	3	3	3	3	3	3	3	3	3	3
868	31	6018381	1209	3	3	1	1	6	7	8	6	5	7	4	1	1	1	1	2	3	3	3	1	1	2	3	3	2	3	3	3	3	1	1	3	3	1	2	2	1	2	2	1	1	3	3	3	3	3
1505	31	6018381	828	2	3	2	1	4	NA	NA	NA	NA	NA	NA	NA	NA	NA	NA	NA	NA	NA	NA	NA	NA	NA	NA	NA	NA	NA	NA	NA	NA	NA	NA	NA	NA	NA	NA	NA	NA	NA	NA	NA	NA	NA	NA	NA	NA	NA
1554	31	6018381	2838	1	3	2	2	8	NA	NA	NA	NA	NA	NA	NA	NA	NA	NA	NA	NA	NA	NA	NA	NA	NA	NA	NA	NA	NA	NA	NA	NA	NA	NA	NA	NA	NA	NA	NA	NA	NA	NA	NA	NA	NA	NA	NA	NA	NA
1766	31	6018381	1388	1	3	1	1	4	3	3	3	5	6	4	2	3	2	3	3	1	1	1	2	3	3	2	2	2	2	2	1	3	1	3	3	3	3	3	3	1	3	3	3	3	3	3	3	3	3
1035	31	6018381	1424	5	3	2	2	5	NA	NA	NA	NA	NA	NA	NA	NA	NA	NA	NA	NA	NA	NA	NA	NA	NA	NA	NA	NA	NA	NA	NA	NA	NA	NA	NA	NA	NA	NA	NA	NA	NA	NA	NA	NA	NA	NA	NA	NA	NA
919	32	6018381	-1	4	3	2	1	6	NA	NA	NA	NA	NA	NA	NA	NA	NA	NA	NA	NA	NA	NA	NA	NA	NA	NA	NA	NA	NA	NA	NA	NA	NA	NA	NA	NA	NA	NA	NA	NA	NA	NA	NA	NA	NA	NA	NA	NA	NA
991	31	6018381	656	1	3	1	2	5	4	4	5	5	5	3	2	3	2	0	1	3	3	3	3	1	3	1	1	1	3	3	3	1	1	1	1	3	1	0	1	1	3	1	1	3	1	3	3	1	3
1176	31	6018381	623	4	3	2	1	6	NA	NA	NA	NA	NA	NA	NA	NA	NA	NA	NA	NA	NA	NA	NA	NA	NA	NA	NA	NA	NA	NA	NA	NA	NA	NA	NA	NA	NA	NA	NA	NA	NA	NA	NA	NA	NA	NA	NA	NA	NA
1223	32	6018381	-1	4	3	2	1	7	NA	NA	NA	NA	NA	NA	NA	NA	NA	NA	NA	NA	NA	NA	NA	NA	NA	NA	NA	NA	NA	NA	NA	NA	NA	NA	NA	NA	NA	NA	NA	NA	NA	NA	NA	NA	NA	NA	NA	NA	NA
581	31	6018381	1108	2	3	1	2	7	6	4	4	4	4	3	3	2	2	1	1	1	1	1	1	1	2	2	1	3	1	1	2	2	1	2	2	3	1	1	1	2	1	3	2	3	2	2	2	1	1
127	31	6018381	933	5	3	2	2	8	NA	NA	NA	NA	NA	NA	NA	NA	NA	NA	NA	NA	NA	NA	NA	NA	NA	NA	NA	NA	NA	NA	NA	NA	NA	NA	NA	NA	NA	NA	NA	NA	NA	NA	NA	NA	NA	NA	NA	NA	NA
1640	31	6018381	502	4	3	2	2	6	NA	NA	NA	NA	NA	NA	NA	NA	NA	NA	NA	NA	NA	NA	NA	NA	NA	NA	NA	NA	NA	NA	NA	NA	NA	NA	NA	NA	NA	NA	NA	NA	NA	NA	NA	NA	NA	NA	NA	NA	NA
2007	31	6018381	2602	2	3	2	2	6	NA	NA	NA	NA	NA	NA	NA	NA	NA	NA	NA	NA	NA	NA	NA	NA	NA	NA	NA	NA	NA	NA	NA	NA	NA	NA	NA	NA	NA	NA	NA	NA	NA	NA	NA	NA	NA	NA	NA	NA	NA
1205	31	6018381	1354	3	3	1	1	4	4	4	2	5	7	2	2	3	1	2	2	1	3	1	1	1	1	2	1	1	1	2	1	1	1	1	1	3	2	1	1	2	2	2	2	1	1	2	2	2	2
1023	32	6018381	-1	5	3	1	1	6	7	8	8	8	8	3	2	1	1	3	1	2	2	1	1	2	1	2	2	2	2	1	1	2	2	2	2	1	2	2	2	2	2	2	1	1	2	2	2	2	1
47	31	6018381	770	5	3	2	1	5	NA	NA	NA	NA	NA	NA	NA	NA	NA	NA	NA	NA	NA	NA	NA	NA	NA	NA	NA	NA	NA	NA	NA	NA	NA	NA	NA	NA	NA	NA	NA	NA	NA	NA	NA	NA	NA	NA	NA	NA	NA
1266	31	6018381	1986	4	3	2	1	6	NA	NA	NA	NA	NA	NA	NA	NA	NA	NA	NA	NA	NA	NA	NA	NA	NA	NA	NA	NA	NA	NA	NA	NA	NA	NA	NA	NA	NA	NA	NA	NA	NA	NA	NA	NA	NA	NA	NA	NA	NA
1449	31	6018381	1500	6	3	1	2	5	5	5	5	6	7	4	1	1	1	1	2	3	1	2	1	1	2	2	1	1	1	1	1	1	1	1	1	1	1	2	1	2	1	1	3	1	1	1	3	1	1
1142	31	6018381	1460	2	3	1	2	8	8	5	7	6	8	5	1	2	1	1	1	1	1	1	2	1	1	1	2	1	1	1	1	1	1	1	1	1	1	1	1	1	1	1	1	1	1	1	1	1	1
593	31	6018381	1968	1	3	2	1	8	NA	NA	NA	NA	NA	NA	NA	NA	NA	NA	NA	NA	NA	NA	NA	NA	NA	NA	NA	NA	NA	NA	NA	NA	NA	NA	NA	NA	NA	NA	NA	NA	NA	NA	NA	NA	NA	NA	NA	NA	NA
1096	31	6018381	1381	4	3	2	1	5	NA	NA	NA	NA	NA	NA	NA	NA	NA	NA	NA	NA	NA	NA	NA	NA	NA	NA	NA	NA	NA	NA	NA	NA	NA	NA	NA	NA	NA	NA	NA	NA	NA	NA	NA	NA	NA	NA	NA	NA	NA
1893	31	6018381	1328	6	3	1	2	4	8	8	4	8	7	2	2	1	1	1	1	2	2	1	1	1	1	2	3	2	1	1	1	2	1	1	1	2	2	3	3	1	2	2	3	2	2	2	1	1	2
1310	31	6018381	802	3	3	1	2	5	8	8	7	8	8	5	1	2	1	1	1	3	3	1	1	1	1	1	1	1	1	1	1	1	1	1	1	1	2	2	2	1	3	3	3	2	1	2	3	2	3
306	31	6018381	745	2	3	1	2	6	3	3	3	8	6	3	1	5	2	2	1	2	3	3	1	1	1	1	3	1	1	3	2	2	2	1	1	2	2	1	2	3	2	2	3	1	2	1	2	2	2
1422	32	6018381	-1	6	3	2	2	4	NA	NA	NA	NA	NA	NA	NA	NA	NA	NA	NA	NA	NA	NA	NA	NA	NA	NA	NA	NA	NA	NA	NA	NA	NA	NA	NA	NA	NA	NA	NA	NA	NA	NA	NA	NA	NA	NA	NA	NA	NA
91	31	6018381	695	5	3	2	1	5	NA	NA	NA	NA	NA	NA	NA	NA	NA	NA	NA	NA	NA	NA	NA	NA	NA	NA	NA	NA	NA	NA	NA	NA	NA	NA	NA	NA	NA	NA	NA	NA	NA	NA	NA	NA	NA	NA	NA	NA	NA
42	32	6018381	-1	5	3	2	2	7	NA	NA	NA	NA	NA	NA	NA	NA	NA	NA	NA	NA	NA	NA	NA	NA	NA	NA	NA	NA	NA	NA	NA	NA	NA	NA	NA	NA	NA	NA	NA	NA	NA	NA	NA	NA	NA	NA	NA	NA	NA
41	32	6018381	-1	4	3	2	1	5	NA	NA	NA	NA	NA	NA	NA	NA	NA	NA	NA	NA	NA	NA	NA	NA	NA	NA	NA	NA	NA	NA	NA	NA	NA	NA	NA	NA	NA	NA	NA	NA	NA	NA	NA	NA	NA	NA	NA	NA	NA
1204	32	6018381	-1	3	3	2	2	5	NA	NA	NA	NA	NA	NA	NA	NA	NA	NA	NA	NA	NA	NA	NA	NA	NA	NA	NA	NA	NA	NA	NA	NA	NA	NA	NA	NA	NA	NA	NA	NA	NA	NA	NA	NA	NA	NA	NA	NA	NA
589	32	6018381	-1	6	3	2	1	6	NA	NA	NA	NA	NA	NA	NA	NA	NA	NA	NA	NA	NA	NA	NA	NA	NA	NA	NA	NA	NA	NA	NA	NA	NA	NA	NA	NA	NA	NA	NA	NA	NA	NA	NA	NA	NA	NA	NA	NA	NA
440	32	6018381	-1	2	3	1	2	5	8	8	7	8	6	1	1	1	1	1	1	1	1	1	1	1	1	3	1	1	1	3	3	1	1	1	3	1	1	1	1	3	3	3	3	3	3	3	3	3	3
1995	31	6018381	701	6	3	1	2	4	4	5	3	7	7	4	1	3	1	1	2	3	3	2	1	1	1	3	3	0	3	3	3	3	3	3	3	1	3	2	2	2	2	2	2	2	2	2	2	2	2
1384	31	6018381	639	3	3	1	2	4	4	4	4	4	4	5	1	1	1	1	1	1	1	1	1	1	1	1	1	1	1	1	1	1	1	1	1	1	1	1	1	1	1	1	1	1	1	1	1	1	1
385	32	6018381	-1	4	3	1	1	8	7	7	7	6	7	5	1	2	1	1	2	2	2	1	2	2	2	1	2	2	2	1	1	2	1	2	2	3	3	1	3	2	2	1	1	1	0	2	2	1	2
1173	32	6018381	-1	5	3	1	2	4	2	2	1	6	4	1	1	3	2	2	2	2	2	1	2	2	2	2	2	2	2	1	2	2	1	1	2	1	1	2	2	1	2	1	2	2	2	2	2	2	2
1718	31	6018381	1061	2	3	2	2	5	NA	NA	NA	NA	NA	NA	NA	NA	NA	NA	NA	NA	NA	NA	NA	NA	NA	NA	NA	NA	NA	NA	NA	NA	NA	NA	NA	NA	NA	NA	NA	NA	NA	NA	NA	NA	NA	NA	NA	NA	NA
870	31	6018381	3883	4	3	2	2	4	NA	NA	NA	NA	NA	NA	NA	NA	NA	NA	NA	NA	NA	NA	NA	NA	NA	NA	NA	NA	NA	NA	NA	NA	NA	NA	NA	NA	NA	NA	NA	NA	NA	NA	NA	NA	NA	NA	NA	NA	NA
1531	31	6018381	783	1	3	1	1	4	8	7	5	5	8	3	3	1	1	1	1	1	3	1	1	3	3	3	3	3	1	3	3	3	2	2	1	1	1	3	3	3	3	3	3	1	1	1	3	1	2
861	32	6018381	-1	1	3	1	1	4	3	3	1	5	6	3	4	3	1	1	1	3	3	2	1	1	2	1	3	3	1	3	1	2	1	2	2	2	1	2	3	2	1	3	1	1	3	3	1	1	2
835	31	6018381	732	4	3	2	2	4	NA	NA	NA	NA	NA	NA	NA	NA	NA	NA	NA	NA	NA	NA	NA	NA	NA	NA	NA	NA	NA	NA	NA	NA	NA	NA	NA	NA	NA	NA	NA	NA	NA	NA	NA	NA	NA	NA	NA	NA	NA
136	31	6018381	896	2	3	1	2	6	6	4	5	6	6	4	1	2	3	3	1	3	3	1	2	1	1	3	3	1	1	1	1	1	1	3	3	3	3	1	1	3	3	3	3	1	1	1	3	3	3
94	31	6018381	1321	1	3	2	1	4	NA	NA	NA	NA	NA	NA	NA	NA	NA	NA	NA	NA	NA	NA	NA	NA	NA	NA	NA	NA	NA	NA	NA	NA	NA	NA	NA	NA	NA	NA	NA	NA	NA	NA	NA	NA	NA	NA	NA	NA	NA
1583	31	6018381	903	6	3	1	2	6	6	5	3	5	6	4	3	4	2	1	1	1	1	1	1	1	3	1	2	1	1	1	1	1	1	1	1	2	1	2	1	1	1	1	1	2	2	2	1	1	1
1929	32	6018381	-1	5	3	2	2	8	NA	NA	NA	NA	NA	NA	NA	NA	NA	NA	NA	NA	NA	NA	NA	NA	NA	NA	NA	NA	NA	NA	NA	NA	NA	NA	NA	NA	NA	NA	NA	NA	NA	NA	NA	NA	NA	NA	NA	NA	NA
1608	31	6018381	712	4	3	2	2	4	NA	NA	NA	NA	NA	NA	NA	NA	NA	NA	NA	NA	NA	NA	NA	NA	NA	NA	NA	NA	NA	NA	NA	NA	NA	NA	NA	NA	NA	NA	NA	NA	NA	NA	NA	NA	NA	NA	NA	NA	NA
875	31	6018381	1217	5	3	1	1	4	3	3	3	4	5	4	1	2	1	1	3	3	3	2	2	3	1	3	1	2	2	1	1	2	3	1	2	2	2	2	2	1	2	2	3	3	3	3	1	3	3
1930	31	6018381	1017	3	3	1	1	5	5	5	6	6	6	3	2	2	1	1	1	1	3	1	1	1	1	3	3	1	3	1	1	1	1	3	3	3	3	3	3	3	3	3	3	1	3	3	3	3	1
1778	31	6018381	1477	4	3	1	2	8	8	8	8	8	8	5	1	1	1	1	1	1	1	1	1	1	1	1	1	1	1	1	1	1	1	1	1	1	1	1	1	1	1	1	1	1	1	1	1	1	1
2006	32	6018381	-1	5	3	2	1	6	NA	NA	NA	NA	NA	NA	NA	NA	NA	NA	NA	NA	NA	NA	NA	NA	NA	NA	NA	NA	NA	NA	NA	NA	NA	NA	NA	NA	NA	NA	NA	NA	NA	NA	NA	NA	NA	NA	NA	NA	NA
1974	32	6018381	-1	4	3	2	2	4	NA	NA	NA	NA	NA	NA	NA	NA	NA	NA	NA	NA	NA	NA	NA	NA	NA	NA	NA	NA	NA	NA	NA	NA	NA	NA	NA	NA	NA	NA	NA	NA	NA	NA	NA	NA	NA	NA	NA	NA	NA
1026	31	6018381	1622	6	3	1	1	5	5	4	3	5	5	2	3	3	2	1	2	3	2	1	1	1	3	2	1	1	3	2	3	1	3	2	2	3	1	1	2	2	2	1	1	3	2	1	1	2	2
1514	31	6018381	816	4	3	2	1	8	NA	NA	NA	NA	NA	NA	NA	NA	NA	NA	NA	NA	NA	NA	NA	NA	NA	NA	NA	NA	NA	NA	NA	NA	NA	NA	NA	NA	NA	NA	NA	NA	NA	NA	NA	NA	NA	NA	NA	NA	NA
1003	32	6018381	-1	3	3	2	2	7	NA	NA	NA	NA	NA	NA	NA	NA	NA	NA	NA	NA	NA	NA	NA	NA	NA	NA	NA	NA	NA	NA	NA	NA	NA	NA	NA	NA	NA	NA	NA	NA	NA	NA	NA	NA	NA	NA	NA	NA	NA
1895	32	6018381	-1	1	3	1	2	7	4	2	3	8	7	2	3	3	1	2	1	3	3	3	3	1	1	2	1	1	1	3	1	1	1	1	1	1	2	3	3	2	3	3	3	1	1	1	3	3	3
526	31	6018381	2745	5	3	1	2	8	6	6	6	5	8	4	1	2	2	1	2	2	2	1	2	1	2	3	2	1	1	1	1	2	1	1	2	1	2	2	2	2	2	2	1	2	2	2	1	2	1
11	32	6018381	-1	2	3	2	1	6	NA	NA	NA	NA	NA	NA	NA	NA	NA	NA	NA	NA	NA	NA	NA	NA	NA	NA	NA	NA	NA	NA	NA	NA	NA	NA	NA	NA	NA	NA	NA	NA	NA	NA	NA	NA	NA	NA	NA	NA	NA
1093	32	6018381	-1	1	3	1	1	8	8	8	8	8	8	5	1	2	1	1	1	1	1	1	1	1	3	2	3	1	1	1	1	1	3	3	1	3	3	1	1	3	2	2	3	2	2	2	2	2	2
746	32	6018381	-1	3	3	2	1	6	NA	NA	NA	NA	NA	NA	NA	NA	NA	NA	NA	NA	NA	NA	NA	NA	NA	NA	NA	NA	NA	NA	NA	NA	NA	NA	NA	NA	NA	NA	NA	NA	NA	NA	NA	NA	NA	NA	NA	NA	NA
652	31	6018381	541	2	3	2	1	4	NA	NA	NA	NA	NA	NA	NA	NA	NA	NA	NA	NA	NA	NA	NA	NA	NA	NA	NA	NA	NA	NA	NA	NA	NA	NA	NA	NA	NA	NA	NA	NA	NA	NA	NA	NA	NA	NA	NA	NA	NA
936	31	6018381	918	3	3	2	2	4	NA	NA	NA	NA	NA	NA	NA	NA	NA	NA	NA	NA	NA	NA	NA	NA	NA	NA	NA	NA	NA	NA	NA	NA	NA	NA	NA	NA	NA	NA	NA	NA	NA	NA	NA	NA	NA	NA	NA	NA	NA
1353	31	6018381	1306	2	3	2	1	5	NA	NA	NA	NA	NA	NA	NA	NA	NA	NA	NA	NA	NA	NA	NA	NA	NA	NA	NA	NA	NA	NA	NA	NA	NA	NA	NA	NA	NA	NA	NA	NA	NA	NA	NA	NA	NA	NA	NA	NA	NA
1335	32	6018381	-1	3	3	1	1	6	7	6	6	6	7	3	2	2	1	1	2	1	2	1	2	3	2	2	2	1	2	1	2	2	2	1	2	2	2	3	3	3	3	3	3	2	2	2	1	2	2
283	31	6018381	1388	3	3	1	1	6	7	7	4	7	7	2	2	1	1	1	2	3	3	1	2	1	2	2	1	2	1	2	1	1	1	1	2	1	1	1	1	1	1	1	1	1	1	1	2	2	1
1941	31	6018381	3838	1	3	2	2	5	NA	NA	NA	NA	NA	NA	NA	NA	NA	NA	NA	NA	NA	NA	NA	NA	NA	NA	NA	NA	NA	NA	NA	NA	NA	NA	NA	NA	NA	NA	NA	NA	NA	NA	NA	NA	NA	NA	NA	NA	NA
1936	31	6018381	1025	4	3	1	2	6	5	6	3	8	7	4	3	2	1	1	1	2	2	1	2	1	2	2	1	1	1	1	2	3	1	2	2	3	3	1	3	2	3	2	3	3	3	3	3	3	3
911	31	6018381	1034	6	3	2	1	4	NA	NA	NA	NA	NA	NA	NA	NA	NA	NA	NA	NA	NA	NA	NA	NA	NA	NA	NA	NA	NA	NA	NA	NA	NA	NA	NA	NA	NA	NA	NA	NA	NA	NA	NA	NA	NA	NA	NA	NA	NA
1921	32	6018381	-1	2	3	2	2	6	NA	NA	NA	NA	NA	NA	NA	NA	NA	NA	NA	NA	NA	NA	NA	NA	NA	NA	NA	NA	NA	NA	NA	NA	NA	NA	NA	NA	NA	NA	NA	NA	NA	NA	NA	NA	NA	NA	NA	NA	NA
10	31	6018381	1754	4	3	2	2	5	NA	NA	NA	NA	NA	NA	NA	NA	NA	NA	NA	NA	NA	NA	NA	NA	NA	NA	NA	NA	NA	NA	NA	NA	NA	NA	NA	NA	NA	NA	NA	NA	NA	NA	NA	NA	NA	NA	NA	NA	NA
388	31	6018381	1932	1	3	1	1	4	5	4	4	4	5	2	2	1	2	1	2	2	3	3	3	1	2	3	3	3	3	3	3	3	3	3	3	3	3	3	3	3	0	3	3	3	3	3	3	3	3
326	32	6018381	-1	2	3	2	1	8	NA	NA	NA	NA	NA	NA	NA	NA	NA	NA	NA	NA	NA	NA	NA	NA	NA	NA	NA	NA	NA	NA	NA	NA	NA	NA	NA	NA	NA	NA	NA	NA	NA	NA	NA	NA	NA	NA	NA	NA	NA
1652	31	6018381	815	3	3	1	2	4	2	3	2	7	2	2	5	4	4	1	2	2	2	1	1	2	2	2	2	2	1	1	1	2	1	2	2	2	2	3	3	3	3	3	3	2	2	2	2	2	2
632	32	6018381	-1	5	3	2	1	6	NA	NA	NA	NA	NA	NA	NA	NA	NA	NA	NA	NA	NA	NA	NA	NA	NA	NA	NA	NA	NA	NA	NA	NA	NA	NA	NA	NA	NA	NA	NA	NA	NA	NA	NA	NA	NA	NA	NA	NA	NA
860	32	6018381	-1	1	3	2	1	6	NA	NA	NA	NA	NA	NA	NA	NA	NA	NA	NA	NA	NA	NA	NA	NA	NA	NA	NA	NA	NA	NA	NA	NA	NA	NA	NA	NA	NA	NA	NA	NA	NA	NA	NA	NA	NA	NA	NA	NA	NA
489	31	6018381	1193	4	3	1	2	5	7	4	3	7	8	3	3	2	1	1	1	2	2	1	1	1	1	2	1	1	1	2	1	1	1	2	2	2	1	2	2	2	2	2	1	2	2	2	2	2	2
1815	31	6018381	2183	3	3	2	1	5	NA	NA	NA	NA	NA	NA	NA	NA	NA	NA	NA	NA	NA	NA	NA	NA	NA	NA	NA	NA	NA	NA	NA	NA	NA	NA	NA	NA	NA	NA	NA	NA	NA	NA	NA	NA	NA	NA	NA	NA	NA
471	31	6018381	614	1	3	1	2	4	8	5	6	5	5	4	1	1	1	1	1	3	3	1	1	1	1	1	1	1	3	3	1	1	3	3	0	1	1	2	2	3	3	3	3	3	3	3	1	3	3
1302	32	6018381	-1	5	3	2	2	5	NA	NA	NA	NA	NA	NA	NA	NA	NA	NA	NA	NA	NA	NA	NA	NA	NA	NA	NA	NA	NA	NA	NA	NA	NA	NA	NA	NA	NA	NA	NA	NA	NA	NA	NA	NA	NA	NA	NA	NA	NA
145	31	6018381	1125	6	3	1	2	4	4	4	4	4	4	3	2	4	2	1	1	3	3	3	3	1	1	3	3	3	1	3	1	1	1	3	3	1	1	3	1	2	1	1	3	1	3	3	3	3	3
414	31	6018381	650	5	3	1	1	7	4	7	5	5	6	3	3	2	2	3	3	3	3	3	3	3	3	3	3	3	3	3	3	3	3	3	3	3	3	3	3	3	3	3	3	3	3	3	3	3	3
1189	31	6018381	3151	3	3	2	2	5	NA	NA	NA	NA	NA	NA	NA	NA	NA	NA	NA	NA	NA	NA	NA	NA	NA	NA	NA	NA	NA	NA	NA	NA	NA	NA	NA	NA	NA	NA	NA	NA	NA	NA	NA	NA	NA	NA	NA	NA	NA
1823	31	6018381	1282	3	3	1	2	6	4	5	5	5	6	3	3	3	2	1	2	2	2	1	2	1	2	2	2	1	1	1	1	1	2	2	1	2	1	1	3	3	3	1	2	2	2	2	2	2	2
986	31	6018381	2385	6	3	1	1	8	5	7	6	6	7	4	2	1	3	1	2	3	3	1	2	1	2	2	1	3	3	1	1	3	1	1	2	2	3	3	0	2	3	3	1	1	2	2	3	2	2
332	31	6018381	1210	4	3	2	2	4	NA	NA	NA	NA	NA	NA	NA	NA	NA	NA	NA	NA	NA	NA	NA	NA	NA	NA	NA	NA	NA	NA	NA	NA	NA	NA	NA	NA	NA	NA	NA	NA	NA	NA	NA	NA	NA	NA	NA	NA	NA
741	31	6018381	868	1	3	1	1	5	6	6	5	6	6	4	1	1	1	1	1	3	3	1	1	1	3	1	1	1	3	1	1	3	1	1	3	3	1	3	3	2	3	3	1	3	3	3	3	3	3
1775	32	6018381	-1	6	3	2	1	7	NA	NA	NA	NA	NA	NA	NA	NA	NA	NA	NA	NA	NA	NA	NA	NA	NA	NA	NA	NA	NA	NA	NA	NA	NA	NA	NA	NA	NA	NA	NA	NA	NA	NA	NA	NA	NA	NA	NA	NA	NA
1880	31	6018381	1210	4	3	2	1	7	NA	NA	NA	NA	NA	NA	NA	NA	NA	NA	NA	NA	NA	NA	NA	NA	NA	NA	NA	NA	NA	NA	NA	NA	NA	NA	NA	NA	NA	NA	NA	NA	NA	NA	NA	NA	NA	NA	NA	NA	NA
1179	31	6018381	1457	5	3	1	1	4	7	7	7	6	7	3	1	1	1	1	1	3	3	1	3	1	3	2	2	1	3	3	1	3	3	3	1	3	3	3	1	3	3	1	2	1	1	3	3	2	2
148	31	6018381	1235	1	3	2	2	6	NA	NA	NA	NA	NA	NA	NA	NA	NA	NA	NA	NA	NA	NA	NA	NA	NA	NA	NA	NA	NA	NA	NA	NA	NA	NA	NA	NA	NA	NA	NA	NA	NA	NA	NA	NA	NA	NA	NA	NA	NA
286	31	6018381	565	3	3	2	1	5	NA	NA	NA	NA	NA	NA	NA	NA	NA	NA	NA	NA	NA	NA	NA	NA	NA	NA	NA	NA	NA	NA	NA	NA	NA	NA	NA	NA	NA	NA	NA	NA	NA	NA	NA	NA	NA	NA	NA	NA	NA
2024	32	6018381	-1	5	3	2	2	5	NA	NA	NA	NA	NA	NA	NA	NA	NA	NA	NA	NA	NA	NA	NA	NA	NA	NA	NA	NA	NA	NA	NA	NA	NA	NA	NA	NA	NA	NA	NA	NA	NA	NA	NA	NA	NA	NA	NA	NA	NA
302	31	6018381	1368	1	3	1	2	4	3	4	4	4	4	3	3	3	3	3	3	3	3	3	3	3	3	3	3	3	3	3	3	0	3	3	3	3	3	3	3	3	3	3	3	3	3	3	3	3	3
2014	31	6018381	1051	6	3	1	1	6	8	8	8	2	8	5	1	2	1	1	1	3	1	1	1	3	3	1	1	1	1	1	1	1	1	1	1	2	1	1	1	2	1	1	1	2	2	2	2	2	2
1861	32	6018381	-1	2	3	1	1	7	5	7	4	7	6	3	2	3	4	3	3	3	3	3	3	3	3	3	3	3	3	3	3	3	3	3	3	3	3	3	3	3	3	3	3	3	3	3	3	3	3
1178	31	6018381	908	2	3	2	2	7	NA	NA	NA	NA	NA	NA	NA	NA	NA	NA	NA	NA	NA	NA	NA	NA	NA	NA	NA	NA	NA	NA	NA	NA	NA	NA	NA	NA	NA	NA	NA	NA	NA	NA	NA	NA	NA	NA	NA	NA	NA
67	31	6018381	1109	6	3	1	1	7	6	4	3	4	4	3	3	3	2	1	1	1	1	1	1	1	1	1	1	1	1	1	1	1	1	1	1	1	1	1	1	1	1	1	1	1	1	1	1	1	1
751	32	6018381	-1	4	3	1	1	5	5	6	3	5	5	1	2	2	1	1	2	3	2	1	2	3	1	2	1	2	3	1	1	3	2	3	3	1	3	3	3	1	3	3	3	3	3	3	3	3	3
446	31	6018381	1256	1	3	2	2	5	NA	NA	NA	NA	NA	NA	NA	NA	NA	NA	NA	NA	NA	NA	NA	NA	NA	NA	NA	NA	NA	NA	NA	NA	NA	NA	NA	NA	NA	NA	NA	NA	NA	NA	NA	NA	NA	NA	NA	NA	NA
1290	31	6018381	584	2	3	1	2	4	5	5	0	5	4	2	3	3	3	3	3	3	3	3	3	3	3	3	3	3	3	3	3	3	3	3	3	3	3	3	3	3	3	3	3	3	3	3	3	3	3
2003	31	6018381	1045	2	3	1	2	5	4	4	3	5	4	3	3	2	2	1	1	3	3	1	1	3	3	3	3	1	1	1	1	3	3	1	3	3	3	3	3	1	2	3	3	3	3	3	3	3	3
753	31	6018381	851	4	3	2	2	4	NA	NA	NA	NA	NA	NA	NA	NA	NA	NA	NA	NA	NA	NA	NA	NA	NA	NA	NA	NA	NA	NA	NA	NA	NA	NA	NA	NA	NA	NA	NA	NA	NA	NA	NA	NA	NA	NA	NA	NA	NA
1181	31	6018381	833	2	3	1	1	5	5	6	3	4	6	4	1	1	1	1	1	1	1	1	1	1	1	1	1	1	1	1	1	1	1	1	1	1	1	1	1	3	1	1	3	3	1	1	1	1	3
544	31	6018381	1353	3	3	1	1	6	8	8	3	5	8	2	3	1	1	1	1	3	3	1	1	2	2	3	1	1	3	1	1	1	1	2	2	1	1	3	1	3	3	3	3	3	3	2	2	2	2
1957	31	6018381	1025	1	3	2	2	5	NA	NA	NA	NA	NA	NA	NA	NA	NA	NA	NA	NA	NA	NA	NA	NA	NA	NA	NA	NA	NA	NA	NA	NA	NA	NA	NA	NA	NA	NA	NA	NA	NA	NA	NA	NA	NA	NA	NA	NA	NA
1671	31	6018381	1010	4	3	1	1	6	5	6	6	6	6	4	1	1	1	1	3	3	3	1	1	1	1	3	3	3	1	1	1	2	3	3	3	1	1	1	3	3	3	3	3	3	3	3	3	2	3
401	31	6018381	1039	2	3	1	2	5	3	3	2	5	5	2	2	2	3	1	1	3	3	2	2	1	1	3	3	3	3	1	3	1	1	2	2	3	2	3	3	1	3	3	3	2	3	3	3	3	1
1892	31	6018381	842	3	3	1	2	4	6	7	0	8	6	3	3	3	2	2	2	1	2	1	1	2	2	1	2	1	2	1	2	1	2	2	1	2	2	2	1	1	2	2	2	2	1	1	2	2	2
1976	31	6018381	789	5	3	1	1	5	8	5	1	5	5	2	3	4	3	1	1	3	3	1	1	3	3	3	3	3	1	1	3	3	3	1	1	3	3	3	3	3	3	3	3	3	3	3	3	3	3
118	31	6018381	930	3	3	1	2	8	8	8	8	8	8	5	1	1	3	1	0	1	1	1	1	1	1	1	1	1	1	1	1	1	1	1	1	1	1	1	1	3	1	1	1	1	3	1	1	3	1
221	31	6018381	1247	6	3	1	1	7	4	7	5	7	7	5	1	1	1	1	1	1	1	1	1	1	3	2	3	1	1	1	3	1	1	1	1	1	1	1	1	1	1	1	2	1	1	1	3	1	2
688	31	6018381	1175	4	3	2	1	8	NA	NA	NA	NA	NA	NA	NA	NA	NA	NA	NA	NA	NA	NA	NA	NA	NA	NA	NA	NA	NA	NA	NA	NA	NA	NA	NA	NA	NA	NA	NA	NA	NA	NA	NA	NA	NA	NA	NA	NA	NA
1617	31	6018381	990	5	3	1	2	6	6	6	5	7	6	3	1	1	1	1	1	1	1	1	1	2	2	0	2	2	2	1	1	2	1	2	2	2	2	2	2	2	2	2	1	2	2	2	2	2	2
1314	31	6018381	799	1	3	2	1	6	NA	NA	NA	NA	NA	NA	NA	NA	NA	NA	NA	NA	NA	NA	NA	NA	NA	NA	NA	NA	NA	NA	NA	NA	NA	NA	NA	NA	NA	NA	NA	NA	NA	NA	NA	NA	NA	NA	NA	NA	NA
1295	31	6018381	1330	5	3	1	1	6	5	6	5	6	7	4	1	2	1	1	1	1	1	1	1	1	1	1	1	1	1	1	1	1	1	1	1	1	1	1	1	1	1	1	1	1	1	1	1	1	1
111	31	6018381	1051	2	3	2	1	4	NA	NA	NA	NA	NA	NA	NA	NA	NA	NA	NA	NA	NA	NA	NA	NA	NA	NA	NA	NA	NA	NA	NA	NA	NA	NA	NA	NA	NA	NA	NA	NA	NA	NA	NA	NA	NA	NA	NA	NA	NA
1371	31	6018381	643	3	3	2	2	4	NA	NA	NA	NA	NA	NA	NA	NA	NA	NA	NA	NA	NA	NA	NA	NA	NA	NA	NA	NA	NA	NA	NA	NA	NA	NA	NA	NA	NA	NA	NA	NA	NA	NA	NA	NA	NA	NA	NA	NA	NA
1254	31	6018381	829	5	3	1	2	6	6	4	5	0	6	3	3	2	3	1	1	1	1	1	1	1	1	1	1	1	3	1	3	1	3	1	1	1	1	3	3	1	1	1	1	1	1	1	1	3	1
1525	31	6018381	1163	4	3	2	1	7	NA	NA	NA	NA	NA	NA	NA	NA	NA	NA	NA	NA	NA	NA	NA	NA	NA	NA	NA	NA	NA	NA	NA	NA	NA	NA	NA	NA	NA	NA	NA	NA	NA	NA	NA	NA	NA	NA	NA	NA	NA
1744	31	6018381	1351	3	3	1	2	5	6	6	4	6	8	4	2	2	3	2	1	1	1	1	1	3	3	1	1	2	1	0	3	2	1	2	1	1	1	1	1	3	3	1	2	2	1	1	3	3	3
1130	31	6018381	817	3	3	1	1	8	8	8	8	8	8	5	1	1	1	1	1	1	1	1	1	1	1	1	1	1	1	1	1	1	1	1	1	1	1	1	1	3	1	1	1	1	1	1	1	2	1
1912	31	6018381	1279	1	3	2	1	4	NA	NA	NA	NA	NA	NA	NA	NA	NA	NA	NA	NA	NA	NA	NA	NA	NA	NA	NA	NA	NA	NA	NA	NA	NA	NA	NA	NA	NA	NA	NA	NA	NA	NA	NA	NA	NA	NA	NA	NA	NA
1990	31	6018381	935	2	3	2	1	6	NA	NA	NA	NA	NA	NA	NA	NA	NA	NA	NA	NA	NA	NA	NA	NA	NA	NA	NA	NA	NA	NA	NA	NA	NA	NA	NA	NA	NA	NA	NA	NA	NA	NA	NA	NA	NA	NA	NA	NA	NA
456	31	6018381	1476	3	3	1	1	5	7	6	6	7	8	5	1	3	2	1	2	3	3	1	1	1	1	3	1	2	2	2	2	2	1	2	2	3	1	2	2	2	2	2	1	3	3	3	1	2	2
342	31	6018381	1356	6	3	2	2	6	NA	NA	NA	NA	NA	NA	NA	NA	NA	NA	NA	NA	NA	NA	NA	NA	NA	NA	NA	NA	NA	NA	NA	NA	NA	NA	NA	NA	NA	NA	NA	NA	NA	NA	NA	NA	NA	NA	NA	NA	NA
1584	31	6018381	823	1	3	2	1	8	NA	NA	NA	NA	NA	NA	NA	NA	NA	NA	NA	NA	NA	NA	NA	NA	NA	NA	NA	NA	NA	NA	NA	NA	NA	NA	NA	NA	NA	NA	NA	NA	NA	NA	NA	NA	NA	NA	NA	NA	NA
404	31	6018381	802	2	3	2	1	8	NA	NA	NA	NA	NA	NA	NA	NA	NA	NA	NA	NA	NA	NA	NA	NA	NA	NA	NA	NA	NA	NA	NA	NA	NA	NA	NA	NA	NA	NA	NA	NA	NA	NA	NA	NA	NA	NA	NA	NA	NA
329	31	6018381	1280	3	3	2	1	5	NA	NA	NA	NA	NA	NA	NA	NA	NA	NA	NA	NA	NA	NA	NA	NA	NA	NA	NA	NA	NA	NA	NA	NA	NA	NA	NA	NA	NA	NA	NA	NA	NA	NA	NA	NA	NA	NA	NA	NA	NA
1362	31	6018381	1363	4	3	1	2	6	2	5	5	6	6	3	2	2	1	1	1	2	1	1	1	2	2	2	1	2	2	2	1	2	1	2	2	2	2	2	2	2	2	2	1	1	3	2	2	2	1
248	31	6018381	1206	4	3	1	2	4	8	8	7	8	8	4	1	1	1	1	1	1	1	1	1	1	1	1	1	1	1	1	1	1	1	1	1	1	3	1	1	2	3	3	3	1	1	1	1	1	1
212	31	6018381	1330	4	3	1	1	6	3	5	5	7	7	2	2	3	1	1	3	3	3	1	1	3	1	3	3	1	1	1	3	1	3	3	3	3	1	3	3	3	3	3	2	1	3	1	3	3	3
677	31	6018381	851	5	3	2	1	6	NA	NA	NA	NA	NA	NA	NA	NA	NA	NA	NA	NA	NA	NA	NA	NA	NA	NA	NA	NA	NA	NA	NA	NA	NA	NA	NA	NA	NA	NA	NA	NA	NA	NA	NA	NA	NA	NA	NA	NA	NA
511	31	6018381	1333	4	3	2	2	4	NA	NA	NA	NA	NA	NA	NA	NA	NA	NA	NA	NA	NA	NA	NA	NA	NA	NA	NA	NA	NA	NA	NA	NA	NA	NA	NA	NA	NA	NA	NA	NA	NA	NA	NA	NA	NA	NA	NA	NA	NA
783	32	6018381	-1	6	3	1	1	8	8	8	6	8	6	2	2	1	2	1	1	1	1	1	1	2	2	3	2	1	1	3	1	1	1	3	1	1	3	1	2	2	2	2	2	2	2	2	2	3	3
470	31	6018381	1105	4	3	1	2	7	8	8	8	6	8	3	1	1	1	1	1	1	1	1	1	2	2	2	1	1	1	1	1	1	2	2	2	3	3	2	1	2	1	1	1	1	1	1	1	1	1
420	31	6018381	908	1	3	1	2	5	1	3	3	1	2	2	5	5	4	1	1	1	2	1	1	1	1	2	2	2	2	1	1	1	1	2	2	2	1	1	1	2	2	2	2	2	2	2	2	2	2
278	31	6018381	1256	4	3	1	2	6	6	8	7	8	8	4	1	1	1	1	1	3	1	1	1	3	1	1	2	2	2	1	1	1	1	2	2	3	3	3	3	3	2	2	1	1	2	3	2	1	1
1062	31	6018381	612	3	3	1	2	4	4	5	4	6	6	3	1	2	1	3	3	3	3	3	3	3	3	3	3	3	3	3	3	3	3	3	3	3	3	3	3	3	3	3	3	3	3	3	3	3	3
761	31	6018381	944	4	3	2	1	4	NA	NA	NA	NA	NA	NA	NA	NA	NA	NA	NA	NA	NA	NA	NA	NA	NA	NA	NA	NA	NA	NA	NA	NA	NA	NA	NA	NA	NA	NA	NA	NA	NA	NA	NA	NA	NA	NA	NA	NA	NA
1277	31	6018381	713	5	3	1	1	7	8	8	7	7	7	5	1	2	1	1	1	1	1	2	1	1	2	2	1	1	1	2	1	1	2	2	1	1	1	2	1	2	1	1	1	1	2	1	2	1	1
1978	31	6018381	1478	6	3	2	2	8	NA	NA	NA	NA	NA	NA	NA	NA	NA	NA	NA	NA	NA	NA	NA	NA	NA	NA	NA	NA	NA	NA	NA	NA	NA	NA	NA	NA	NA	NA	NA	NA	NA	NA	NA	NA	NA	NA	NA	NA	NA
249	31	6018381	916	1	3	2	1	4	NA	NA	NA	NA	NA	NA	NA	NA	NA	NA	NA	NA	NA	NA	NA	NA	NA	NA	NA	NA	NA	NA	NA	NA	NA	NA	NA	NA	NA	NA	NA	NA	NA	NA	NA	NA	NA	NA	NA	NA	NA
1523	31	6018381	1067	2	3	2	2	5	NA	NA	NA	NA	NA	NA	NA	NA	NA	NA	NA	NA	NA	NA	NA	NA	NA	NA	NA	NA	NA	NA	NA	NA	NA	NA	NA	NA	NA	NA	NA	NA	NA	NA	NA	NA	NA	NA	NA	NA	NA
601	31	6018381	895	2	3	2	2	8	NA	NA	NA	NA	NA	NA	NA	NA	NA	NA	NA	NA	NA	NA	NA	NA	NA	NA	NA	NA	NA	NA	NA	NA	NA	NA	NA	NA	NA	NA	NA	NA	NA	NA	NA	NA	NA	NA	NA	NA	NA
555	31	6018381	919	2	3	1	2	8	3	4	4	3	5	4	3	3	2	3	3	1	2	1	2	2	2	2	1	3	3	2	2	2	2	3	3	2	1	3	2	2	1	2	1	3	3	2	1	1	2
2005	31	6018381	1424	6	3	1	1	7	8	8	7	6	7	4	1	1	1	1	2	2	2	1	2	1	2	2	2	2	2	1	2	1	1	2	1	2	1	2	2	2	2	2	1	2	2	2	1	1	2
748	31	6018381	893	3	3	1	2	4	5	5	4	6	4	2	2	1	1	3	1	1	1	3	1	1	3	2	2	1	1	3	3	1	1	1	3	2	3	3	3	1	1	3	3	1	2	1	2	3	3
916	31	6018381	1300	4	3	2	1	4	NA	NA	NA	NA	NA	NA	NA	NA	NA	NA	NA	NA	NA	NA	NA	NA	NA	NA	NA	NA	NA	NA	NA	NA	NA	NA	NA	NA	NA	NA	NA	NA	NA	NA	NA	NA	NA	NA	NA	NA	NA
386	31	6018381	1559	1	3	1	1	8	8	8	8	6	8	5	1	1	1	1	1	1	1	1	1	1	1	1	1	1	1	1	1	1	1	1	1	1	1	1	1	1	1	1	1	1	1	1	1	1	1
2002	31	6018381	1605	2	3	2	2	5	NA	NA	NA	NA	NA	NA	NA	NA	NA	NA	NA	NA	NA	NA	NA	NA	NA	NA	NA	NA	NA	NA	NA	NA	NA	NA	NA	NA	NA	NA	NA	NA	NA	NA	NA	NA	NA	NA	NA	NA	NA
1662	31	6018381	1636	6	3	1	2	6	5	7	4	6	8	2	3	1	1	1	1	3	2	1	3	1	1	2	3	1	3	1	1	1	1	3	1	2	1	3	3	2	3	1	2	1	1	3	1	1	1
766	31	6018381	746	4	3	2	2	5	NA	NA	NA	NA	NA	NA	NA	NA	NA	NA	NA	NA	NA	NA	NA	NA	NA	NA	NA	NA	NA	NA	NA	NA	NA	NA	NA	NA	NA	NA	NA	NA	NA	NA	NA	NA	NA	NA	NA	NA	NA
636	31	6018381	954	4	3	2	2	4	NA	NA	NA	NA	NA	NA	NA	NA	NA	NA	NA	NA	NA	NA	NA	NA	NA	NA	NA	NA	NA	NA	NA	NA	NA	NA	NA	NA	NA	NA	NA	NA	NA	NA	NA	NA	NA	NA	NA	NA	NA
1958	31	6018381	1132	1	3	2	1	4	NA	NA	NA	NA	NA	NA	NA	NA	NA	NA	NA	NA	NA	NA	NA	NA	NA	NA	NA	NA	NA	NA	NA	NA	NA	NA	NA	NA	NA	NA	NA	NA	NA	NA	NA	NA	NA	NA	NA	NA	NA
1843	31	6018381	1704	2	3	2	1	4	NA	NA	NA	NA	NA	NA	NA	NA	NA	NA	NA	NA	NA	NA	NA	NA	NA	NA	NA	NA	NA	NA	NA	NA	NA	NA	NA	NA	NA	NA	NA	NA	NA	NA	NA	NA	NA	NA	NA	NA	NA
1807	31	6018381	2278	6	3	2	1	4	NA	NA	NA	NA	NA	NA	NA	NA	NA	NA	NA	NA	NA	NA	NA	NA	NA	NA	NA	NA	NA	NA	NA	NA	NA	NA	NA	NA	NA	NA	NA	NA	NA	NA	NA	NA	NA	NA	NA	NA	NA
549	31	6018381	1500	4	3	1	1	7	6	6	6	5	6	4	1	1	2	1	2	2	2	1	2	2	2	3	2	2	2	1	1	2	1	2	2	1	1	2	2	2	2	2	1	2	2	2	1	2	2
1011	31	6018381	1215	3	3	1	1	4	8	6	4	8	8	5	1	2	3	1	1	2	2	1	1	1	1	1	1	1	1	1	1	1	1	1	2	1	2	1	1	2	1	2	1	2	2	2	2	2	2
2015	31	6018381	965	5	3	2	2	6	NA	NA	NA	NA	NA	NA	NA	NA	NA	NA	NA	NA	NA	NA	NA	NA	NA	NA	NA	NA	NA	NA	NA	NA	NA	NA	NA	NA	NA	NA	NA	NA	NA	NA	NA	NA	NA	NA	NA	NA	NA
1464	31	6018381	1943	5	3	2	2	5	NA	NA	NA	NA	NA	NA	NA	NA	NA	NA	NA	NA	NA	NA	NA	NA	NA	NA	NA	NA	NA	NA	NA	NA	NA	NA	NA	NA	NA	NA	NA	NA	NA	NA	NA	NA	NA	NA	NA	NA	NA
1083	31	6018381	1568	5	3	1	1	6	4	7	4	4	7	4	3	2	1	1	2	2	2	1	1	2	2	2	2	1	3	1	1	2	2	2	2	1	2	2	2	2	2	2	1	2	2	2	2	2	1
1155	31	6018381	838	6	3	1	2	6	7	6	5	7	8	4	1	1	1	1	2	2	2	1	2	1	2	3	2	1	1	2	1	3	3	3	3	3	3	3	3	2	3	3	1	3	3	3	3	3	3
1959	31	6018381	860	5	3	1	2	6	2	4	4	5	6	1	2	4	3	1	2	1	1	2	2	1	1	2	2	1	1	2	2	1	1	1	1	2	2	1	1	2	1	2	2	1	2	1	1	2	2
1883	31	6018381	1639	1	3	2	1	5	NA	NA	NA	NA	NA	NA	NA	NA	NA	NA	NA	NA	NA	NA	NA	NA	NA	NA	NA	NA	NA	NA	NA	NA	NA	NA	NA	NA	NA	NA	NA	NA	NA	NA	NA	NA	NA	NA	NA	NA	NA
1055	31	6018381	2722	5	3	2	1	7	NA	NA	NA	NA	NA	NA	NA	NA	NA	NA	NA	NA	NA	NA	NA	NA	NA	NA	NA	NA	NA	NA	NA	NA	NA	NA	NA	NA	NA	NA	NA	NA	NA	NA	NA	NA	NA	NA	NA	NA	NA
75	31	6018381	2670	1	3	1	1	4	3	4	5	5	5	4	2	3	3	1	1	3	2	3	1	2	2	3	3	3	3	3	3	1	3	3	3	2	1	3	3	3	3	3	3	1	3	1	3	3	3
89	31	6018381	1000	2	3	2	1	5	NA	NA	NA	NA	NA	NA	NA	NA	NA	NA	NA	NA	NA	NA	NA	NA	NA	NA	NA	NA	NA	NA	NA	NA	NA	NA	NA	NA	NA	NA	NA	NA	NA	NA	NA	NA	NA	NA	NA	NA	NA
1818	31	6018381	2725	3	3	1	1	5	7	7	8	8	8	4	1	1	1	1	1	3	3	1	1	1	1	1	1	1	1	1	1	1	1	1	1	3	3	3	3	3	3	3	3	3	3	3	3	3	3
78	31	6018381	1055	6	3	2	1	4	NA	NA	NA	NA	NA	NA	NA	NA	NA	NA	NA	NA	NA	NA	NA	NA	NA	NA	NA	NA	NA	NA	NA	NA	NA	NA	NA	NA	NA	NA	NA	NA	NA	NA	NA	NA	NA	NA	NA	NA	NA
1799	31	6018381	1817	6	3	2	1	6	NA	NA	NA	NA	NA	NA	NA	NA	NA	NA	NA	NA	NA	NA	NA	NA	NA	NA	NA	NA	NA	NA	NA	NA	NA	NA	NA	NA	NA	NA	NA	NA	NA	NA	NA	NA	NA	NA	NA	NA	NA
1661	31	6018381	1604	3	3	2	1	7	NA	NA	NA	NA	NA	NA	NA	NA	NA	NA	NA	NA	NA	NA	NA	NA	NA	NA	NA	NA	NA	NA	NA	NA	NA	NA	NA	NA	NA	NA	NA	NA	NA	NA	NA	NA	NA	NA	NA	NA	NA
1658	31	6018381	1455	1	3	1	1	5	3	5	1	2	2	1	3	2	1	3	3	3	3	3	3	3	3	3	3	3	3	3	3	3	3	3	3	3	3	3	3	3	3	3	3	3	3	3	3	3	3
135	31	6018381	1682	4	3	2	1	7	NA	NA	NA	NA	NA	NA	NA	NA	NA	NA	NA	NA	NA	NA	NA	NA	NA	NA	NA	NA	NA	NA	NA	NA	NA	NA	NA	NA	NA	NA	NA	NA	NA	NA	NA	NA	NA	NA	NA	NA	NA
184	31	6018381	932	5	3	2	2	8	NA	NA	NA	NA	NA	NA	NA	NA	NA	NA	NA	NA	NA	NA	NA	NA	NA	NA	NA	NA	NA	NA	NA	NA	NA	NA	NA	NA	NA	NA	NA	NA	NA	NA	NA	NA	NA	NA	NA	NA	NA
1518	31	6018381	1048	5	3	2	2	7	NA	NA	NA	NA	NA	NA	NA	NA	NA	NA	NA	NA	NA	NA	NA	NA	NA	NA	NA	NA	NA	NA	NA	NA	NA	NA	NA	NA	NA	NA	NA	NA	NA	NA	NA	NA	NA	NA	NA	NA	NA
195	31	6018381	731	1	3	2	2	6	NA	NA	NA	NA	NA	NA	NA	NA	NA	NA	NA	NA	NA	NA	NA	NA	NA	NA	NA	NA	NA	NA	NA	NA	NA	NA	NA	NA	NA	NA	NA	NA	NA	NA	NA	NA	NA	NA	NA	NA	NA
58	31	6018381	1285	1	3	1	2	4	7	8	5	7	7	4	2	3	1	1	3	2	3	1	1	1	1	2	1	1	1	2	1	1	3	1	3	2	2	1	1	3	3	2	2	1	3	1	3	3	1
407	31	6018381	2248	5	3	1	2	5	6	6	5	6	5	3	2	1	1	1	1	2	2	1	1	1	1	3	2	1	2	1	1	1	2	2	2	1	1	1	3	2	1	2	1	1	2	1	3	2	3
90	31	6018381	2417	2	3	1	2	5	7	6	6	6	6	4	3	1	1	1	1	2	2	1	1	1	1	1	2	2	2	2	1	1	1	1	1	3	1	2	2	2	3	3	1	2	2	2	2	2	2
1915	31	6018381	1572	4	3	2	1	6	NA	NA	NA	NA	NA	NA	NA	NA	NA	NA	NA	NA	NA	NA	NA	NA	NA	NA	NA	NA	NA	NA	NA	NA	NA	NA	NA	NA	NA	NA	NA	NA	NA	NA	NA	NA	NA	NA	NA	NA	NA
346	31	6018381	807	3	3	2	1	4	NA	NA	NA	NA	NA	NA	NA	NA	NA	NA	NA	NA	NA	NA	NA	NA	NA	NA	NA	NA	NA	NA	NA	NA	NA	NA	NA	NA	NA	NA	NA	NA	NA	NA	NA	NA	NA	NA	NA	NA	NA
101	31	6018381	615	4	3	1	1	6	1	1	1	5	5	2	2	3	1	3	3	3	3	3	3	3	3	3	3	3	3	3	3	3	3	3	3	3	3	3	3	3	3	3	3	3	3	3	3	3	3
1462	31	6018381	1055	5	3	2	1	4	NA	NA	NA	NA	NA	NA	NA	NA	NA	NA	NA	NA	NA	NA	NA	NA	NA	NA	NA	NA	NA	NA	NA	NA	NA	NA	NA	NA	NA	NA	NA	NA	NA	NA	NA	NA	NA	NA	NA	NA	NA
335	31	6018381	1891	2	3	2	1	7	NA	NA	NA	NA	NA	NA	NA	NA	NA	NA	NA	NA	NA	NA	NA	NA	NA	NA	NA	NA	NA	NA	NA	NA	NA	NA	NA	NA	NA	NA	NA	NA	NA	NA	NA	NA	NA	NA	NA	NA	NA
1080	31	6018381	1160	3	3	1	2	6	7	7	4	6	5	4	2	3	1	1	2	3	3	1	1	2	2	2	1	3	1	1	1	2	1	1	2	2	3	3	2	1	2	1	2	2	2	2	2	2	2
2028	31	6018381	3014	5	3	2	2	5	NA	NA	NA	NA	NA	NA	NA	NA	NA	NA	NA	NA	NA	NA	NA	NA	NA	NA	NA	NA	NA	NA	NA	NA	NA	NA	NA	NA	NA	NA	NA	NA	NA	NA	NA	NA	NA	NA	NA	NA	NA
903	31	6018381	670	3	3	1	2	6	6	5	5	6	6	4	1	2	1	2	1	1	3	1	1	1	1	1	2	1	1	3	1	1	1	2	1	1	1	2	1	1	1	1	1	1	1	1	1	1	1
1585	31	6018381	2648	2	3	1	1	5	6	5	3	6	8	4	2	1	1	1	2	2	2	1	2	1	2	1	2	2	1	1	1	2	1	1	2	2	1	1	2	2	2	2	1	1	1	1	2	1	2
1209	31	6018381	1291	6	3	1	2	6	3	4	3	4	7	4	2	3	2	1	2	2	1	1	1	1	1	1	1	2	2	1	2	1	1	2	1	1	1	2	2	1	2	2	1	2	1	1	1	2	2
491	31	6018381	1890	6	3	1	1	5	4	4	6	4	6	2	2	1	1	1	1	2	2	1	1	1	1	3	2	3	3	1	1	3	2	1	1	3	3	3	3	3	3	3	3	2	2	2	2	2	2
1814	31	6018381	1357	5	3	1	1	7	6	7	6	7	8	4	2	3	2	1	2	2	2	1	2	2	2	2	1	2	2	2	1	2	2	2	2	1	2	2	2	2	2	2	1	2	2	2	2	2	2
190	31	6018381	1121	6	3	2	2	7	NA	NA	NA	NA	NA	NA	NA	NA	NA	NA	NA	NA	NA	NA	NA	NA	NA	NA	NA	NA	NA	NA	NA	NA	NA	NA	NA	NA	NA	NA	NA	NA	NA	NA	NA	NA	NA	NA	NA	NA	NA
144	31	6018381	759	2	3	1	2	7	6	6	6	8	8	4	1	1	1	1	1	2	2	1	1	1	1	1	1	1	1	1	1	1	1	1	2	1	1	1	1	2	2	1	2	2	2	2	2	2	2
772	31	6018381	1859	3	3	1	2	4	8	8	7	7	8	4	1	1	1	1	2	2	2	1	2	3	2	1	2	2	3	1	1	1	2	2	2	3	1	3	3	2	2	2	1	1	2	1	3	2	2
1699	31	6018381	1707	6	3	1	1	7	4	5	5	6	7	4	1	1	1	1	1	3	1	1	1	3	3	2	1	3	3	1	3	1	3	1	1	1	1	3	3	3	3	3	3	3	2	3	3	3	3
1054	31	6018381	1891	2	3	2	2	4	NA	NA	NA	NA	NA	NA	NA	NA	NA	NA	NA	NA	NA	NA	NA	NA	NA	NA	NA	NA	NA	NA	NA	NA	NA	NA	NA	NA	NA	NA	NA	NA	NA	NA	NA	NA	NA	NA	NA	NA	NA
1790	31	6018381	866	1	3	2	1	4	NA	NA	NA	NA	NA	NA	NA	NA	NA	NA	NA	NA	NA	NA	NA	NA	NA	NA	NA	NA	NA	NA	NA	NA	NA	NA	NA	NA	NA	NA	NA	NA	NA	NA	NA	NA	NA	NA	NA	NA	NA
1674	31	6018381	891	2	3	1	1	8	8	8	8	8	8	3	1	1	1	1	2	1	1	1	1	1	1	1	1	1	1	1	1	1	1	1	1	1	2	1	1	1	1	1	1	1	1	1	1	1	1
956	31	6018381	774	2	3	2	2	4	NA	NA	NA	NA	NA	NA	NA	NA	NA	NA	NA	NA	NA	NA	NA	NA	NA	NA	NA	NA	NA	NA	NA	NA	NA	NA	NA	NA	NA	NA	NA	NA	NA	NA	NA	NA	NA	NA	NA	NA	NA
1897	31	6018381	1316	3	3	1	1	5	3	6	3	5	6	3	1	2	1	1	1	2	3	3	3	1	1	3	1	1	1	2	1	1	3	1	2	1	1	2	2	1	2	2	1	3	3	3	1	2	1
363	31	6018381	4461	5	3	1	2	7	8	1	8	8	8	5	1	1	1	1	1	1	1	1	1	1	1	2	1	1	1	3	1	1	1	1	1	1	1	1	3	1	1	1	0	1	1	1	1	1	1
1730	31	6018381	1493	5	3	1	1	8	5	8	8	8	8	5	1	1	1	1	1	1	1	1	1	1	1	2	1	1	1	2	1	1	2	2	2	2	2	2	2	2	2	2	1	1	0	1	2	2	3
121	31	6018381	894	3	3	1	1	5	3	4	3	6	6	4	1	2	1	1	3	3	3	1	1	1	1	3	1	1	3	1	1	3	1	1	1	3	3	1	3	1	3	1	3	1	1	1	3	3	3
567	32	6018381	-1	3	3	2	1	6	NA	NA	NA	NA	NA	NA	NA	NA	NA	NA	NA	NA	NA	NA	NA	NA	NA	NA	NA	NA	NA	NA	NA	NA	NA	NA	NA	NA	NA	NA	NA	NA	NA	NA	NA	NA	NA	NA	NA	NA	NA
1444	31	6018381	2820	4	3	2	1	7	NA	NA	NA	NA	NA	NA	NA	NA	NA	NA	NA	NA	NA	NA	NA	NA	NA	NA	NA	NA	NA	NA	NA	NA	NA	NA	NA	NA	NA	NA	NA	NA	NA	NA	NA	NA	NA	NA	NA	NA	NA
551	31	6018381	3260	5	3	1	2	4	5	7	5	8	8	4	2	4	1	1	1	3	3	1	1	3	3	2	2	2	3	1	1	1	2	2	2	3	1	3	3	3	1	1	1	2	1	2	2	1	2
1970	31	6018381	1222	4	3	1	2	8	8	6	7	7	7	5	1	1	1	1	1	1	1	1	1	2	1	1	1	1	1	1	1	1	1	1	1	1	1	1	1	1	1	1	1	1	0	0	1	1	1
1136	31	6018381	1666	3	3	2	1	6	NA	NA	NA	NA	NA	NA	NA	NA	NA	NA	NA	NA	NA	NA	NA	NA	NA	NA	NA	NA	NA	NA	NA	NA	NA	NA	NA	NA	NA	NA	NA	NA	NA	NA	NA	NA	NA	NA	NA	NA	NA
1129	31	6018381	2341	4	3	2	2	8	NA	NA	NA	NA	NA	NA	NA	NA	NA	NA	NA	NA	NA	NA	NA	NA	NA	NA	NA	NA	NA	NA	NA	NA	NA	NA	NA	NA	NA	NA	NA	NA	NA	NA	NA	NA	NA	NA	NA	NA	NA
1530	31	6018381	857	3	3	2	2	8	NA	NA	NA	NA	NA	NA	NA	NA	NA	NA	NA	NA	NA	NA	NA	NA	NA	NA	NA	NA	NA	NA	NA	NA	NA	NA	NA	NA	NA	NA	NA	NA	NA	NA	NA	NA	NA	NA	NA	NA	NA
1363	31	6018381	2012	4	3	2	2	8	NA	NA	NA	NA	NA	NA	NA	NA	NA	NA	NA	NA	NA	NA	NA	NA	NA	NA	NA	NA	NA	NA	NA	NA	NA	NA	NA	NA	NA	NA	NA	NA	NA	NA	NA	NA	NA	NA	NA	NA	NA
818	31	6018381	1056	1	3	1	2	7	8	7	7	8	8	4	1	1	1	1	1	1	1	1	1	1	3	3	1	3	3	1	1	3	1	3	3	3	3	3	3	1	3	3	3	3	2	3	2	2	2
1196	31	6018381	1107	2	3	1	1	7	8	7	6	7	8	3	1	3	1	1	1	1	1	1	1	1	1	1	1	1	3	1	1	1	1	3	1	1	3	3	1	3	1	1	1	1	1	1	3	1	3
1024	31	6018381	1243	5	3	2	2	4	NA	NA	NA	NA	NA	NA	NA	NA	NA	NA	NA	NA	NA	NA	NA	NA	NA	NA	NA	NA	NA	NA	NA	NA	NA	NA	NA	NA	NA	NA	NA	NA	NA	NA	NA	NA	NA	NA	NA	NA	NA
1695	31	6018381	1153	3	3	1	1	4	4	2	3	4	7	3	2	3	1	3	3	3	3	3	3	3	3	3	3	3	1	3	1	1	3	3	3	3	3	3	3	3	3	3	3	3	3	3	3	3	3
596	31	6018381	798	5	3	2	1	5	NA	NA	NA	NA	NA	NA	NA	NA	NA	NA	NA	NA	NA	NA	NA	NA	NA	NA	NA	NA	NA	NA	NA	NA	NA	NA	NA	NA	NA	NA	NA	NA	NA	NA	NA	NA	NA	NA	NA	NA	NA
1733	31	6018381	1184	5	3	2	1	5	NA	NA	NA	NA	NA	NA	NA	NA	NA	NA	NA	NA	NA	NA	NA	NA	NA	NA	NA	NA	NA	NA	NA	NA	NA	NA	NA	NA	NA	NA	NA	NA	NA	NA	NA	NA	NA	NA	NA	NA	NA
156	31	6018381	1959	1	3	1	1	7	6	3	3	2	6	4	3	3	2	1	2	3	3	1	1	1	1	3	3	3	3	1	1	2	2	2	2	1	1	2	2	2	1	1	2	3	3	3	3	3	3
327	31	6018381	780	2	3	1	2	5	5	4	4	5	5	4	1	1	1	1	0	1	1	1	2	1	1	2	3	3	3	0	1	2	3	1	2	2	1	1	1	2	1	1	1	2	2	1	3	3	2
1787	31	6018381	2337	4	3	2	2	4	NA	NA	NA	NA	NA	NA	NA	NA	NA	NA	NA	NA	NA	NA	NA	NA	NA	NA	NA	NA	NA	NA	NA	NA	NA	NA	NA	NA	NA	NA	NA	NA	NA	NA	NA	NA	NA	NA	NA	NA	NA
1037	31	6018381	2106	6	3	1	1	5	7	7	5	7	7	4	1	2	1	1	3	2	2	1	1	1	1	1	3	3	1	1	1	1	1	1	3	1	2	1	1	2	3	3	2	3	2	2	3	2	2
485	31	6018381	1959	6	3	2	2	7	NA	NA	NA	NA	NA	NA	NA	NA	NA	NA	NA	NA	NA	NA	NA	NA	NA	NA	NA	NA	NA	NA	NA	NA	NA	NA	NA	NA	NA	NA	NA	NA	NA	NA	NA	NA	NA	NA	NA	NA	NA
619	31	6018381	2451	1	3	1	2	8	7	8	8	8	8	4	1	1	1	1	3	2	3	1	1	3	2	2	3	3	3	3	1	1	1	1	2	1	2	1	1	2	3	3	3	3	3	2	3	2	3
1756	31	6018381	916	3	3	1	2	8	4	4	3	6	8	4	1	2	1	1	3	3	2	1	1	1	1	1	1	3	1	1	1	1	1	1	2	3	1	3	3	3	3	1	3	1	1	1	3	3	2
1161	31	6018381	1727	3	3	1	2	7	6	6	5	7	6	1	2	2	1	1	3	3	3	1	3	1	1	3	3	3	1	1	1	2	1	2	2	3	1	3	2	0	3	1	1	3	3	3	3	3	3
1826	31	6018381	810	2	3	1	1	5	8	8	8	8	8	5	1	1	1	1	1	1	1	1	1	1	1	1	1	1	1	1	1	1	1	1	1	2	2	1	1	2	2	2	2	1	1	1	1	1	1
712	31	6018381	3589	4	3	2	2	6	NA	NA	NA	NA	NA	NA	NA	NA	NA	NA	NA	NA	NA	NA	NA	NA	NA	NA	NA	NA	NA	NA	NA	NA	NA	NA	NA	NA	NA	NA	NA	NA	NA	NA	NA	NA	NA	NA	NA	NA	NA
1146	31	6018381	2229	1	3	2	1	8	NA	NA	NA	NA	NA	NA	NA	NA	NA	NA	NA	NA	NA	NA	NA	NA	NA	NA	NA	NA	NA	NA	NA	NA	NA	NA	NA	NA	NA	NA	NA	NA	NA	NA	NA	NA	NA	NA	NA	NA	NA
1149	31	6018381	1167	2	3	2	2	7	NA	NA	NA	NA	NA	NA	NA	NA	NA	NA	NA	NA	NA	NA	NA	NA	NA	NA	NA	NA	NA	NA	NA	NA	NA	NA	NA	NA	NA	NA	NA	NA	NA	NA	NA	NA	NA	NA	NA	NA	NA
993	32	6018381	-1	6	3	1	1	6	5	3	5	6	4	4	2	3	2	2	1	2	1	1	1	2	1	2	2	1	1	1	2	1	2	2	1	1	2	1	1	1	2	2	2	2	1	1	2	1	1
1520	32	6018381	-1	6	3	2	2	7	NA	NA	NA	NA	NA	NA	NA	NA	NA	NA	NA	NA	NA	NA	NA	NA	NA	NA	NA	NA	NA	NA	NA	NA	NA	NA	NA	NA	NA	NA	NA	NA	NA	NA	NA	NA	NA	NA	NA	NA	NA
431	31	6018381	872	6	3	1	1	8	8	8	8	7	8	4	1	1	1	1	1	1	2	1	1	1	1	1	1	1	1	1	1	1	1	1	1	1	1	1	1	1	1	1	1	1	1	1	1	1	1
969	31	6018381	994	2	3	1	2	6	7	5	3	6	8	3	1	2	1	1	1	1	1	1	1	2	1	1	1	1	1	1	1	1	1	1	2	2	1	3	3	3	1	3	3	2	2	2	2	2	2
493	31	6018381	1639	4	3	1	1	7	8	8	7	7	8	5	1	1	1	1	2	2	2	1	1	1	2	2	2	3	3	1	1	1	2	1	3	1	3	3	3	2	1	3	2	1	2	2	2	3	2
120	31	6018381	1838	4	3	2	2	4	NA	NA	NA	NA	NA	NA	NA	NA	NA	NA	NA	NA	NA	NA	NA	NA	NA	NA	NA	NA	NA	NA	NA	NA	NA	NA	NA	NA	NA	NA	NA	NA	NA	NA	NA	NA	NA	NA	NA	NA	NA
1088	31	6018381	3553	6	3	2	1	5	NA	NA	NA	NA	NA	NA	NA	NA	NA	NA	NA	NA	NA	NA	NA	NA	NA	NA	NA	NA	NA	NA	NA	NA	NA	NA	NA	NA	NA	NA	NA	NA	NA	NA	NA	NA	NA	NA	NA	NA	NA
350	31	6018381	1761	3	3	1	2	6	6	7	5	6	7	4	2	1	3	2	1	1	1	1	1	2	1	2	2	2	2	1	1	2	1	1	1	2	1	2	2	2	1	1	1	3	3	3	1	3	2
1496	31	6018381	2105	3	3	2	1	6	NA	NA	NA	NA	NA	NA	NA	NA	NA	NA	NA	NA	NA	NA	NA	NA	NA	NA	NA	NA	NA	NA	NA	NA	NA	NA	NA	NA	NA	NA	NA	NA	NA	NA	NA	NA	NA	NA	NA	NA	NA
1633	31	6018381	2153	1	3	1	2	7	8	7	7	7	7	4	1	2	1	1	1	3	3	1	1	2	3	2	1	3	3	1	1	3	3	3	3	1	3	2	2	2	2	2	1	3	2	3	1	3	1
1151	31	6018381	1526	4	3	2	1	7	NA	NA	NA	NA	NA	NA	NA	NA	NA	NA	NA	NA	NA	NA	NA	NA	NA	NA	NA	NA	NA	NA	NA	NA	NA	NA	NA	NA	NA	NA	NA	NA	NA	NA	NA	NA	NA	NA	NA	NA	NA
558	32	6018381	-1	5	3	2	1	4	NA	NA	NA	NA	NA	NA	NA	NA	NA	NA	NA	NA	NA	NA	NA	NA	NA	NA	NA	NA	NA	NA	NA	NA	NA	NA	NA	NA	NA	NA	NA	NA	NA	NA	NA	NA	NA	NA	NA	NA	NA
1757	31	6018381	1471	6	3	2	1	5	NA	NA	NA	NA	NA	NA	NA	NA	NA	NA	NA	NA	NA	NA	NA	NA	NA	NA	NA	NA	NA	NA	NA	NA	NA	NA	NA	NA	NA	NA	NA	NA	NA	NA	NA	NA	NA	NA	NA	NA	NA
612	31	6018381	1238	5	3	2	1	5	NA	NA	NA	NA	NA	NA	NA	NA	NA	NA	NA	NA	NA	NA	NA	NA	NA	NA	NA	NA	NA	NA	NA	NA	NA	NA	NA	NA	NA	NA	NA	NA	NA	NA	NA	NA	NA	NA	NA	NA	NA
1087	31	6018381	1268	2	3	1	2	8	3	6	5	7	8	1	4	3	1	1	1	2	2	2	2	1	1	2	2	2	3	1	3	1	1	1	3	1	2	3	3	1	3	3	2	2	2	2	2	2	2
658	31	6018381	1147	6	3	2	2	7	NA	NA	NA	NA	NA	NA	NA	NA	NA	NA	NA	NA	NA	NA	NA	NA	NA	NA	NA	NA	NA	NA	NA	NA	NA	NA	NA	NA	NA	NA	NA	NA	NA	NA	NA	NA	NA	NA	NA	NA	NA
208	31	6018381	1193	4	3	1	1	4	7	7	6	7	6	4	1	1	1	1	1	3	1	1	1	1	1	1	1	1	1	1	1	1	2	2	2	1	2	1	1	1	3	1	3	2	2	2	2	2	2
1862	32	6018381	-1	6	3	2	1	5	NA	NA	NA	NA	NA	NA	NA	NA	NA	NA	NA	NA	NA	NA	NA	NA	NA	NA	NA	NA	NA	NA	NA	NA	NA	NA	NA	NA	NA	NA	NA	NA	NA	NA	NA	NA	NA	NA	NA	NA	NA
1656	32	6018381	-1	3	3	1	2	8	0	0	0	0	5	0	0	0	0	1	1	1	3	1	1	3	3	3	3	3	3	3	3	1	1	2	2	1	1	1	1	3	2	1	3	1	1	3	3	1	1
1322	31	6018381	1103	2	3	1	1	4	8	7	4	6	8	2	1	1	1	1	2	2	2	1	1	2	2	3	3	3	3	1	1	1	2	2	3	3	1	3	3	3	3	3	3	3	3	3	2	2	2
4	32	6018381	-1	1	3	1	1	8	7	7	7	6	6	4	1	1	1	1	1	1	1	1	1	1	1	1	2	3	3	1	1	1	1	1	2	3	2	3	1	2	3	3	3	2	2	3	3	2	2
1561	31	6018381	1390	6	3	2	2	5	NA	NA	NA	NA	NA	NA	NA	NA	NA	NA	NA	NA	NA	NA	NA	NA	NA	NA	NA	NA	NA	NA	NA	NA	NA	NA	NA	NA	NA	NA	NA	NA	NA	NA	NA	NA	NA	NA	NA	NA	NA
759	32	6018381	-1	2	3	1	1	4	7	8	7	8	8	4	1	1	1	1	1	1	1	1	1	2	2	2	2	1	1	1	2	2	1	2	2	2	2	2	2	2	2	1	1	1	2	2	1	2	2
762	32	6018381	-1	1	3	2	1	6	NA	NA	NA	NA	NA	NA	NA	NA	NA	NA	NA	NA	NA	NA	NA	NA	NA	NA	NA	NA	NA	NA	NA	NA	NA	NA	NA	NA	NA	NA	NA	NA	NA	NA	NA	NA	NA	NA	NA	NA	NA
629	31	6018381	3066	3	3	2	2	8	NA	NA	NA	NA	NA	NA	NA	NA	NA	NA	NA	NA	NA	NA	NA	NA	NA	NA	NA	NA	NA	NA	NA	NA	NA	NA	NA	NA	NA	NA	NA	NA	NA	NA	NA	NA	NA	NA	NA	NA	NA
455	32	6018381	-1	6	3	1	2	4	6	6	5	6	6	4	3	2	2	2	2	0	2	1	2	0	2	1	2	2	2	2	1	2	1	2	2	2	1	2	2	2	2	2	2	2	3	2	2	2	1
347	31	6018381	722	1	3	2	2	4	NA	NA	NA	NA	NA	NA	NA	NA	NA	NA	NA	NA	NA	NA	NA	NA	NA	NA	NA	NA	NA	NA	NA	NA	NA	NA	NA	NA	NA	NA	NA	NA	NA	NA	NA	NA	NA	NA	NA	NA	NA
57	31	6018381	903	6	3	1	2	8	8	8	8	8	8	4	3	2	3	3	1	1	2	1	1	2	1	1	2	1	1	2	2	1	3	3	3	1	1	1	1	1	2	2	2	1	1	1	3	2	3
269	32	6018381	-1	1	3	2	1	8	NA	NA	NA	NA	NA	NA	NA	NA	NA	NA	NA	NA	NA	NA	NA	NA	NA	NA	NA	NA	NA	NA	NA	NA	NA	NA	NA	NA	NA	NA	NA	NA	NA	NA	NA	NA	NA	NA	NA	NA	NA
274	31	6018381	796	5	3	2	1	5	NA	NA	NA	NA	NA	NA	NA	NA	NA	NA	NA	NA	NA	NA	NA	NA	NA	NA	NA	NA	NA	NA	NA	NA	NA	NA	NA	NA	NA	NA	NA	NA	NA	NA	NA	NA	NA	NA	NA	NA	NA
1399	31	6018381	2202	1	3	1	2	7	6	5	6	6	6	4	4	2	3	1	3	3	1	1	1	1	2	1	2	3	2	1	3	1	3	3	1	1	1	1	2	2	1	1	2	2	2	1	2	1	1
412	32	6018381	-1	3	3	2	1	7	NA	NA	NA	NA	NA	NA	NA	NA	NA	NA	NA	NA	NA	NA	NA	NA	NA	NA	NA	NA	NA	NA	NA	NA	NA	NA	NA	NA	NA	NA	NA	NA	NA	NA	NA	NA	NA	NA	NA	NA	NA
737	31	6018381	1939	2	3	2	2	4	NA	NA	NA	NA	NA	NA	NA	NA	NA	NA	NA	NA	NA	NA	NA	NA	NA	NA	NA	NA	NA	NA	NA	NA	NA	NA	NA	NA	NA	NA	NA	NA	NA	NA	NA	NA	NA	NA	NA	NA	NA
1031	32	6018381	-1	3	3	1	2	6	5	8	6	5	5	1	5	2	2	1	2	3	3	1	1	1	2	3	3	3	3	1	1	3	1	2	2	1	3	2	2	2	2	3	1	3	3	3	1	3	1
2012	31	6018381	620	4	3	1	1	6	6	6	5	5	7	3	3	4	4	3	3	3	3	3	3	3	3	3	3	3	3	3	3	3	3	3	3	3	3	3	3	3	3	3	3	3	3	3	3	3	3
408	32	6018381	-1	3	3	2	2	5	NA	NA	NA	NA	NA	NA	NA	NA	NA	NA	NA	NA	NA	NA	NA	NA	NA	NA	NA	NA	NA	NA	NA	NA	NA	NA	NA	NA	NA	NA	NA	NA	NA	NA	NA	NA	NA	NA	NA	NA	NA
1121	32	6018381	-1	4	3	2	1	6	NA	NA	NA	NA	NA	NA	NA	NA	NA	NA	NA	NA	NA	NA	NA	NA	NA	NA	NA	NA	NA	NA	NA	NA	NA	NA	NA	NA	NA	NA	NA	NA	NA	NA	NA	NA	NA	NA	NA	NA	NA
1452	32	6018381	-1	4	3	1	2	7	7	6	6	5	6	4	2	2	1	3	1	2	3	1	3	1	1	3	1	3	1	3	1	3	3	1	3	2	1	2	2	1	1	3	2	2	3	3	3	2	2
736	31	6018381	919	5	3	2	1	8	NA	NA	NA	NA	NA	NA	NA	NA	NA	NA	NA	NA	NA	NA	NA	NA	NA	NA	NA	NA	NA	NA	NA	NA	NA	NA	NA	NA	NA	NA	NA	NA	NA	NA	NA	NA	NA	NA	NA	NA	NA
1237	32	6018381	-1	5	3	2	1	4	NA	NA	NA	NA	NA	NA	NA	NA	NA	NA	NA	NA	NA	NA	NA	NA	NA	NA	NA	NA	NA	NA	NA	NA	NA	NA	NA	NA	NA	NA	NA	NA	NA	NA	NA	NA	NA	NA	NA	NA	NA
1663	32	6018381	-1	2	3	1	2	8	8	8	6	8	8	3	1	1	1	1	1	1	1	1	1	1	1	3	1	1	1	1	1	1	1	1	0	1	1	3	1	3	3	3	3	1	1	1	1	1	1
1271	32	6018381	-1	3	3	1	1	8	7	6	5	7	8	3	2	1	1	2	1	3	1	1	1	1	2	1	2	2	2	1	2	1	3	2	1	1	2	1	2	2	3	3	2	1	2	1	2	2	2
653	32	6018381	-1	5	3	1	1	7	8	6	6	6	8	5	1	1	3	1	3	3	1	1	1	1	3	1	1	2	2	1	3	3	3	3	3	2	1	2	2	2	1	1	1	3	3	3	3	3	3
1559	32	6018381	-1	3	3	1	1	5	3	3	3	6	4	5	1	1	1	1	1	3	1	1	1	1	1	3	1	1	1	3	1	1	3	3	3	3	3	2	3	3	3	3	1	2	2	3	3	3	3
247	31	6018381	1218	1	3	1	1	4	6	2	2	1	4	2	4	3	3	1	3	2	1	1	2	3	3	1	1	3	3	1	2	3	1	2	1	3	3	3	3	1	3	3	3	3	1	3	1	3	3
1768	31	6018381	1276	4	3	2	2	4	NA	NA	NA	NA	NA	NA	NA	NA	NA	NA	NA	NA	NA	NA	NA	NA	NA	NA	NA	NA	NA	NA	NA	NA	NA	NA	NA	NA	NA	NA	NA	NA	NA	NA	NA	NA	NA	NA	NA	NA	NA
20	32	6018381	-1	3	3	1	1	4	4	4	5	4	5	3	3	4	4	1	1	1	1	2	1	1	1	2	2	1	1	1	1	1	1	1	1	1	1	1	1	1	1	1	1	1	1	1	1	2	1
799	32	6018381	-1	6	3	2	2	8	NA	NA	NA	NA	NA	NA	NA	NA	NA	NA	NA	NA	NA	NA	NA	NA	NA	NA	NA	NA	NA	NA	NA	NA	NA	NA	NA	NA	NA	NA	NA	NA	NA	NA	NA	NA	NA	NA	NA	NA	NA
1239	32	6018381	-1	4	3	1	2	5	6	7	6	7	6	3	2	1	2	1	2	2	3	1	1	1	1	3	2	1	1	1	1	3	2	3	1	2	3	1	1	2	2	3	2	3	3	3	3	3	3
1969	31	6018381	2074	4	3	2	2	4	NA	NA	NA	NA	NA	NA	NA	NA	NA	NA	NA	NA	NA	NA	NA	NA	NA	NA	NA	NA	NA	NA	NA	NA	NA	NA	NA	NA	NA	NA	NA	NA	NA	NA	NA	NA	NA	NA	NA	NA	NA
862	32	6018381	-1	4	3	1	1	7	7	6	5	6	6	4	1	1	2	3	1	3	2	3	1	2	3	1	2	2	1	1	1	2	2	2	1	2	1	2	1	2	1	1	1	1	1	2	3	1	1
371	32	6018381	-1	6	3	1	1	8	1	4	3	4	6	3	5	5	4	1	1	3	2	1	2	1	3	1	3	3	2	3	3	3	1	3	3	3	0	2	2	3	1	1	2	3	2	3	1	1	2
[truncated: 42 more rows]
[truncated: 225 more columns]
