# Supplementary material for: Equivalent user experience and improved community augmented meta-analyses knowledge for a new version of a Plain Language Summary guideline
Source: PLoS One. 2024 May 9;19(5):e0300675. doi: 10.1371/journal.pone.0300675 (PMC11081257; doi:10.1371/journal.pone.0300675)
Supplement: S3 File — https://doi.org/10.23668/psycharchives.14218. (CSV) [file pone.0300675.s003.csv]

Variable	Description	Item Text	Values	Additional information
id	participant ID	-	1 — 2041	-
dispcode	disposition code	-	31 = completed, 32 = completed after interruption	-
lastpage	page ID of the final page	-	-	-
duration	time required for study completion	-	-	-
c_0001	experimental condition	-	1 = new guideline, no causality statement, no disclaimer, no CAMA; 2 = new guideline, no causality statement, disclaimer, no CAMA; 3 = new guideline, causality statement, no disclaimer, no CAMA; 4 = new guideline, causality statement, disclaimer, no CAMA; 5 = new guideline, causality statement, disclaimer, CAMA; 6 = old guideline (control condition)	-
c_0002	counter for PLS headlines	-	-	-
c_0003	PLS presentation order	-	1 = Barth et al. first, 2= Färber and Rosendahl first	-
c_0004	METI rating target	-	1 = Meta-analysis researchers, 2 = Research summary authors	-
v_7	Interest in psychological research	Ich interessiere mich für psychologische Forschung.	1= stimme gar nicht zu, 8 = stimme voll und ganz zu	-
v_10	accessibility Barth et al., first text	Die Sprache in dieser Zusammenfassung ist einfach zu lesen.	1= stimme gar nicht zu, 8 = stimme voll und ganz zu	-
v_11	understanding Barth et al., first text	Ich habe die Informationen aus dieser Zusammenfassung verstanden.	1= stimme gar nicht zu, 8 = stimme voll und ganz zu	-
v_47	empowerment Barth et al., first text	Nach dem Lesen dieser Zusammenfassung kann ich bei diesem Thema mitreden.	1= stimme gar nicht zu, 8 = stimme voll und ganz zu	-
v_48	credibility Barth et al., first text	Die Ergebnisse der vorgestellten Übersichtsarbeit sind vertrauenswürdig.	1= stimme gar nicht zu, 8 = stimme voll und ganz zu	-
v_49	topic relevance Barth et al., first text	Diese Übersichtsarbeit zum Thema "Welche Psychotherapien helfen Erwachsenen miteiner Depression am besten?" finde ich wichtig.	1= stimme gar nicht zu, 8 = stimme voll und ganz zu	-
v_12	curiosity Barth et al., first text	Wie haben Sie sich während des Lesens der Zusammenfassung gefühlt? - Neugierig	1 = gar nicht, 5 = sehr	-
v_14	boredom Barth et al., first text	Wie haben Sie sich während des Lesens der Zusammenfassung gefühlt? - Gelangweilt	1 = gar nicht, 5 = sehr	-
v_16	confusion Barth et al., first text	Wie haben Sie sich während des Lesens der Zusammenfassung gefühlt? - Verwirrt	1 = gar nicht, 5 = sehr	-
v_71	frustration Barth et al., first text	Wie haben Sie sich während des Lesens der Zusammenfassung gefühlt? - Frustriert	1 = gar nicht, 5 = sehr	-
v_17	relationship between PLS and meta-analysis Barth et al., first text - Item 1	Wie hängen der KLARtext und die Übersichtsarbeit zusammen? - Der KLARtext fasst die Übersichtsarbeit zusammen.	1 = richtig, 2 = falsch, 3 = weiß nicht	correct
v_18	relationship between PLS and meta-analysis Barth et al., first text - Item 2	Wie hängen der KLARtext und die Übersichtsarbeit zusammen? - Die Übersichtsarbeit fasst den KLARtext zusammen.	1 = richtig, 2 = falsch, 3 = weiß nicht	incorrect
v_19	relationship between PLS and meta-analysis Barth et al., first text - Item 3	Wie hängen der KLARtext und die Übersichtsarbeit zusammen? - Die Autor:innen des KLARtextes waren auch die Autor:innen der Übersichtsarbeit.	1 = richtig, 2 = falsch, 3 = weiß nicht	incorrect
v_20	relationship between PLS and meta-analysis Barth et al., first text - Item 4	Wie hängen der KLARtext und die Übersichtsarbeit zusammen? - Die Herausgeber:innen des KLARtextes sind auch die Herausgeber:innen der Übersichtsarbeit.	1 = richtig, 2 = falsch, 3 = weiß nicht	incorrect
v_21	relationship between PLS and meta-analysis Barth et al., first text - Item 5	Wie hängen der KLARtext und die Übersichtsarbeit zusammen? - Der KLARtext gibt die Durchführung und die Ergebnisse der Übersichtsarbeit allgemeinverständlich wieder.	1 = richtig, 2 = falsch, 3 = weiß nicht	correct
v_115	relationship between PLS and meta-analysis Barth et al., first text - Item 6	Wie hängen der KLARtext und die Übersichtsarbeit zusammen? - Die Übersichtsarbeit gibt die Durchführung und die Ergebnisse des KLARtextes allgemeinverständlich wieder.	1 = richtig, 2 = falsch, 3 = weiß nicht	incorrect
v_116	relationship between PLS and meta-analysis Barth et al., first text - Item 7	Wie hängen der KLARtext und die Übersichtsarbeit zusammen? - Der KLARtext gibt die Durchführung und die Ergebnisse der Übersichtsarbeit für Wissenschaftler:innen wieder.	1 = richtig, 2 = falsch, 3 = weiß nicht	incorrect
v_117	relationship between PLS and meta-analysis Barth et al., first text - Item 8	Wie hängen der KLARtext und die Übersichtsarbeit zusammen? - Die Übersichtsarbeit gibt die Durchführung und die Ergebnisse des KLARtextes für Wissenschaftler:innen wieder.	1 = richtig, 2 = falsch, 3 = weiß nicht	incorrect
v_22	extent of evaluation Barth et al., first text - Item 1	Was trifft auf KLARtexte zu? - KLARtexte werden nur für besonders hochwertige Übersichtsarbeiten geschrieben.	1 = richtig, 2 = falsch, 3 = weiß nicht	incorrect
v_23	extent of evaluation Barth et al., first text - Item 2	Was trifft auf KLARtexte zu? - KLARtexte prüfen alle Aussagen der Übersichtsarbeit auf ihre Korrektheit.	1 = richtig, 2 = falsch, 3 = weiß nicht	incorrect
v_24	extent of evaluation Barth et al., first text - Item 3	Was trifft auf KLARtexte zu? - Die Inhalte der Übersichtsarbeit wurden durch das Leibniz-Institut für Psychologie geprüft.	1 = richtig, 2 = falsch, 3 = weiß nicht	incorrect
v_25	extent of evaluation Barth et al., first text - Item 4	Was trifft auf KLARtexte zu? - Aussagen in KLARtexten werden durch Studien des Leibniz-Instituts für Psychologie abgesichert.	1 = richtig, 2 = falsch, 3 = weiß nicht	incorrect
v_26	extent of evaluation Barth et al., first text - Item 5	Was trifft auf KLARtexte zu? - KLARtexte geben die Aussagen der Autor:innen einer Übersichtsarbeit wieder.	1 = richtig, 2 = falsch, 3 = weiß nicht	correct
v_120	extent of evaluation Barth et al., first text - Item 6	Was trifft auf KLARtexte zu? - KLARtexte geben den Stand der Forschung zu einem bestimmten Zeitpunkt wieder.	1 = richtig, 2 = falsch, 3 = weiß nicht	correct
v_27	differentiation between PLS and meta-analysis authors Barth et al., first text - Item 1	Wer ist im KLARtext mit “die Forschenden” gemeint? - Mitarbeiter:innen des Leibniz-Instituts für Psychologie	1 = richtig, 2 = falsch, 3 = weiß nicht	incorrect
v_28	differentiation between PLS and meta-analysis authors Barth et al., first text - Item 2	Wer ist im KLARtext mit “die Forschenden” gemeint? - die Autor:innen, deren Einzelstudien in der Übersichtsarbeit berücksichtigt wurden	1 = richtig, 2 = falsch, 3 = weiß nicht	incorrect
v_29	differentiation between PLS and meta-analysis authors Barth et al., first text - Item 3	Wer ist im KLARtext mit “die Forschenden” gemeint? - die Autor:innen der Übersichtsarbeit	1 = richtig, 2 = falsch, 3 = weiß nicht	correct
v_30	differentiation between PLS and meta-analysis authors Barth et al., first text - Item 4	Wer ist im KLARtext mit “die Forschenden” gemeint? - die Autor:innen des KLARtextes	1 = richtig, 2 = falsch, 3 = weiß nicht	incorrect
v_31	differentiation between PLS and meta-analysis authors Barth et al., first text - Item 5	Wer ist im KLARtext mit “die Forschenden” gemeint? - Jürgen Barth und sieben weitere Forschende	1 = richtig, 2 = falsch, 3 = weiß nicht	correct
v_121	differentiation between PLS and meta-analysis authors Barth et al., first text - Item 6	Wer ist im KLARtext mit “die Forschenden” gemeint? - Mitarbeiter:innen von der Universität Bern und zwei weiteren Instituten	1 = richtig, 2 = falsch, 3 = weiß nicht	correct
v_32	funding Barth et al., first text - Item 1	Welche Aussagen zur Finanzierung werden im KLARtext gemacht? - Die Übersichtsarbeit wurde durch das Leibniz-Institut für Psychologie finanziert.	1 = richtig, 2 = falsch, 3 = weiß nicht	incorrect
v_33	funding Barth et al., first text - Item 2	Welche Aussagen zur Finanzierung werden im KLARtext gemacht? - Die berücksichtigten Einzelstudien wurden durch das Leibniz-Institut für Psychologie finanziert.	1 = richtig, 2 = falsch, 3 = weiß nicht	incorrect
v_34	funding Barth et al., first text - Item 3	Welche Aussagen zur Finanzierung werden im KLARtext gemacht? - Es konnten keine Angaben dazu gefunden werden, wie die Erstellung der Übersichtsarbeit finanziert wurde.	1 = richtig, 2 = falsch, 3 = weiß nicht	incorrect
v_35	funding Barth et al., first text - Item 4	Welche Aussagen zur Finanzierung werden im KLARtext gemacht? - Die berücksichtigten Einzelstudien wurden durch die Universität Bern und zwei weitere Institute finanziert.	1 = richtig, 2 = falsch, 3 = weiß nicht	incorrect
v_36	funding Barth et al., first text - Item 5	Welche Aussagen zur Finanzierung werden im KLARtext gemacht? - Die Erstellung des KLARtextes wurde durch die Universität Bern und zwei weitere Institute finanziert.	1 = richtig, 2 = falsch, 3 = weiß nicht	incorrect
v_122	funding Barth et al., first text - Item 6	Welche Aussagen zur Finanzierung werden im KLARtext gemacht? - Die Erstellung der Übersichtsarbeit wurde durch den Schweizerischen Nationalfonds finanziert.	1 = richtig, 2 = falsch, 3 = weiß nicht	correct
v_37	conflict of interest Barth et al., first text - Item 1	Für wen liegt laut KLARtext ein Interessenkonflikt vor? - Für Mitarbeiter:innen des Leibniz-Institut für Psychologie	1 = richtig, 2 = falsch, 3 = weiß nicht	incorrect
v_38	conflict of interest Barth et al., first text - Item 2	Für wen liegt laut KLARtext ein Interessenkonflikt vor? - Für die Universität	1 = richtig, 2 = falsch, 3 = weiß nicht	incorrect
v_39	conflict of interest Barth et al., first text - Item 3	Für wen liegt laut KLARtext ein Interessenkonflikt vor? - Für das Leibniz-Institut für Psychologie	1 = richtig, 2 = falsch, 3 = weiß nicht	incorrect
v_40	conflict of interest Barth et al., first text - Item 4	Für wen liegt laut KLARtext ein Interessenkonflikt vor? - Für die Autor:innen, deren Einzelstudien in der Übersichtsarbeit berücksichtigt wurden	1 = richtig, 2 = falsch, 3 = weiß nicht	incorrect
v_41	conflict of interest Barth et al., first text - Item 5	Für wen liegt laut KLARtext ein Interessenkonflikt vor? - Für die Autor:innen des KLARtextes	1 = richtig, 2 = falsch, 3 = weiß nicht	incorrect
v_123	conflict of interest Barth et al., first text - Item 6	Für wen liegt laut KLARtext ein Interessenkonflikt vor? - Für die Autor:innen der Übersichtsarbeit	1 = richtig, 2 = falsch, 3 = weiß nicht	correct
v_124	conflict of interest Barth et al., first text - Item 7	Für wen liegt laut KLARtext ein Interessenkonflikt vor? - Für keine der Autor:innen der Übersichtsarbeit	1 = richtig, 2 = falsch, 3 = weiß nicht	incorrect
v_42	causality Barth et al., first text - Item 1	Welche Aussage zu der Übersichtsarbeit stimmt? - Man kann sicher sagen, dass die Art der Psychotherapie die Ursache für den Behandlungserfolg ist.	1 = richtig, 2 = falsch, 3 = weiß nicht	correct
v_43	causality Barth et al., first text - Item 2	Welche Aussage zu der Übersichtsarbeit stimmt? - Man kann nicht sicher sagen, dass die Art der Psychotherapie die Ursache für den Behandlungserfolg ist.	1 = richtig, 2 = falsch, 3 = weiß nicht	incorrect
v_44	causality Barth et al., first text - Item 3	Welche Aussage zu der Übersichtsarbeit stimmt? - Man kann sicher sagen, dass die spätere Behandlung die Ursache für die Auswahl der Art der Psychotherapie war.	1 = richtig, 2 = falsch, 3 = weiß nicht	incorrect
v_45	causality Barth et al., first text - Item 4	Welche Aussage zu der Übersichtsarbeit stimmt? - Man kann nicht sicher sagen, dass die spätere Behandlung die Ursache für die Auswahl der Art der Psychotherapie war.	1 = richtig, 2 = falsch, 3 = weiß nicht	incorrect
v_46	causality Barth et al., first text - Item 5	Welche Aussage zu der Übersichtsarbeit stimmt? - Man kann sicher sagen, dass die Erfahrung der therapierenden Person die Ursache für den Behandlungserfolg ist.	1 = richtig, 2 = falsch, 3 = weiß nicht	incorrect
v_125	causality Barth et al., first text - Item 6	Welche Aussage zu der Übersichtsarbeit stimmt? - Man kann nicht sicher sagen, dass die Erfahrung der therapierenden Person die Ursache für den Behandlungserfolg ist.	1 = richtig, 2 = falsch, 3 = weiß nicht	incorrect
v_72	accessibility Färber and Rosendahl, first text	Die Sprache in dieser Zusammenfassung ist einfach zu lesen.	1= stimme gar nicht zu, 8 = stimme voll und ganz zu	-
v_73	understanding Färber and Rosendahl, first text	Ich habe die Informationen aus dieser Zusammenfassung verstanden.	1= stimme gar nicht zu, 8 = stimme voll und ganz zu	-
v_74	empowerment Färber and Rosendahl, first text	Nach dem Lesen dieser Zusammenfassung kann ich bei diesem Thema mitreden.	1= stimme gar nicht zu, 8 = stimme voll und ganz zu	-
v_75	credibility Färber and Rosendahl, first text	Die Ergebnisse der vorgestellten Übersichtsarbeit sind vertrauenswürdig.	1= stimme gar nicht zu, 8 = stimme voll und ganz zu	-
v_76	topic relevance Färber and Rosendahl, first text	Diese Übersichtsarbeit zum Thema "Wie hängen die Anpassung an schwierige Umstände und das seelische Wohlbefinden bei Menschen mit körperlichen Erkrankungen zusammen?" finde ich wichtig.	1= stimme gar nicht zu, 8 = stimme voll und ganz zu	-
v_77	curiosity Färber and Rosendahl, first text	Wie haben Sie sich während des Lesens der Zusammenfassung gefühlt? - Neugierig	1 = gar nicht, 5 = sehr
v_79	boredom Färber and Rosendahl, first text	Wie haben Sie sich während des Lesens der Zusammenfassung gefühlt? - Gelangweilt	1 = gar nicht, 5 = sehr
v_81	confusion Färber and Rosendahl, first text	Wie haben Sie sich während des Lesens der Zusammenfassung gefühlt? - Verwirrt	1 = gar nicht, 5 = sehr
v_83	frustration Färber and Rosendahl, first text	Wie haben Sie sich während des Lesens der Zusammenfassung gefühlt? - Frustriert	1 = gar nicht, 5 = sehr
v_126	relationship between PLS and meta-analysis Färber and Rosendahl, first text - Item 1	Wie hängen der KLARtext und die Übersichtsarbeit zusammen? - Der KLARtext fasst die Übersichtsarbeit zusammen.	1 = richtig, 2 = falsch, 3 = weiß nicht	correct
v_127	relationship between PLS and meta-analysis Färber and Rosendahl, first text - Item 2	Wie hängen der KLARtext und die Übersichtsarbeit zusammen? - Die Übersichtsarbeit fasst den KLARtext zusammen.	1 = richtig, 2 = falsch, 3 = weiß nicht	incorrect
v_128	relationship between PLS and meta-analysis Färber and Rosendahl, first text - Item 3	Wie hängen der KLARtext und die Übersichtsarbeit zusammen? - Die Autor:innen des KLARtextes waren auch die Autor:innen der Übersichtsarbeit.	1 = richtig, 2 = falsch, 3 = weiß nicht	incorrect
v_129	relationship between PLS and meta-analysis Färber and Rosendahl, first text - Item 4	Wie hängen der KLARtext und die Übersichtsarbeit zusammen? - Die Herausgeber:innen des KLARtextes sind auch die Herausgeber:innen der Übersichtsarbeit.	1 = richtig, 2 = falsch, 3 = weiß nicht	incorrect
v_130	relationship between PLS and meta-analysis Färber and Rosendahl, first text - Item 5	Wie hängen der KLARtext und die Übersichtsarbeit zusammen? - Der KLARtext gibt die Durchführung und die Ergebnisse der Übersichtsarbeit allgemeinverständlich wieder	1 = richtig, 2 = falsch, 3 = weiß nicht	correct
v_131	relationship between PLS and meta-analysis Färber and Rosendahl, first text - Item 6	Wie hängen der KLARtext und die Übersichtsarbeit zusammen? - Die Übersichtsarbeit gibt die Durchführung und die Ergebnisse des KLARtextes allgemeinverständlich wieder.	1 = richtig, 2 = falsch, 3 = weiß nicht	incorrect
v_132	relationship between PLS and meta-analysis Färber and Rosendahl, first text - Item 7	Wie hängen der KLARtext und die Übersichtsarbeit zusammen? - Der KLARtext gibt die Durchführung und die Ergebnisse der Übersichtsarbeit für Wissenschaftler:innen wieder.	1 = richtig, 2 = falsch, 3 = weiß nicht	incorrect
v_133	relationship between PLS and meta-analysis Färber and Rosendahl, first text - Item 8	Wie hängen der KLARtext und die Übersichtsarbeit zusammen? - Die Übersichtsarbeit gibt die Durchführung und die Ergebnisse des KLARtextes für Wissenschaftler:innen wieder.	1 = richtig, 2 = falsch, 3 = weiß nicht	incorrect
v_134	extent of evaluation Färber and Rosendahl, first text - Item 1	Was trifft auf KLARtexte zu? - KLARtexte werden nur für besonders hochwertige Übersichtsarbeiten geschrieben.	1 = richtig, 2 = falsch, 3 = weiß nicht	incorrect
v_135	extent of evaluation Färber and Rosendahl, first text - Item 2	Was trifft auf KLARtexte zu? - KLARtexte prüfen alle Aussagen der Übersichtsarbeit auf ihre Korrektheit.	1 = richtig, 2 = falsch, 3 = weiß nicht	incorrect
v_136	extent of evaluation Färber and Rosendahl, first text - Item 3	Was trifft auf KLARtexte zu? - Die Inhalte der Übersichtsarbeit wurden durch das Leibniz-Institut für Psychologie geprüft.	1 = richtig, 2 = falsch, 3 = weiß nicht	incorrect
v_137	extent of evaluation Färber and Rosendahl, first text - Item 4	Was trifft auf KLARtexte zu? - Aussagen in KLARtexten werden durch Studien des Leibniz-Instituts für Psychologie abgesichert.	1 = richtig, 2 = falsch, 3 = weiß nicht	incorrect
v_138	extent of evaluation Färber and Rosendahl, first text - Item 5	Was trifft auf KLARtexte zu? - KLARtexte geben die Aussagen der Autor:innen einer Übersichtsarbeit wieder.	1 = richtig, 2 = falsch, 3 = weiß nicht	correct
v_139	extent of evaluation Färber and Rosendahl, first text - Item 6	Was trifft auf KLARtexte zu? - KLARtexte geben den Stand der Forschung zu einem bestimmten Zeitpunkt wieder.	1 = richtig, 2 = falsch, 3 = weiß nicht	correct
v_140	differentiation between PLS and meta-analysis authors Färber and Rosendahl, first text - Item 1	Wer ist im KLARtext mit "die Forschenden" gemeint? - Mitarbeiter:innen des Leibniz-Instituts für Psychologie	1 = richtig, 2 = falsch, 3 = weiß nicht	uninterpretable due to programming error
v_141	differentiation between PLS and meta-analysis authors Färber and Rosendahl, first text - Item 2	Wer ist im KLARtext mit "die Forschenden" gemeint? - die Autor:innen, deren Einzelstudien in der Übersichtsarbeit berücksichtigt wurden	1 = richtig, 2 = falsch, 3 = weiß nicht	uninterpretable due to programming error
v_142	differentiation between PLS and meta-analysis authors Färber and Rosendahl, first text - Item 3	Wer ist im KLARtext mit "die Forschenden" gemeint? - die Autor:innen der Übersichtsarbeit	1 = richtig, 2 = falsch, 3 = weiß nicht	uninterpretable due to programming error
v_143	differentiation between PLS and meta-analysis authors Färber and Rosendahl, first text - Item 4	Wer ist im KLARtext mit "die Forschenden" gemeint? - die Autor:innen des KLARtextes	1 = richtig, 2 = falsch, 3 = weiß nicht	uninterpretable due to programming error
v_144	differentiation between PLS and meta-analysis authors Färber and Rosendahl, first text - Item 5	Wer ist im KLARtext mit "die Forschenden" gemeint? - Jürgen Barth und sieben weitere Forschende	1 = richtig, 2 = falsch, 3 = weiß nicht	uninterpretable due to programming error
v_145	differentiation between PLS and meta-analysis authors Färber and Rosendahl, first text - Item 6	Wer ist im KLARtext mit "die Forschenden" gemeint? - Mitarbeiter:innen von der Universität Bern und zwei weiteren Instituten	1 = richtig, 2 = falsch, 3 = weiß nicht	uninterpretable due to programming error
v_146	funding Färber and Rosendahl, first text - Item 1	Welche Aussagen zur Finanzierung werden im KLARtext gemacht? - Die Übersichtsarbeit wurde durch das Leibniz-Institut für Psychologie finanziert.	1 = richtig, 2 = falsch, 3 = weiß nicht	incorrect
v_147	funding Färber and Rosendahl, first text - Item 2	Welche Aussagen zur Finanzierung werden im KLARtext gemacht? - Die berücksichtigten Einzelstudien wurden durch das Leibniz-Institut für Psychologie finanziert.	1 = richtig, 2 = falsch, 3 = weiß nicht	incorrect
v_148	funding Färber and Rosendahl, first text - Item 3	Welche Aussagen zur Finanzierung werden im KLARtext gemacht? - Die berücksichtigten Einzelstudien wurden durchdie Universität Jena finanziert.	1 = richtig, 2 = falsch, 3 = weiß nicht	incorrect
v_149	funding Färber and Rosendahl, first text - Item 4	Welche Aussagen zur Finanzierung werden im KLARtext gemacht? - Es konnten keine Angaben dazu gefunden werden, wie die Erstellung der Übersichtsarbeitfinanziert wurde.	1 = richtig, 2 = falsch, 3 = weiß nicht	correct
v_150	funding Färber and Rosendahl, first text - Item 5	Welche Aussagen zur Finanzierung werden im KLARtext gemacht? - Die Erstellung des KLARtextes wurde durch die Universität Jena finanziert.	1 = richtig, 2 = falsch, 3 = weiß nicht	incorrect
v_151	funding Färber and Rosendahl, first text - Item 6	Welche Aussagen zur Finanzierung werden im KLARtext gemacht? - Die Erstellung der Übersichtsarbeit wurde durch die Deutsche Forschungsgemeinschaft finanziert.	1 = richtig, 2 = falsch, 3 = weiß nicht	incorrect
v_152	conflict of interest Färber and Rosendahl, first text - Item 1	Für wen liegt laut KLARtext ein Interessenkonflikt vor? - Für Mitarbeiter:Innen des Leibniz-Institut für Psychologie	1 = richtig, 2 = falsch, 3 = weiß nicht	incorrect
v_153	conflict of interest Färber and Rosendahl, first text - Item 2	Für wen liegt laut KLARtext ein Interessenkonflikt vor? - Für die Universität	1 = richtig, 2 = falsch, 3 = weiß nicht	incorrect
v_154	conflict of interest Färber and Rosendahl, first text - Item 3	Für wen liegt laut KLARtext ein Interessenkonflikt vor? - Für das Leibniz-Institut für Psychologie	1 = richtig, 2 = falsch, 3 = weiß nicht	incorrect
v_155	conflict of interest Färber and Rosendahl, first text - Item 4	Für wen liegt laut KLARtext ein Interessenkonflikt vor? - Für die AutorInnen, deren Einzelstudien in der Übersichtsarbeit berücksichtigt wurden	1 = richtig, 2 = falsch, 3 = weiß nicht	incorrect
v_156	conflict of interest Färber and Rosendahl, first text - Item 5	Für wen liegt laut KLARtext ein Interessenkonflikt vor? - Für die Autor:innen des KLARtextes	1 = richtig, 2 = falsch, 3 = weiß nicht	incorrect
v_157	conflict of interest Färber and Rosendahl, first text - Item 6	Für wen liegt laut KLARtext ein Interessenkonflikt vor? - Für die Autor:innen der Übersichtsarbeit	1 = richtig, 2 = falsch, 3 = weiß nicht	incorrect
v_158	conflict of interest Färber and Rosendahl, first text - Item 7	Für wen liegt laut KLARtext ein Interessenkonflikt vor? - Für keine der Autor:innen der Übersichtsarbeit	1 = richtig, 2 = falsch, 3 = weiß nicht	correct
v_159	causality Färber and Rosendahl, first text - Item 1	Welche Aussage zu der Übersichtsarbeit stimmt? - hängen die Anpassung an schwierige Umstände und das seelische Wohlbefinden zusammen.	1 = richtig, 2 = falsch, 3 = weiß nicht	correct
v_160	causality Färber and Rosendahl, first text - Item 2	Welche Aussage zu der Übersichtsarbeit stimmt? - hängen die Anpassung an schwierige Umstände und Achtsamkeit zusammen.	1 = richtig, 2 = falsch, 3 = weiß nicht	incorrect
v_161	causality Färber and Rosendahl, first text - Item 3	Welche Aussage zu der Übersichtsarbeit stimmt? - ist ein höheres seelisches Wohlbefinden die Ursache einer besseren Anpassung an schwierige Umstände.	1 = richtig, 2 = falsch, 3 = weiß nicht	incorrect
v_162	causality Färber and Rosendahl, first text - Item 4	Welche Aussage zu der Übersichtsarbeit stimmt? - ist eine bessere Anpassung an schwierige Umstände die Ursache eines höheren seelischen Wohlbefindens.	1 = richtig, 2 = falsch, 3 = weiß nicht	incorrect
v_163	causality Färber and Rosendahl, first text - Item 5	Welche Aussage zu der Übersichtsarbeit stimmt? - ist eine höhere Achtsamkeit die Ursache einer besseren Anpassung an schwierige Umstände.	1 = richtig, 2 = falsch, 3 = weiß nicht	incorrect
v_164	causality Färber and Rosendahl, first text - Item 6	Welche Aussage zu der Übersichtsarbeit stimmt? - ist eine bessere Anpassung an schwierige Umstände die Ursache einer höheren Achtsamkeit.	1 = richtig, 2 = falsch, 3 = weiß nicht	incorrect
v_50	knowledge on CAMA Färber and Rosendahl, first text - Question 1, Item 1	Was stimmt? - „Lebendige Evidenz” bedeutet, dass fortlaufend neue Ergebnisse in eine Metaanalyse aufgenommen werden können.	1 = richtig, 2 = falsch, 3 = weiß nicht	correct
v_51	knowledge on CAMA Färber and Rosendahl, first text - Question 1, Item 2	Was stimmt? - „Lebendige Evidenz” bedeutet, dass die Darstellung der Ergebnisse spannend formuliert ist.	1 = richtig, 2 = falsch, 3 = weiß nicht	incorrect
v_52	knowledge on CAMA Färber and Rosendahl, first text - Question 1, Item 3	Was stimmt? - „Lebendige Evidenz” bedeutet, dass ein Zwischenbericht zu allerersten Ergebnissen einer noch in Arbeit befindlichen Metaanalysen gegeben wird.	1 = richtig, 2 = falsch, 3 = weiß nicht	incorrect
v_53	knowledge on CAMA Färber and Rosendahl, first text - Question 1, Item 4	Was stimmt? - „Lebendige Evidenz” bedeutet, dass es sich um Metaanalysen handelt, die besonders alltagsnahe Themen behandeln.	1 = richtig, 2 = falsch, 3 = weiß nicht	incorrect
v_54	knowledge on CAMA Färber and Rosendahl, first text - Question 1, Item 5	Was stimmt? - In PsychOpen CAMA kann man die Ergebnisse einer Metaanalyse auslesen.	1 = richtig, 2 = falsch, 3 = weiß nicht	correct
v_165	knowledge on CAMA Färber and Rosendahl, first text - Question 1, Item 6	Was stimmt? - In PsychOpen CAMA kann man Metaanalysen in einem Peer Review-Verfahren begutachten lassen.	1 = richtig, 2 = falsch, 3 = weiß nicht	incorrect
v_166	knowledge on CAMA Färber and Rosendahl, first text - Question 1, Item 7	Was stimmt? - In PsychOpen CAMA werden ausschließlich Metaanalysen aufgenommen, die im weitesten Sinne etwas mit dem Thema Schlafqualität zu tun haben.	1 = richtig, 2 = falsch, 3 = weiß nicht	incorrect
v_167	knowledge on CAMA Färber and Rosendahl, first text - Question 1, Item 8	Was stimmt? - In PsychOpen CAMA werden ausschließlich narrative Übersichtsarbeiten aufgenommen.	1 = richtig, 2 = falsch, 3 = weiß nicht	incorrect
v_55	knowledge on CAMA Färber and Rosendahl, first text - Question 2, Item 1	Welche Aussage zu dem KLARtext, den Sie gerade gelesen haben, stimmt? - Die in der Übersichtsarbeit zu einer Metaanalyse zusammengefassten Studien stammen aus einer Recherche des Leibniz-Instituts für Psychologie.	1 = richtig, 2 = falsch, 3 = weiß nicht	incorrect
v_56	knowledge on CAMA Färber and Rosendahl, first text - Question 2, Item 2	Welche Aussage zu dem KLARtext, den Sie gerade gelesen haben, stimmt? - PsychOpen CAMA beinhaltet die Ergebnisse der Übersichtsarbeit von Francesca Färber und Jenny Rosendahl und erweitert diese Ergebnisse.	1 = richtig, 2 = falsch, 3 = weiß nicht	correct
v_57	knowledge on CAMA Färber and Rosendahl, first text - Question 2, Item 3	Welche Aussage zu dem KLARtext, den Sie gerade gelesen haben, stimmt? - Die Übersichtsarbeit von Francesca Färber und Jenny Rosendahl beinhaltet die Ergebnisse aus PsychOpen CAMA und erweiterte diese Ergebnisse.	1 = richtig, 2 = falsch, 3 = weiß nicht	incorrect
v_58	knowledge on CAMA Färber and Rosendahl, first text - Question 2, Item 4	Welche Aussage zu dem KLARtext, den Sie gerade gelesen haben, stimmt? - Der KLARtext bezieht sich vorrangig auf Ergebnisse der Übersichtsarbeit von Francesca Färber und Jenny Rosendahl unabhängig von den Ergebnissen in PsychOpen CAMA.	1 = richtig, 2 = falsch, 3 = weiß nicht	incorrect
v_401	knowledge on CAMA Färber and Rosendahl, first text - Question 3, Item 1	Der KLARtext, den ich gerade gelesen habe, beruht auf„lebendiger Evidenz“.	1 = richtig, 2 = falsch, 3 = weiß nicht	correct when condition = 5, otherwise incorrect
v_91	accessibility Barth et al., second text	Die Sprache in dieser Zusammenfassung ist einfach zu lesen.	1 = stimme gar nicht zu, 8 = stimme voll und ganz zu	second text = presentation as the second PLS
v_92	understanding Barth et al., first text	Ich habe die Informationen aus dieser Zusammenfassung verstanden.	1 = stimme gar nicht zu, 8 = stimme voll und ganz zu	-
v_93	empowerment Barth et al., first text	Nach dem Lesen dieser Zusammenfassung kann ich bei diesem Thema mitreden.	1 = stimme gar nicht zu, 8 = stimme voll und ganz zu	-
v_94	credibility Barth et al., first text	Die Ergebnisse der vorgestellten Übersichtsarbeit sind vertrauenswürdig.	1 = stimme gar nicht zu, 8 = stimme voll und ganz zu	-
v_95	topic relevance Barth et al., first text	Diese Übersichtsarbeit zum Thema "Welche Psychotherapien helfen Erwachsenen miteiner Depression am besten?" finde ich wichtig.	1 = stimme gar nicht zu, 8 = stimme voll und ganz zu	-
v_96	curiosity Barth et al., first text	Wie haben Sie sich während des Lesens der Zusammenfassung gefühlt? - Neugierig	1 = gar nicht, 5 = sehr	-
v_98	boredom Barth et al., first text	Wie haben Sie sich während des Lesens der Zusammenfassung gefühlt? - Gelangweilt	1 = gar nicht, 5 = sehr	-
v_100	confusion Barth et al., first text	Wie haben Sie sich während des Lesens der Zusammenfassung gefühlt? - Verwirrt	1 = gar nicht, 5 = sehr	-
v_102	frustration Barth et al., first text	Wie haben Sie sich während des Lesens der Zusammenfassung gefühlt? - Frustriert	1 = gar nicht, 5 = sehr	-
v_235	differentiation between PLS and meta-analysis authors Barth et al., second text - Item 1	Wer ist im KLARtext mit “die Forschenden” gemeint? - Mitarbeiter:innen des Leibniz-Instituts für Psychologie	1 = richtig, 2 = falsch, 3 = weiß nicht	incorrect
v_236	differentiation between PLS and meta-analysis authors Barth et al., second text - Item 2	Wer ist im KLARtext mit “die Forschenden” gemeint? - die Autor:innen, deren Einzelstudien in der Übersichtsarbeit berücksichtigt wurden	1 = richtig, 2 = falsch, 3 = weiß nicht	incorrect
v_237	differentiation between PLS and meta-analysis authors Barth et al., second text - Item 3	Wer ist im KLARtext mit “die Forschenden” gemeint? - die Autor:innen der Übersichtsarbeit	1 = richtig, 2 = falsch, 3 = weiß nicht	correct
v_238	differentiation between PLS and meta-analysis authors Barth et al., second text - Item 4	Wer ist im KLARtext mit “die Forschenden” gemeint? - die Autor:innen des KLARtextes	1 = richtig, 2 = falsch, 3 = weiß nicht	incorrect
v_239	differentiation between PLS and meta-analysis authors Barth et al., second text - Item 5	Wer ist im KLARtext mit “die Forschenden” gemeint? - Jürgen Barth und sieben weitere Forschende	1 = richtig, 2 = falsch, 3 = weiß nicht	correct
v_240	differentiation between PLS and meta-analysis authors Barth et al., second text - Item 6	Wer ist im KLARtext mit “die Forschenden” gemeint? - Mitarbeiter:innen von der Universität Bern und zwei weiteren Instituten	1 = richtig, 2 = falsch, 3 = weiß nicht	correct
v_241	funding Barth et al., second text - Item 1	Welche Aussagen zur Finanzierung werden im KLARtext gemacht? - Die Übersichtsarbeit wurde durch das Leibniz-Institut für Psychologie finanziert.	1 = richtig, 2 = falsch, 3 = weiß nicht	incorrect
v_242	funding Barth et al., second text - Item 2	Welche Aussagen zur Finanzierung werden im KLARtext gemacht? - Die berücksichtigten Einzelstudien wurden durch das Leibniz-Institut für Psychologie finanziert.	1 = richtig, 2 = falsch, 3 = weiß nicht	incorrect
v_243	funding Barth et al., second text - Item 3	Welche Aussagen zur Finanzierung werden im KLARtext gemacht? - Es konnten keine Angaben dazu gefunden werden, wie die Erstellung der Übersichtsarbeit finanziert wurde.	1 = richtig, 2 = falsch, 3 = weiß nicht	incorrect
v_244	funding Barth et al., second text - Item 4	Welche Aussagen zur Finanzierung werden im KLARtext gemacht? - Die berücksichtigten Einzelstudien wurden durch die Universität Bern und zwei weitere Institute finanziert.	1 = richtig, 2 = falsch, 3 = weiß nicht	incorrect
v_245	funding Barth et al., second text - Item 5	Welche Aussagen zur Finanzierung werden im KLARtext gemacht? - Die Erstellung des KLARtextes wurde durch die Universität Bern und zwei weitere Institute finanziert.	1 = richtig, 2 = falsch, 3 = weiß nicht	incorrect
v_246	funding Barth et al., second text - Item 6	Welche Aussagen zur Finanzierung werden im KLARtext gemacht? - Die Erstellung der Übersichtsarbeit wurde durch den Schweizerischen Nationalfonds finanziert.	1 = richtig, 2 = falsch, 3 = weiß nicht	correct
v_247	conflict of interest Barth et al., second text - Item 1	Für wen liegt laut KLARtext ein Interessenkonflikt vor? - Für Mitarbeiter:innen des Leibniz-Institut für Psychologie	1 = richtig, 2 = falsch, 3 = weiß nicht	incorrect
v_248	conflict of interest Barth et al., second text - Item 2	Für wen liegt laut KLARtext ein Interessenkonflikt vor? - Für die Universität	1 = richtig, 2 = falsch, 3 = weiß nicht	incorrect
v_249	conflict of interest Barth et al., second text - Item 3	Für wen liegt laut KLARtext ein Interessenkonflikt vor? - Für das Leibniz-Institut für Psychologie	1 = richtig, 2 = falsch, 3 = weiß nicht	incorrect
v_250	conflict of interest Barth et al., second text - Item 4	Für wen liegt laut KLARtext ein Interessenkonflikt vor? - Für die Autor:innen, deren Einzelstudien in der Übersichtsarbeit berücksichtigt wurden	1 = richtig, 2 = falsch, 3 = weiß nicht	incorrect
v_251	conflict of interest Barth et al., second text - Item 5	Für wen liegt laut KLARtext ein Interessenkonflikt vor? - Für die Autor:innen des KLARtextes	1 = richtig, 2 = falsch, 3 = weiß nicht	incorrect
v_252	conflict of interest Barth et al., second text - Item 6	Für wen liegt laut KLARtext ein Interessenkonflikt vor? - Für die Autor:innen der Übersichtsarbeit	1 = richtig, 2 = falsch, 3 = weiß nicht	correct
v_253	conflict of interest Barth et al., second text - Item 7	Für wen liegt laut KLARtext ein Interessenkonflikt vor? - Für keine der Autor:innen der Übersichtsarbeit	1 = richtig, 2 = falsch, 3 = weiß nicht	incorrect
v_254	causality Barth et al., second text - Item 1	Welche Aussage zu der Übersichtsarbeit stimmt? - Man kann sicher sagen, dass die Art der Psychotherapie die Ursache für den Behandlungserfolg ist.	1 = richtig, 2 = falsch, 3 = weiß nicht	correct
v_255	causality Barth et al., second text - Item 2	Welche Aussage zu der Übersichtsarbeit stimmt? - Man kann nicht sicher sagen, dass die Art der Psychotherapie die Ursache für den Behandlungserfolg ist.	1 = richtig, 2 = falsch, 3 = weiß nicht	incorrect
v_256	causality Barth et al., second text - Item 3	Welche Aussage zu der Übersichtsarbeit stimmt? - Man kann sicher sagen, dass die spätere Behandlung die Ursache für die Auswahl der Art der Psychotherapie war.	1 = richtig, 2 = falsch, 3 = weiß nicht	incorrect
v_257	causality Barth et al., second text - Item 4	Welche Aussage zu der Übersichtsarbeit stimmt? - Man kann nicht sicher sagen, dass die spätere Behandlung die Ursache für die Auswahl der Art der Psychotherapie war.	1 = richtig, 2 = falsch, 3 = weiß nicht	incorrect
v_258	causality Barth et al., second text - Item 5	Welche Aussage zu der Übersichtsarbeit stimmt? - Man kann sicher sagen, dass die Erfahrung der therapierenden Person die Ursache für den Behandlungserfolg ist.	1 = richtig, 2 = falsch, 3 = weiß nicht	incorrect
v_259	causality Barth et al., second text - Item 6	Welche Aussage zu der Übersichtsarbeit stimmt? - Man kann nicht sicher sagen, dass die Erfahrung der therapierenden Person die Ursache für den Behandlungserfolg ist.	1 = richtig, 2 = falsch, 3 = weiß nicht	incorrect
v_313	METI Barth et al., ratings for meta-analysis researchers - Item 1	Die Forschenden, zu deren Übersichtsarbeit zum Thema "Welche Psychotherapienhelfen Erwachsenen mit einer Depression am besten?" ich gerade eben einen KLARtextgelesen habe, erscheinen mir in Bezug auf ihre Erkenntnisse ...	1 = unintelligent - 7 = intelligent
v_314	METI Barth et al., ratings for meta-analysis researchers - Item 2	Die Forschenden, zu deren Übersichtsarbeit zum Thema "Welche Psychotherapienhelfen Erwachsenen mit einer Depression am besten?" ich gerade eben einen KLARtextgelesen habe, erscheinen mir in Bezug auf ihre Erkenntnisse ...	1 = ungerecht - 7 = gerecht
v_315	METI Barth et al., ratings for meta-analysis researchers - Item 3	Die Forschenden, zu deren Übersichtsarbeit zum Thema "Welche Psychotherapienhelfen Erwachsenen mit einer Depression am besten?" ich gerade eben einen KLARtextgelesen habe, erscheinen mir in Bezug auf ihre Erkenntnisse ...	1 = unethisch - 7 = unethisch
v_316	METI Barth et al., ratings for meta-analysis researchers - Item 4	Die Forschenden, zu deren Übersichtsarbeit zum Thema "Welche Psychotherapienhelfen Erwachsenen mit einer Depression am besten?" ich gerade eben einen KLARtextgelesen habe, erscheinen mir in Bezug auf ihre Erkenntnisse ...	1 = rücksichtslos - 7 = rücksichtsvoll
v_317	METI Barth et al., ratings for meta-analysis researchers - Item 5	Die Forschenden, zu deren Übersichtsarbeit zum Thema "Welche Psychotherapienhelfen Erwachsenen mit einer Depression am besten?" ich gerade eben einen KLARtextgelesen habe, erscheinen mir in Bezug auf ihre Erkenntnisse ...	1 = verantwortungslos - 7 = verantwortungsbewusst
v_323	METI Barth et al., ratings for meta-analysis researchers - Item 6	Die Forschenden, zu deren Übersichtsarbeit zum Thema "Welche Psychotherapienhelfen Erwachsenen mit einer Depression am besten?" ich gerade eben einen KLARtextgelesen habe, erscheinen mir in Bezug auf ihre Erkenntnisse ...	1 = unfair - 7 = fair
v_324	METI Barth et al., ratings for meta-analysis researchers - Item 7	Die Forschenden, zu deren Übersichtsarbeit zum Thema "Welche Psychotherapienhelfen Erwachsenen mit einer Depression am besten?" ich gerade eben einen KLARtextgelesen habe, erscheinen mir in Bezug auf ihre Erkenntnisse ...	1 = unqualifiziert - 7 = qualifiziert
v_325	METI Barth et al., ratings for meta-analysis researchers - Item 8	Die Forschenden, zu deren Übersichtsarbeit zum Thema "Welche Psychotherapienhelfen Erwachsenen mit einer Depression am besten?" ich gerade eben einen KLARtextgelesen habe, erscheinen mir in Bezug auf ihre Erkenntnisse ...	1 = unerfahren - 7 = erfahren
v_326	METI Barth et al., ratings for meta-analysis researchers - Item 9	Die Forschenden, zu deren Übersichtsarbeit zum Thema "Welche Psychotherapienhelfen Erwachsenen mit einer Depression am besten?" ich gerade eben einen KLARtextgelesen habe, erscheinen mir in Bezug auf ihre Erkenntnisse ...	1 = schlecht ausgebildet - 7 = gut ausgebildet
v_327	METI Barth et al., ratings for meta-analysis researchers - Item 10	Die Forschenden, zu deren Übersichtsarbeit zum Thema "Welche Psychotherapienhelfen Erwachsenen mit einer Depression am besten?" ich gerade eben einen KLARtextgelesen habe, erscheinen mir in Bezug auf ihre Erkenntnisse ...	1 = unfachmännisch - 7 = fachmännisch
v_328	METI Barth et al., ratings for meta-analysis researchers - Item 11	Die Forschenden, zu deren Übersichtsarbeit zum Thema "Welche Psychotherapienhelfen Erwachsenen mit einer Depression am besten?" ich gerade eben einen KLARtextgelesen habe, erscheinen mir in Bezug auf ihre Erkenntnisse ...	1 = unmoralisch - 7 = moralisch
v_329	METI Barth et al., ratings for meta-analysis researchers - Item 12	Die Forschenden, zu deren Übersichtsarbeit zum Thema "Welche Psychotherapienhelfen Erwachsenen mit einer Depression am besten?" ich gerade eben einen KLARtextgelesen habe, erscheinen mir in Bezug auf ihre Erkenntnisse ...	1 = unehrlich - 7 = ehrlich
v_330	METI Barth et al., ratings for meta-analysis researchers - Item 13	Die Forschenden, zu deren Übersichtsarbeit zum Thema "Welche Psychotherapienhelfen Erwachsenen mit einer Depression am besten?" ich gerade eben einen KLARtextgelesen habe, erscheinen mir in Bezug auf ihre Erkenntnisse ...	1 = inkompetent - 7 = kompetent
v_331	METI Barth et al., ratings for meta-analysis researchers - Item 14	Die Forschenden, zu deren Übersichtsarbeit zum Thema "Welche Psychotherapienhelfen Erwachsenen mit einer Depression am besten?" ich gerade eben einen KLARtextgelesen habe, erscheinen mir in Bezug auf ihre Erkenntnisse ...	1 = unaufrichtig - 7 = aufrichtig
v_332	METI Barth et al., ratings for research summary authors - Item 1	Die Autor:innen, deren KLARtext zum Thema "Welche Psychotherapien helfen Erwachsenen mit einer Depression am besten?" ich gerade eben gelesen habe,erscheinen mir in Bezug auf ihre Zusammenfassung …	1 = unintelligent - 7 = intelligent
v_333	METI Barth et al., ratings for research summary authors - Item 2	Die Autor:innen, deren KLARtext zum Thema "Welche Psychotherapien helfen Erwachsenen mit einer Depression am besten?" ich gerade eben gelesen habe,erscheinen mir in Bezug auf ihre Zusammenfassung ...	1 = ungerecht - 7 = gerecht
v_334	METI Barth et al., ratings for research summary authors - Item 3	Die Autor:innen, deren KLARtext zum Thema "Welche Psychotherapien helfen Erwachsenen mit einer Depression am besten?" ich gerade eben gelesen habe,erscheinen mir in Bezug auf ihre Zusammenfassung ...	1 = unethisch - 7 = unethisch
v_335	METI Barth et al., ratings for research summary authors - Item 4	Die Autor:innen, deren KLARtext zum Thema "Welche Psychotherapien helfen Erwachsenen mit einer Depression am besten?" ich gerade eben gelesen habe,erscheinen mir in Bezug auf ihre Zusammenfassung ...	1 = rücksichtslos - 7 = rücksichtsvoll
v_336	METI Barth et al., ratings for research summary authors - Item 5	Die Autor:innen, deren KLARtext zum Thema "Welche Psychotherapien helfen Erwachsenen mit einer Depression am besten?" ich gerade eben gelesen habe,erscheinen mir in Bezug auf ihre Zusammenfassung ...	1 = verantwortungslos - 7 = verantwortungsbewusst
v_337	METI Barth et al., ratings for research summary authors - Item 6	Die Autor:innen, deren KLARtext zum Thema "Welche Psychotherapien helfen Erwachsenen mit einer Depression am besten?" ich gerade eben gelesen habe,erscheinen mir in Bezug auf ihre Zusammenfassung ...	1 = unfair - 7 = fair
v_338	METI Barth et al., ratings for research summary authors - Item 7	Die Autor:innen, deren KLARtext zum Thema "Welche Psychotherapien helfen Erwachsenen mit einer Depression am besten?" ich gerade eben gelesen habe,erscheinen mir in Bezug auf ihre Zusammenfassung ...	1 = unqualifiziert - 7 = qualifiziert
v_339	METI Barth et al., ratings for research summary authors - Item 8	Die Autor:innen, deren KLARtext zum Thema "Welche Psychotherapien helfen Erwachsenen mit einer Depression am besten?" ich gerade eben gelesen habe,erscheinen mir in Bezug auf ihre Zusammenfassung ...	1 = unerfahren - 7 = erfahren
v_340	METI Barth et al., ratings for research summary authors - Item 9	Die Autor:innen, deren KLARtext zum Thema "Welche Psychotherapien helfen Erwachsenen mit einer Depression am besten?" ich gerade eben gelesen habe,erscheinen mir in Bezug auf ihre Zusammenfassung ...	1 = schlecht ausgebildet - 7 = gut ausgebildet
v_341	METI Barth et al., ratings for research summary authors - Item 10	Die Autor:innen, deren KLARtext zum Thema "Welche Psychotherapien helfen Erwachsenen mit einer Depression am besten?" ich gerade eben gelesen habe,erscheinen mir in Bezug auf ihre Zusammenfassung ...	1 = unfachmännisch - 7 = fachmännisch
v_342	METI Barth et al., ratings for research summary authors - Item 11	Die Autor:innen, deren KLARtext zum Thema "Welche Psychotherapien helfen Erwachsenen mit einer Depression am besten?" ich gerade eben gelesen habe,erscheinen mir in Bezug auf ihre Zusammenfassung ...	1 = unmoralisch - 7 = moralisch
v_343	METI Barth et al., ratings for research summary authors - Item 12	Die Autor:innen, deren KLARtext zum Thema "Welche Psychotherapien helfen Erwachsenen mit einer Depression am besten?" ich gerade eben gelesen habe,erscheinen mir in Bezug auf ihre Zusammenfassung ...	1 = unehrlich - 7 = ehrlich
v_344	METI Barth et al., ratings for research summary authors - Item 13	Die Autor:innen, deren KLARtext zum Thema "Welche Psychotherapien helfen Erwachsenen mit einer Depression am besten?" ich gerade eben gelesen habe,erscheinen mir in Bezug auf ihre Zusammenfassung ...	1 = inkompetent - 7 = kompetent
v_345	METI Barth et al., ratings for research summary authors - Item 14	Die Autor:innen, deren KLARtext zum Thema "Welche Psychotherapien helfen Erwachsenen mit einer Depression am besten?" ich gerade eben gelesen habe,erscheinen mir in Bezug auf ihre Zusammenfassung ...	1 = unaufrichtig - 7 = aufrichtig
v_103	accessibility Färber and Rosendahl, second text	Die Sprache in dieser Zusammenfassung ist einfach zu lesen.	1= stimme gar nicht zu, 8 = stimme voll und ganz zu
v_104	understanding Färber and Rosendahl, second text	Ich habe die Informationen aus dieser Zusammenfassung verstanden.	1= stimme gar nicht zu, 8 = stimme voll und ganz zu
v_105	empowerment Färber and Rosendahl, second text	Nach dem Lesen dieser Zusammenfassung kann ich bei diesem Thema mitreden.	1= stimme gar nicht zu, 8 = stimme voll und ganz zu
v_106	credibility Färber and Rosendahl, second text	Die Ergebnisse der vorgestellten Übersichtsarbeit sind vertrauenswürdig.	1= stimme gar nicht zu, 8 = stimme voll und ganz zu
v_107	topic relevance Färber and Rosendahl, second text	Diese Übersichtsarbeit zum Thema "Wie hängen die Anpassung an schwierige Umstände und das seelische Wohlbefinden bei Menschen mit körperlichen Erkrankungen zusammen?" finde ich wichtig.	1= stimme gar nicht zu, 8 = stimme voll und ganz zu
v_108	curiosity Färber and Rosendahl, second text	Wie haben Sie sich während des Lesens der Zusammenfassung gefühlt? - Neugierig	1 = gar nicht, 5 = sehr
v_110	boredom Färber and Rosendahl, second text	Wie haben Sie sich während des Lesens der Zusammenfassung gefühlt? - Gelangweilt	1 = gar nicht, 5 = sehr
v_112	confusion Färber and Rosendahl, second text	Wie haben Sie sich während des Lesens der Zusammenfassung gefühlt? - Verwirrt	1 = gar nicht, 5 = sehr
v_114	frustration Färber and Rosendahl, second text	Wie haben Sie sich während des Lesens der Zusammenfassung gefühlt? - Frustriert	1 = gar nicht, 5 = sehr
v_274	differentiation between PLS and meta-analysis authors Färber and Rosendahl, second text - Item 1	Wer ist im KLARtext mit "die Forschenden" gemeint? - Mitarbeiter:innen des Leibniz-Instituts für Psychologie	1 = richtig, 2 = falsch, 3 = weiß nicht	uninterpretable due to programming error
v_275	differentiation between PLS and meta-analysis authors Färber and Rosendahl, second text - Item 2	Wer ist im KLARtext mit "die Forschenden" gemeint? - die Autor:innen, deren Einzelstudien in der Übersichtsarbeit berücksichtigt wurden	1 = richtig, 2 = falsch, 3 = weiß nicht	uninterpretable due to programming error
v_276	differentiation between PLS and meta-analysis authors Färber and Rosendahl, second text - Item 3	Wer ist im KLARtext mit "die Forschenden" gemeint? - die Autor:innen der Übersichtsarbeit	1 = richtig, 2 = falsch, 3 = weiß nicht	uninterpretable due to programming error
v_277	differentiation between PLS and meta-analysis authors Färber and Rosendahl, second text - Item 4	Wer ist im KLARtext mit "die Forschenden" gemeint? - die Autor:innen des KLARtextes	1 = richtig, 2 = falsch, 3 = weiß nicht	uninterpretable due to programming error
v_278	differentiation between PLS and meta-analysis authors Färber and Rosendahl, second text - Item 5	Wer ist im KLARtext mit "die Forschenden" gemeint? - Jürgen Barth und sieben weitere Forschende	1 = richtig, 2 = falsch, 3 = weiß nicht	uninterpretable due to programming error
v_279	differentiation between PLS and meta-analysis authors Färber and Rosendahl, second text - Item 6	Wer ist im KLARtext mit "die Forschenden" gemeint? - Mitarbeiter:innen von der Universität Bern und zwei weiteren Instituten	1 = richtig, 2 = falsch, 3 = weiß nicht	uninterpretable due to programming error
v_280	funding Färber and Rosendahl, second text - Item 1	Welche Aussagen zur Finanzierung werden im KLARtext gemacht? - Die Übersichtsarbeit wurde durch das Leibniz-Institut für Psychologie finanziert.	1 = richtig, 2 = falsch, 3 = weiß nicht	incorrect
v_281	funding Färber and Rosendahl, second text - Item 2	Welche Aussagen zur Finanzierung werden im KLARtext gemacht? - Die berücksichtigten Einzelstudien wurden durch das Leibniz-Institut für Psychologie finanziert.	1 = richtig, 2 = falsch, 3 = weiß nicht	incorrect
v_282	funding Färber and Rosendahl, second text - Item 3	Welche Aussagen zur Finanzierung werden im KLARtext gemacht? - Die berücksichtigten Einzelstudien wurden durchdie Universität Jena finanziert.	1 = richtig, 2 = falsch, 3 = weiß nicht	incorrect
v_283	funding Färber and Rosendahl, second text - Item 4	Welche Aussagen zur Finanzierung werden im KLARtext gemacht? - Es konnten keine Angaben dazu gefunden werden, wie die Erstellung der Übersichtsarbeitfinanziert wurde.	1 = richtig, 2 = falsch, 3 = weiß nicht	correct
v_284	funding Färber and Rosendahl, second text - Item 5	Welche Aussagen zur Finanzierung werden im KLARtext gemacht? - Die Erstellung des KLARtextes wurde durch die Universität Jena finanziert.	1 = richtig, 2 = falsch, 3 = weiß nicht	incorrect
v_285	funding Färber and Rosendahl, second text - Item 6	Welche Aussagen zur Finanzierung werden im KLARtext gemacht? - Die Erstellung der Übersichtsarbeit wurde durch die Deutsche Forschungsgemeinschaft finanziert.	1 = richtig, 2 = falsch, 3 = weiß nicht	incorrect
v_286	conflict of interest Färber and Rosendahl, second text - Item 1	Für wen liegt laut KLARtext ein Interessenkonflikt vor? - Für Mitarbeiter:Innen des Leibniz-Institut für Psychologie	1 = richtig, 2 = falsch, 3 = weiß nicht	incorrect
v_287	conflict of interest Färber and Rosendahl, second text - Item 2	Für wen liegt laut KLARtext ein Interessenkonflikt vor? - Für die Universität	1 = richtig, 2 = falsch, 3 = weiß nicht	incorrect
v_288	conflict of interest Färber and Rosendahl, second text - Item 3	Für wen liegt laut KLARtext ein Interessenkonflikt vor? - Für das Leibniz-Institut für Psychologie	1 = richtig, 2 = falsch, 3 = weiß nicht	incorrect
v_289	conflict of interest Färber and Rosendahl, second text - Item 4	Für wen liegt laut KLARtext ein Interessenkonflikt vor? - Für die AutorInnen, deren Einzelstudien in der Übersichtsarbeit berücksichtigt wurden	1 = richtig, 2 = falsch, 3 = weiß nicht	incorrect
v_290	conflict of interest Färber and Rosendahl, second text - Item 5	Für wen liegt laut KLARtext ein Interessenkonflikt vor? - Für die Autor:innen des KLARtextes	1 = richtig, 2 = falsch, 3 = weiß nicht	incorrect
v_291	conflict of interest Färber and Rosendahl, second text - Item 6	Für wen liegt laut KLARtext ein Interessenkonflikt vor? - Für die Autor:innen der Übersichtsarbeit	1 = richtig, 2 = falsch, 3 = weiß nicht	incorrect
v_292	conflict of interest Färber and Rosendahl, second text - Item 7	Für wen liegt laut KLARtext ein Interessenkonflikt vor? - Für keine der Autor:innen der Übersichtsarbeit	1 = richtig, 2 = falsch, 3 = weiß nicht	correct
v_293	causality Färber and Rosendahl, second text - Item 1	Welche Aussage zu der Übersichtsarbeit stimmt? - hängen die Anpassung an schwierige Umstände und das seelische Wohlbefinden zusammen.	1 = richtig, 2 = falsch, 3 = weiß nicht	correct
v_294	causality Färber and Rosendahl, second text - Item 2	Welche Aussage zu der Übersichtsarbeit stimmt? - hängen die Anpassung an schwierige Umstände und Achtsamkeit zusammen.	1 = richtig, 2 = falsch, 3 = weiß nicht	incorrect
v_295	causality Färber and Rosendahl, second text - Item 3	Welche Aussage zu der Übersichtsarbeit stimmt? - ist ein höheres seelisches Wohlbefinden die Ursache einer besseren Anpassung an schwierige Umstände.	1 = richtig, 2 = falsch, 3 = weiß nicht	incorrect
v_296	causality Färber and Rosendahl, second text - Item 4	Welche Aussage zu der Übersichtsarbeit stimmt? - ist eine bessere Anpassung an schwierige Umstände die Ursache eines höheren seelischen Wohlbefindens.	1 = richtig, 2 = falsch, 3 = weiß nicht	incorrect
v_297	causality Färber and Rosendahl, second text - Item 5	Welche Aussage zu der Übersichtsarbeit stimmt? - ist eine höhere Achtsamkeit die Ursache einer besseren Anpassung an schwierige Umstände.	1 = richtig, 2 = falsch, 3 = weiß nicht	incorrect
v_298	causality Färber and Rosendahl, second text - Item 6	Welche Aussage zu der Übersichtsarbeit stimmt? - ist eine bessere Anpassung an schwierige Umstände die Ursache einer höheren Achtsamkeit.	1 = richtig, 2 = falsch, 3 = weiß nicht	incorrect
v_299	knowledge on CAMA Färber and Rosendahl, second text - Question 1, Item 1	Was stimmt? - „Lebendige Evidenz” bedeutet, dass fortlaufend neue Ergebnisse in eine Metaanalyse aufgenommen werden können.	1 = richtig, 2 = falsch, 3 = weiß nicht	correct
v_300	knowledge on CAMA Färber and Rosendahl, second text - Question 1, Item 2	Was stimmt? - „Lebendige Evidenz” bedeutet, dass die Darstellung der Ergebnisse spannend formuliert ist.	1 = richtig, 2 = falsch, 3 = weiß nicht	incorrect
v_301	knowledge on CAMA Färber and Rosendahl, second text - Question 1, Item 3	Was stimmt? - „Lebendige Evidenz” bedeutet, dass ein Zwischenbericht zu allerersten Ergebnissen einer noch in Arbeit befindlichen Metaanalysen gegeben wird.	1 = richtig, 2 = falsch, 3 = weiß nicht	incorrect
v_302	knowledge on CAMA Färber and Rosendahl, second text - Question 1, Item 4	Was stimmt? - „Lebendige Evidenz” bedeutet, dass es sich um Metaanalysen handelt, die besonders alltagsnahe Themen behandeln.	1 = richtig, 2 = falsch, 3 = weiß nicht	incorrect
v_303	knowledge on CAMA Färber and Rosendahl, second text - Question 1, Item 5	Was stimmt? - In PsychOpen CAMA kann man die Ergebnisse einer Metaanalyse auslesen.	1 = richtig, 2 = falsch, 3 = weiß nicht	correct
v_304	knowledge on CAMA Färber and Rosendahl, second text - Question 1, Item 6	Was stimmt? - In PsychOpen CAMA kann man Metaanalysen in einem Peer Review-Verfahren begutachten lassen.	1 = richtig, 2 = falsch, 3 = weiß nicht	incorrect
v_305	knowledge on CAMA Färber and Rosendahl, second text - Question 1, Item 7	Was stimmt? - In PsychOpen CAMA werden ausschließlich Metaanalysen aufgenommen, die im weitesten Sinne etwas mit dem Thema Schlafqualität zu tun haben.	1 = richtig, 2 = falsch, 3 = weiß nicht	incorrect
v_306	knowledge on CAMA Färber and Rosendahl, second text - Question 1, Item 8	Was stimmt? - In PsychOpen CAMA werden ausschließlich narrative Übersichtsarbeiten aufgenommen.	1 = richtig, 2 = falsch, 3 = weiß nicht	incorrect
v_307	knowledge on CAMA Färber and Rosendahl, second text - Question 2, Item 1	Welche Aussage zu dem KLARtext, den Sie gerade gelesen haben, stimmt? - Die in der Übersichtsarbeit zu einer Metaanalyse zusammengefassten Studien stammen aus einer Recherche des Leibniz-Instituts für Psychologie.	1 = richtig, 2 = falsch, 3 = weiß nicht	incorrect
v_308	knowledge on CAMA Färber and Rosendahl, second text - Question 2, Item 2	Welche Aussage zu dem KLARtext, den Sie gerade gelesen haben, stimmt? - PsychOpen CAMA beinhaltet die Ergebnisse der Übersichtsarbeit von Francesca Färber und Jenny Rosendahl und erweitert diese Ergebnisse.	1 = richtig, 2 = falsch, 3 = weiß nicht	correct
v_309	knowledge on CAMA Färber and Rosendahl, second text - Question 2, Item 3	Welche Aussage zu dem KLARtext, den Sie gerade gelesen haben, stimmt? - Die Übersichtsarbeit von Francesca Färber und Jenny Rosendahl beinhaltet die Ergebnisse aus PsychOpen CAMA und erweiterte diese Ergebnisse.	1 = richtig, 2 = falsch, 3 = weiß nicht	incorrect
v_310	knowledge on CAMA Färber and Rosendahl, second text - Question 2, Item 4	Welche Aussage zu dem KLARtext, den Sie gerade gelesen haben, stimmt? - Der KLARtext bezieht sich vorrangig auf Ergebnisse der Übersichtsarbeit von Francesca Färber und Jenny Rosendahl unabhängig von den Ergebnissen in PsychOpen CAMA.	1 = richtig, 2 = falsch, 3 = weiß nicht	incorrect
v_402	knowledge on CAMA Färber and Rosendahl, second text - Question 3, Item 1	Der KLARtext, den ich gerade gelesen habe, beruht auf„lebendiger Evidenz“.	1 = richtig, 2 = falsch, 3 = weiß nicht	correct when condition = 5, otherwise incorrect
v_360	METI Färber and Rosendahl, ratings for meta-analysis researchers - Item 1	Die Forschenden, zu deren Übersichtsarbeit zum Thema "Wie hängen die Anpassung anschwierige Umstände und das seelische Wohlbefinden bei Menschen mit körperlichen Erkrankungen zusammen?" ich gerade eben einen KLARtext gelesen habe, erscheinenmir in Bezug auf ihre Erkenntnisse ...	1 = unintelligent - 7 = intelligent
v_361	METI Färber and Rosendahl, ratings for meta-analysis researchers - Item 2	Die Forschenden, zu deren Übersichtsarbeit zum Thema "Wie hängen die Anpassung anschwierige Umstände und das seelische Wohlbefinden bei Menschen mit körperlichen Erkrankungen zusammen?" ich gerade eben einen KLARtext gelesen habe, erscheinenmir in Bezug auf ihre Erkenntnisse ...	1 = ungerecht - 7 = gerecht
v_362	METI Färber and Rosendahl, ratings for meta-analysis researchers - Item 3	Die Forschenden, zu deren Übersichtsarbeit zum Thema "Wie hängen die Anpassung anschwierige Umstände und das seelische Wohlbefinden bei Menschen mit körperlichen Erkrankungen zusammen?" ich gerade eben einen KLARtext gelesen habe, erscheinenmir in Bezug auf ihre Erkenntnisse ...	1 = unethisch - 7 = unethisch
v_363	METI Färber and Rosendahl, ratings for meta-analysis researchers - Item 4	Die Forschenden, zu deren Übersichtsarbeit zum Thema "Wie hängen die Anpassung anschwierige Umstände und das seelische Wohlbefinden bei Menschen mit körperlichen Erkrankungen zusammen?" ich gerade eben einen KLARtext gelesen habe, erscheinenmir in Bezug auf ihre Erkenntnisse ...	1 = rücksichtslos - 7 = rücksichtsvoll
v_364	METI Färber and Rosendahl, ratings for meta-analysis researchers - Item 5	Die Forschenden, zu deren Übersichtsarbeit zum Thema "Wie hängen die Anpassung anschwierige Umstände und das seelische Wohlbefinden bei Menschen mit körperlichen Erkrankungen zusammen?" ich gerade eben einen KLARtext gelesen habe, erscheinenmir in Bezug auf ihre Erkenntnisse ...	1 = verantwortungslos - 7 = verantwortungsbewusst
v_365	METI Färber and Rosendahl, ratings for meta-analysis researchers - Item 6	Die Forschenden, zu deren Übersichtsarbeit zum Thema "Wie hängen die Anpassung anschwierige Umstände und das seelische Wohlbefinden bei Menschen mit körperlichen Erkrankungen zusammen?" ich gerade eben einen KLARtext gelesen habe, erscheinenmir in Bezug auf ihre Erkenntnisse ...	1 = unfair - 7 = fair
v_366	METI Färber and Rosendahl, ratings for meta-analysis researchers - Item 7	Die Forschenden, zu deren Übersichtsarbeit zum Thema "Wie hängen die Anpassung anschwierige Umstände und das seelische Wohlbefinden bei Menschen mit körperlichen Erkrankungen zusammen?" ich gerade eben einen KLARtext gelesen habe, erscheinenmir in Bezug auf ihre Erkenntnisse ...	1 = unqualifiziert - 7 = qualifiziert
v_367	METI Färber and Rosendahl, ratings for meta-analysis researchers - Item 8	Die Forschenden, zu deren Übersichtsarbeit zum Thema "Wie hängen die Anpassung anschwierige Umstände und das seelische Wohlbefinden bei Menschen mit körperlichen Erkrankungen zusammen?" ich gerade eben einen KLARtext gelesen habe, erscheinenmir in Bezug auf ihre Erkenntnisse ...	1 = unerfahren - 7 = erfahren
v_368	METI Färber and Rosendahl, ratings for meta-analysis researchers - Item 9	Die Forschenden, zu deren Übersichtsarbeit zum Thema "Wie hängen die Anpassung anschwierige Umstände und das seelische Wohlbefinden bei Menschen mit körperlichen Erkrankungen zusammen?" ich gerade eben einen KLARtext gelesen habe, erscheinenmir in Bezug auf ihre Erkenntnisse ...	1 = schlecht ausgebildet - 7 = gut ausgebildet
v_369	METI Färber and Rosendahl, ratings for meta-analysis researchers - Item 10	Die Forschenden, zu deren Übersichtsarbeit zum Thema "Wie hängen die Anpassung anschwierige Umstände und das seelische Wohlbefinden bei Menschen mit körperlichen Erkrankungen zusammen?" ich gerade eben einen KLARtext gelesen habe, erscheinenmir in Bezug auf ihre Erkenntnisse ...	1 = unfachmännisch - 7 = fachmännisch
v_370	METI Färber and Rosendahl, ratings for meta-analysis researchers - Item 11	Die Forschenden, zu deren Übersichtsarbeit zum Thema "Wie hängen die Anpassung anschwierige Umstände und das seelische Wohlbefinden bei Menschen mit körperlichen Erkrankungen zusammen?" ich gerade eben einen KLARtext gelesen habe, erscheinenmir in Bezug auf ihre Erkenntnisse ...	1 = unmoralisch - 7 = moralisch
v_371	METI Färber and Rosendahl, ratings for meta-analysis researchers - Item 12	Die Forschenden, zu deren Übersichtsarbeit zum Thema "Wie hängen die Anpassung anschwierige Umstände und das seelische Wohlbefinden bei Menschen mit körperlichen Erkrankungen zusammen?" ich gerade eben einen KLARtext gelesen habe, erscheinenmir in Bezug auf ihre Erkenntnisse ...	1 = unehrlich - 7 = ehrlich
v_372	METI Färber and Rosendahl, ratings for meta-analysis researchers - Item 13	Die Forschenden, zu deren Übersichtsarbeit zum Thema "Wie hängen die Anpassung anschwierige Umstände und das seelische Wohlbefinden bei Menschen mit körperlichen Erkrankungen zusammen?" ich gerade eben einen KLARtext gelesen habe, erscheinenmir in Bezug auf ihre Erkenntnisse ...	1 = inkompetent - 7 = kompetent
v_373	METI Färber and Rosendahl, ratings for meta-analysis researchers - Item 14	Die Forschenden, zu deren Übersichtsarbeit zum Thema "Wie hängen die Anpassung anschwierige Umstände und das seelische Wohlbefinden bei Menschen mit körperlichen Erkrankungen zusammen?" ich gerade eben einen KLARtext gelesen habe, erscheinenmir in Bezug auf ihre Erkenntnisse ...	1 = unaufrichtig - 7 = aufrichtig
v_374	METI Färber and Rosendahl, ratings for research summary authors - Item 1	Die Autor:innen, deren KLARtext zum Thema "Wie hängen die Anpassung an schwierigeUmstände und das seelische Wohlbefinden bei Menschen mit körperlichenErkrankungen zusammen?" ich gerade eben gelesen habe, erscheinen mir in Bezug aufihre Zusammenfassung ...	1 = unintelligent - 7 = intelligent
v_375	METI Färber and Rosendahl, ratings for research summary authors - Item 2	Die Autor:innen, deren KLARtext zum Thema "Wie hängen die Anpassung an schwierigeUmstände und das seelische Wohlbefinden bei Menschen mit körperlichenErkrankungen zusammen?" ich gerade eben gelesen habe, erscheinen mir in Bezug aufihre Zusammenfassung ...	1 = ungerecht - 7 = gerecht
v_376	METI Färber and Rosendahl, ratings for research summary authors - Item 3	Die Autor:innen, deren KLARtext zum Thema "Wie hängen die Anpassung an schwierigeUmstände und das seelische Wohlbefinden bei Menschen mit körperlichenErkrankungen zusammen?" ich gerade eben gelesen habe, erscheinen mir in Bezug aufihre Zusammenfassung ...	1 = unethisch - 7 = unethisch
v_377	METI Färber and Rosendahl, ratings for research summary authors - Item 4	Die Autor:innen, deren KLARtext zum Thema "Wie hängen die Anpassung an schwierigeUmstände und das seelische Wohlbefinden bei Menschen mit körperlichenErkrankungen zusammen?" ich gerade eben gelesen habe, erscheinen mir in Bezug aufihre Zusammenfassung ...	1 = rücksichtslos - 7 = rücksichtsvoll
v_378	METI Färber and Rosendahl, ratings for research summary authors - Item 5	Die Autor:innen, deren KLARtext zum Thema "Wie hängen die Anpassung an schwierigeUmstände und das seelische Wohlbefinden bei Menschen mit körperlichenErkrankungen zusammen?" ich gerade eben gelesen habe, erscheinen mir in Bezug aufihre Zusammenfassung ...	1 = verantwortungslos - 7 = verantwortungsbewusst
v_379	METI Färber and Rosendahl, ratings for research summary authors - Item 6	Die Autor:innen, deren KLARtext zum Thema "Wie hängen die Anpassung an schwierigeUmstände und das seelische Wohlbefinden bei Menschen mit körperlichenErkrankungen zusammen?" ich gerade eben gelesen habe, erscheinen mir in Bezug aufihre Zusammenfassung ...	1 = unfair - 7 = fair
v_380	METI Färber and Rosendahl, ratings for research summary authors - Item 7	Die Autor:innen, deren KLARtext zum Thema "Wie hängen die Anpassung an schwierigeUmstände und das seelische Wohlbefinden bei Menschen mit körperlichenErkrankungen zusammen?" ich gerade eben gelesen habe, erscheinen mir in Bezug aufihre Zusammenfassung ...	1 = unqualifiziert - 7 = qualifiziert
v_381	METI Färber and Rosendahl, ratings for research summary authors - Item 8	Die Autor:innen, deren KLARtext zum Thema "Wie hängen die Anpassung an schwierigeUmstände und das seelische Wohlbefinden bei Menschen mit körperlichenErkrankungen zusammen?" ich gerade eben gelesen habe, erscheinen mir in Bezug aufihre Zusammenfassung ...	1 = unerfahren - 7 = erfahren
v_382	METI Färber and Rosendahl, ratings for research summary authors - Item 9	Die Autor:innen, deren KLARtext zum Thema "Wie hängen die Anpassung an schwierigeUmstände und das seelische Wohlbefinden bei Menschen mit körperlichenErkrankungen zusammen?" ich gerade eben gelesen habe, erscheinen mir in Bezug aufihre Zusammenfassung ...	1 = schlecht ausgebildet - 7 = gut ausgebildet
v_383	METI Färber and Rosendahl, ratings for research summary authors - Item 10	Die Autor:innen, deren KLARtext zum Thema "Wie hängen die Anpassung an schwierigeUmstände und das seelische Wohlbefinden bei Menschen mit körperlichenErkrankungen zusammen?" ich gerade eben gelesen habe, erscheinen mir in Bezug aufihre Zusammenfassung ...	1 = unfachmännisch - 7 = fachmännisch
v_384	METI Färber and Rosendahl, ratings for research summary authors - Item 11	Die Autor:innen, deren KLARtext zum Thema "Wie hängen die Anpassung an schwierigeUmstände und das seelische Wohlbefinden bei Menschen mit körperlichenErkrankungen zusammen?" ich gerade eben gelesen habe, erscheinen mir in Bezug aufihre Zusammenfassung ...	1 = unmoralisch - 7 = moralisch
v_385	METI Färber and Rosendahl, ratings for research summary authors - Item 12	Die Autor:innen, deren KLARtext zum Thema "Wie hängen die Anpassung an schwierigeUmstände und das seelische Wohlbefinden bei Menschen mit körperlichenErkrankungen zusammen?" ich gerade eben gelesen habe, erscheinen mir in Bezug aufihre Zusammenfassung ...	1 = unehrlich - 7 = ehrlich
v_386	METI Färber and Rosendahl, ratings for research summary authors - Item 13	Die Autor:innen, deren KLARtext zum Thema "Wie hängen die Anpassung an schwierigeUmstände und das seelische Wohlbefinden bei Menschen mit körperlichenErkrankungen zusammen?" ich gerade eben gelesen habe, erscheinen mir in Bezug aufihre Zusammenfassung ...	1 = inkompetent - 7 = kompetent
v_387	METI Färber and Rosendahl, ratings for research summary authors - Item 14	Die Autor:innen, deren KLARtext zum Thema "Wie hängen die Anpassung an schwierigeUmstände und das seelische Wohlbefinden bei Menschen mit körperlichenErkrankungen zusammen?" ich gerade eben gelesen habe, erscheinen mir in Bezug aufihre Zusammenfassung ...	1 = unaufrichtig - 7 = aufrichtig
v_388	awareness check	Bitte lesen Sie sich nun kurz folgendes Szenario durch und beantworten eine Frage dazu:	1 = Auf keinen Fall - 9 = Auf jeden Fall	coded as pass when no answer is selected
quota	participant quota	-	-	-
page_history	survey page IDs in order of presentation to participants	-	-	-
rts6018385	timestamp for page 6018385 (inclusion criteria)	-	-	-
rts6018739	timestamp for page 6018739 (contact to science in field of occupation)	-	-	-
rts6018818	timestamp for page 6018818 (trigger page for condition, presentation order and METI target)	-	-	-
rts6019080	timestamp for page 6019080 (Barth et al., first text)	-	-	-
rts6019089	timestamp for page 6019089 (Färber and Rosendahl, first text)	-	-	-
rts6021451	timestamp for page 6021451 (Barth et al., second text)	-	-	-
rts6021455	timestamp for page 6021455 (Färber and Rosendahl, second text)	-	-	-
rts6023513	timestamp for page 6023513 (Barth et al., first text, questions)	-	-	-
rts6023515	timestamp for page 6023515 (Färber and Rosendahl, first text, CAMA questions)	-	-	-
rts6023627	timestamp for page 6023627 (Färber and Rosendahl, first text, questions)	-	-	-
rts6023655	timestamp for page 6023655 (Barth et al., sencond text, questions)	-	-	-
rts6023657	timestamp for page 6023657 (Färber and Rosendahl, second text, questions)	-	-	-
rts6023660	timestamp for page 6023660 (Färber and Rosendahl, second text, CAMA questions)	-	-	-
rts6023667	timestamp for page 6023667 (METI Barth et al.)	-	-	-
rts6023676	timestamp for page 6023676 (METI Färber and Rosendahl)	-	-	-
rts6023679	timestamp for page 6023679 (awareness check)	-	-	-
rts6033975	timestamp for page 6033975 (debirefing)	-	-	-
