# Supplementary material for: Equivalent user experience and improved community augmented meta-analyses knowledge for a new version of a Plain Language Summary guideline
Source: PLoS One. 2024 May 9;19(5):e0300675. doi: 10.1371/journal.pone.0300675 (PMC11081257; doi:10.1371/journal.pone.0300675)
Supplement: S5 File — https://doi.org/10.23668/psycharchives.14219. (ZIP) [file pone.0300675.s005.zip]

Archive with 2 entries (2 files):
- S5_File.html
- S5_File.Rmd
