# Supplementary material for: Equivalent user experience and improved community augmented meta-analyses knowledge for a new version of a Plain Language Summary guideline
Source: PLoS One. 2024 May 9;19(5):e0300675. doi: 10.1371/journal.pone.0300675 (PMC11081257; doi:10.1371/journal.pone.0300675)
Supplement: S5 File — https://doi.org/10.23668/psycharchives.14219. (ZIP) [file pone.0300675.s005.zip › S5_File.Rmd]

---
title: "S5. Shortened R Markdown"
date: "2024-01-23"
output: 
  html_document:
    toc: yes
    toc_depth: 3
    toc_float: yes
  word_document:
    toc: yes
    toc_depth: '3'
---

```{r setup, include=FALSE}
library(plyr)
library(dplyr)
library(psych)
library(pastecs)
library(ggplot2)
library(data.table)
library(lavaan)
library(semTools)
library(ordinal)
library(rcompanion)
library(tidyr)
library(multcomp)
library(emmeans)
library(car)
library(regclass)
library(egg)
library(equivUMP)
library(gmodels)
```

# Preparation

## Load Dataframe

```{r}
data <- read.csv2("data_project_917982_2022_11_15.csv",
                  na.strings = c("-66","-77","-99"),
                  encoding = "UFT-8")
View(data)
names(data)
str(data)

nrow(data)

```

## Check Dispcodes

```{r}
table(data$dispcode)

# 20 = Not started yet --> 45
# 22 = Interrupted --> 1039
# 37,38,39,40 = Screenout --> 2106
# 35,36,41 = Quota full --> 1474
# 31,32,33,34 = Finished --> 2042

# Check for multiple participations
x <- table(data$p_0001[data$dispcode==31|
                         data$dispcode==32])

code <- dimnames(x)[[1]]
code <- code[x>1]
code

#Case 225951288721641 participated twice. Exclude second participation.

data$lfdn[data$p_0001 == "225951288721641"]
data$datetime[data$p_0001 == "225951288721641"]

data <- data[!data$lfdn == 3192,]
```

## Recode Data

```{r}
data$lfdn <- rank(rnorm(nrow(data)))
names(data)[1] <- "id"

data$id <- factor(data$id,levels = c(1:6705))

str(data)


data <- rename(data, condition = c_0001, text_order = c_0003,
               METI_target = c_0004)

data$condition <- factor(data$condition)

# Text presented first, 1 = Barth et al., 2 = Faerber et al.
data$text_order <- factor(data$text_order, levels = c(1,2), labels = 
                            c("Barth", "Faerber"))

data$METI_text <- ifelse(data$text_order == "Barth","Faerber","Barth")
data$METI_text <- factor(data$METI_text, levels = c("Barth","Faerber"))

data$summary1 <- data$text_order
data$summary2 <- data$METI_text

data$METI_target <- factor (data$METI_target, levels = c(1,2), labels =
                              c("Study Authors","Summary Authors"))

data <- rename(data, s_sex = v_1, s_age = v_2,
               s_school = v_3, s_german = v_4,
               s_psychology = v_5, s_interest = v_7,
               s_contact = v_8, s_field = v_9)

data$s_sex <- factor(data$s_sex, levels = c (1,2), labels = c("female","male"))
data$s_school <- factor(data$s_school, levels = c(1,2,3), 
                        labels = c("Haupt","Real","Abi"))

data$quota[data$quota == 0] <- NA
data$quota <- factor(data$quota)
```

### Create Factor for Experimental Condition

```{r}
data$version <- case_when(data$condition == 1 ~1,
                          data$condition == 2 ~1,
                          data$condition == 3 ~1,
                          data$condition == 4 ~1,
                          data$condition == 5 ~1,
                          data$condition == 6 ~0)

data$version <- factor(data$version, levels = c(0,1),
                       labels = c("old guideline","new guideline"))
summary(data$version)

data$causality <- case_when(data$condition == 1 ~0,
                            data$condition == 2 ~0,
                            data$condition == 3 ~1,
                            data$condition == 4 ~1,
                            data$condition == 5 ~1,
                            data$condition == 6 ~0)
data$causality <- factor(data$causality, levels = c(0,1),
                         labels = c("no causality statement",
                                    "causality statement"))
summary(data$causality)

data$disclaimer <- case_when(data$condition == 1 ~0,
                             data$condition == 2 ~1,
                             data$condition == 3 ~0,
                             data$condition == 4 ~1,
                             data$condition == 5 ~1,
                             data$condition == 6 ~0)
data$disclaimer <- factor(data$disclaimer, levels = c(0,1),
                         labels = c("no disclaimer",
                                    "disclaimer"))
summary(data$disclaimer)

data$CAMA <- case_when(data$condition == 1 ~0,
                             data$condition == 2 ~0,
                             data$condition == 3 ~0,
                             data$condition == 4 ~0,
                             data$condition == 5 ~1,
                             data$condition == 6 ~0)
data$CAMA <- factor(data$CAMA, levels = c(0,1),
                          labels = c("no CAMA PLS",
                                     "CAMA PLS"))
summary(data$disclaimer)
```

### Drop Unneeded Dispcodes

```{r}
data <- data[data$dispcode == 22|data$dispcode == 31|data$dispcode == 32,]
length(unique(data$p_0001
              [data$dispcode==22|data$dispcode==31|data$dispcode==32]))
```

## Dropout Analyses

### By Condition

```{r}
data$dropout <- data$dispcode == 22
data$dropout <- factor(data$dropout, c("FALSE","TRUE"),
                       labels = c("No Dropout", "Dropout"))

table(data$dropout, data$condition)
table(data$dropout,data$condition)[1,]/colSums(table(
  data$dropout,data$condition))*100

chisq.test(data$dropout, data$condition)
```

### By Quota

```{r}
table(data$dropout, data$quota)
table(data$dropout, data$quota)[1,]/colSums(table(
  data$dropout, data$quota))*100

chisq.test(data$dropout,data$quota)
```

### By Participants' Gender

```{r}
table(data$dropout, data$s_sex)
table(data$dropout, data$s_sex)[1,]/colSums(table(data$dropout, data$s_sex))*100
chisq.test(data$dropout,data$s_sex)
```

### By Participants' Age

```{r}
# Set single age value of 744 as NA
data$s_age[data$s_age == 744] <- NA

dropout_age <- glm(data$dropout ~ data$s_age, data = data, family = "binomial",
                   na.action = na.omit)
summary(dropout_age)
exp(dropout_age$coefficients)
```

### By Participants' Educational Background

```{r}
table(data$dropout, data$s_school)
table(data$dropout, data$s_school)[1,]/colSums(
  table(data$dropout, data$s_school))*100
chisq.test(data$dropout,data$s_school)

dropout_edu <- glm(data$dropout ~ data$s_school, data = data, family = "binomial",
                   na.action = na.omit)
summary(dropout_edu)
exp(dropout_edu$coefficients)
```

### Dropout Regression Analyses

```{r}
dropout_logistic_1 <- glm(formula =  dropout ~ condition + quota, data = data, 
                        family = "binomial", na.action = na.omit)
summary(dropout_logistic_1)
exp(dropout_logistic_1$coefficients)

dropout_logistic_2 <- glm(formula =  dropout ~ s_sex + s_school + s_age,
                          data = data, family = "binomial", na.action = na.omit)
summary(dropout_logistic_2)
exp(dropout_logistic_2$coefficients)
```

## Merging Variables

### Check for NAs in Demographic Variables

```{r}
sum(is.na(data$s_sex))
sum(is.na(data$s_age))
sum(is.na(data$s_school))
sum(is.na(data$s_german))
sum(is.na(data$s_psychology))
sum(is.na(data$s_interest))
sum(is.na(data$s_contact))
sum(is.na(data$s_field))
```

### Merge T1 and T2 Variables

```{r}
data$v_10[data$v_10 == 0] <- NA
data$v_72[data$v_72 == 0] <- NA
data$v_91[data$v_91 == 0] <- NA
data$v_103[data$v_103 == 0] <- NA
data$v_11[data$v_11 == 0] <- NA
data$v_73[data$v_73 == 0] <- NA
data$v_92[data$v_92 == 0] <- NA
data$v_104[data$v_104 == 0] <- NA
data$v_47[data$v_47 == 0] <- NA
data$v_74[data$v_74 == 0] <- NA
data$v_93[data$v_93 == 0] <- NA
data$v_105[data$v_105 == 0] <- NA
data$v_48[data$v_48 == 0] <- NA
data$v_75[data$v_75 == 0] <- NA
data$v_94[data$v_94 == 0] <- NA
data$v_106[data$v_106 == 0] <- NA
data$v_49[data$v_49 == 0] <- NA
data$v_76[data$v_76 == 0] <- NA
data$v_95[data$v_95 == 0] <- NA
data$v_107[data$v_107 == 0] <- NA
data$v_12[data$v_12 == 0] <- NA
data$v_77[data$v_77 == 0] <- NA
data$v_96[data$v_96 == 0] <- NA
data$v_108[data$v_108 == 0] <- NA
data$v_14[data$v_14 == 0] <- NA
data$v_79[data$v_79 == 0] <- NA
data$v_98[data$v_98 == 0] <- NA
data$v_110[data$v_110 == 0] <- NA
data$v_16[data$v_16 == 0] <- NA
data$v_81[data$v_81 == 0] <- NA
data$v_100[data$v_100 == 0] <- NA
data$v_112[data$v_112 == 0] <- NA
data$v_71[data$v_71 == 0] <- NA
data$v_83[data$v_83 == 0] <- NA
data$v_102[data$v_102 == 0] <- NA
data$v_114[data$v_114 == 0] <- NA

data$accessibility_1 <- coalesce(data$v_10, data$v_72)
table(data$accessibility_1)
data$accessibility_2 <- coalesce(data$v_91, data$v_103)
table(data$accessibility_2)
data$understanding_1 <- coalesce(data$v_11, data$v_73)
table(data$understanding_1)
data$understanding_2 <- coalesce(data$v_92, data$v_104)
table(data$understanding_2)
data$empowerment_1 <- coalesce(data$v_47, data$v_74)
table(data$empowerment_1)
data$empowerment_2 <- coalesce(data$v_93, data$v_105)
table(data$empowerment_2)
data$credibility_1 <- coalesce(data$v_48, data$v_75)
table(data$credibility_1)
data$credibility_2 <- coalesce(data$v_94, data$v_106)
table(data$credibility_2)
data$relevance_1 <- coalesce(data$v_49, data$v_76)
table(data$relevance_1)
data$relevance_2 <- coalesce(data$v_95, data$v_107)
table(data$relevance_2)
data$curiosity_1 <- coalesce(data$v_12, data$v_77)
table(data$curiosity_1)
data$curiosity_2 <- coalesce(data$v_96, data$v_108)
table(data$curiosity_2)
data$boredom_1 <- coalesce(data$v_14, data$v_79)
table(data$boredom_1)
data$boredom_2 <- coalesce(data$v_98, data$v_110)
table(data$boredom_2)
data$confusion_1 <- coalesce(data$v_16, data$v_81)
table(data$confusion_1)
data$confusion_2 <- coalesce(data$v_100, data$v_112)
table(data$confusion_2)
data$frustration_1 <- coalesce(data$v_71, data$v_83)
table(data$frustration_1)
data$frustration_2 <- coalesce(data$v_102, data$v_114)
table(data$frustration_2)
```

### Merge and Recode Relationship-Item

```{r}
data$v_17[data$v_17 == 0] <- NA
data$v_126[data$v_126 == 0] <- NA
data$v_18[data$v_18 == 0] <- NA
data$v_127[data$v_127 == 0] <- NA
data$v_19[data$v_19 == 0] <- NA
data$v_128[data$v_128 == 0] <- NA
data$v_20[data$v_20 == 0] <- NA
data$v_129[data$v_129 == 0] <- NA
data$v_21[data$v_21 == 0] <- NA
data$v_130[data$v_130 == 0] <- NA
data$v_115[data$v_115 == 0] <- NA
data$v_131[data$v_131 == 0] <- NA
data$v_116[data$v_116 == 0] <- NA
data$v_132[data$v_132 == 0] <- NA
data$v_117[data$v_117 == 0] <- NA
data$v_133[data$v_133 == 0] <- NA

data$s_relationship_1 <- coalesce(data$v_17, data$v_126)
data$s_relationship_2 <- coalesce(data$v_18, data$v_127)
data$s_relationship_3 <- coalesce(data$v_19, data$v_128)
data$s_relationship_4 <- coalesce(data$v_20, data$v_129)
data$s_relationship_5 <- coalesce(data$v_21, data$v_130)
data$s_relationship_6 <- coalesce(data$v_115, data$v_131)
data$s_relationship_7 <- coalesce(data$v_116, data$v_132)
data$s_relationship_8 <- coalesce(data$v_117, data$v_133)

data$s_relationship_1 <- mapvalues(data$s_relationship_1, c(1,2,3), c(1,-1,0))
table(data$s_relationship_1)
data$s_relationship_2 <- mapvalues(data$s_relationship_2, c(1,2,3), c(-1,1,0))
table(data$s_relationship_2)
data$s_relationship_3 <- mapvalues(data$s_relationship_3, c(1,2,3), c(-1,1,0))
table(data$s_relationship_3)
data$s_relationship_4 <- mapvalues(data$s_relationship_4, c(1,2,3), c(-1,1,0))
table(data$s_relationship_4)
data$s_relationship_5 <- mapvalues(data$s_relationship_5, c(1,2,3), c(1,-1,0))
table(data$s_relationship_5)
data$s_relationship_6 <- mapvalues(data$s_relationship_6, c(1,2,3), c(-1,1,0))
table(data$s_relationship_6)
data$s_relationship_7 <- mapvalues(data$s_relationship_7, c(1,2,3), c(-1,1,0))
table(data$s_relationship_7)
data$s_relationship_8 <- mapvalues(data$s_relationship_8, c(1,2,3), c(-1,1,0))
table(data$s_relationship_8)
```

### Merge and Recode Extent of Evaluation-Item

```{r}
data$v_22[data$v_22 == 0] <- NA
data$v_134[data$v_134 == 0] <- NA
data$v_23[data$v_23 == 0] <- NA
data$v_135[data$v_135 == 0] <- NA
data$v_24[data$v_24 == 0] <- NA
data$v_136[data$v_136 == 0] <- NA
data$v_25[data$v_25 == 0] <- NA
data$v_137[data$v_137 == 0] <- NA
data$v_26[data$v_26 == 0] <- NA
data$v_138[data$v_138 == 0] <- NA
data$v_120[data$v_120 == 0] <- NA
data$v_139[data$v_139 == 0] <- NA

data$s_extent_1 <- coalesce(data$v_22, data$v_134)
data$s_extent_2 <- coalesce(data$v_23, data$v_135)
data$s_extent_3 <- coalesce(data$v_24, data$v_136)
data$s_extent_4 <- coalesce(data$v_25, data$v_137)
data$s_extent_5 <- coalesce(data$v_26, data$v_138)
data$s_extent_6 <- coalesce(data$v_120, data$v_139)

data$s_extent_1 <- mapvalues(data$s_extent_1, c(1,2,3), c(-1,1,0))
table(data$s_extent_1)
data$s_extent_2 <- mapvalues(data$s_extent_2, c(1,2,3), c(-1,1,0))
table(data$s_extent_2)
data$s_extent_3 <- mapvalues(data$s_extent_3, c(1,2,3), c(-1,1,0))
table(data$s_extent_3)
data$s_extent_4 <- mapvalues(data$s_extent_4, c(1,2,3), c(-1,1,0))
table(data$s_extent_4)
data$s_extent_5 <- mapvalues(data$s_extent_5, c(1,2,3), c(1,-1,0))
table(data$s_extent_5)
data$s_extent_6 <- mapvalues(data$s_extent_6, c(1,2,3), c(1,-1,0))
table(data$s_extent_6)
```

### Merge and Recode Differentiation-Item

```{r}
# Caution: Due to an error (wrong answers provided during experiment), all values for Faerber et al. are NA. Only answers for Barth et al. can be considered for analysis

data$v_27[data$v_27 == 0] <- NA
data$v_28[data$v_28 == 0] <- NA
data$v_29[data$v_29 == 0] <- NA
data$v_30[data$v_30 == 0] <- NA
data$v_31[data$v_31 == 0] <- NA
data$v_121[data$v_121 == 0] <- NA

data$v_140 <- NA
data$v_141 <- NA
data$v_142 <- NA
data$v_143 <- NA
data$v_144 <- NA
data$v_145 <- NA

data$v_235[data$v_235 == 0] <- NA
data$v_236[data$v_236 == 0] <- NA
data$v_237[data$v_237 == 0] <- NA
data$v_238[data$v_238 == 0] <- NA
data$v_239[data$v_239 == 0] <- NA
data$v_240[data$v_240 == 0] <- NA

data$v_274 <- NA
data$v_275 <- NA
data$v_276 <- NA
data$v_277 <- NA
data$v_278 <- NA
data$v_279 <- NA

#Values only need to be mapped for the items from Barth et al.
data$v_27 <- mapvalues(data$v_27, c(1,2,3),c(-1,1,0))
table(data$v_27)
data$v_28 <- mapvalues(data$v_28, c(1,2,3),c(-1,1,0))
table(data$v_28)
data$v_29 <- mapvalues(data$v_29, c(1,2,3),c(1,-1,0))
table(data$v_29)
data$v_30 <- mapvalues(data$v_30, c(1,2,3),c(-1,1,0))
table(data$v_30)
data$v_31 <- mapvalues(data$v_31, c(1,2,3),c(1,-1,0))
table(data$v_31)
data$v_121 <- mapvalues(data$v_121, c(1,2,3),c(1,-1,0))
table(data$v_121)

data$v_235 <- mapvalues(data$v_235, c(1,2,3),c(-1,1,0))
table(data$v_235)
data$v_236 <- mapvalues(data$v_236, c(1,2,3),c(-1,1,0))
table(data$v_236)
data$v_237 <- mapvalues(data$v_237, c(1,2,3),c(1,-1,0))
table(data$v_237)
data$v_238 <- mapvalues(data$v_238, c(1,2,3),c(-1,1,0))
table(data$v_238)
data$v_239 <- mapvalues(data$v_239, c(1,2,3),c(1,-1,0))
table(data$v_239)
data$v_240 <- mapvalues(data$v_240, c(1,2,3),c(1,-1,0))
table(data$v_240)

#Merge for T1
data$s_diff_1_1 <- coalesce(data$v_27, data$v_140)
table(data$s_diff_1_1)
data$s_diff_1_2 <- coalesce(data$v_28, data$v_141)
table(data$s_diff_1_2)
data$s_diff_1_3 <- coalesce(data$v_29, data$v_142)
table(data$s_diff_1_3)
data$s_diff_1_4 <- coalesce(data$v_30, data$v_143)
table(data$s_diff_1_4)
data$s_diff_1_5 <- coalesce(data$v_31, data$v_144)
table(data$s_diff_1_5)
data$s_diff_1_6 <- coalesce(data$v_121, data$v_145)
table(data$s_diff_1_6)

#Merge for T2
data$s_diff_2_1 <- coalesce(data$v_235, data$v_274)
table(data$s_diff_2_1)
data$s_diff_2_2 <- coalesce(data$v_236, data$v_275)
table(data$s_diff_2_2)
data$s_diff_2_3 <- coalesce(data$v_237, data$v_276)
table(data$s_diff_2_3)
data$s_diff_2_4 <- coalesce(data$v_238, data$v_277)
table(data$s_diff_2_4)
data$s_diff_2_5 <- coalesce(data$v_239, data$v_278)
table(data$s_diff_2_5)
data$s_diff_2_6 <- coalesce(data$v_240, data$v_279)
table(data$s_diff_2_6)
```

### Merge and Recode Funding-Item

```{r}
data$v_32[data$v_32 == 0] <- NA
data$v_33[data$v_33 == 0] <- NA
data$v_34[data$v_34 == 0] <- NA
data$v_35[data$v_35 == 0] <- NA
data$v_36[data$v_36 == 0] <- NA
data$v_122[data$v_122 == 0] <- NA

data$v_146[data$v_146 == 0] <- NA
data$v_147[data$v_147 == 0] <- NA
data$v_148[data$v_148 == 0] <- NA
data$v_149[data$v_149 == 0] <- NA
data$v_150[data$v_150 == 0] <- NA
data$v_151[data$v_151 == 0] <- NA

data$v_241[data$v_241 == 0] <- NA
data$v_242[data$v_242 == 0] <- NA
data$v_243[data$v_243 == 0] <- NA
data$v_244[data$v_244 == 0] <- NA
data$v_245[data$v_245 == 0] <- NA
data$v_246[data$v_246 == 0] <- NA

data$v_280[data$v_280 == 0] <- NA
data$v_281[data$v_281 == 0] <- NA
data$v_282[data$v_282 == 0] <- NA
data$v_283[data$v_283 == 0] <- NA
data$v_284[data$v_284 == 0] <- NA
data$v_285[data$v_285 == 0] <- NA

data$v_32 <- mapvalues(data$v_32, c(1,2,3), c(-1,1,0))
table(data$v_32)
data$v_33 <- mapvalues(data$v_33, c(1,2,3), c(-1,1,0))
table(data$v_33)
data$v_34 <- mapvalues(data$v_34, c(1,2,3), c(-1,1,0))
table(data$v_34)
data$v_35 <- mapvalues(data$v_35, c(1,2,3), c(-1,1,0))
table(data$v_35)
data$v_36 <- mapvalues(data$v_36, c(1,2,3), c(-1,1,0))
table(data$v_36)
data$v_122 <- mapvalues(data$v_122, c(1,2,3), c(1,-1,0))
table(data$v_122)

data$v_146 <- mapvalues(data$v_146, c(1,2,3), c(-1,1,0))
table(data$v_122)
data$v_147 <- mapvalues(data$v_147, c(1,2,3), c(-1,1,0))
table(data$v_147)
data$v_148 <- mapvalues(data$v_148, c(1,2,3), c(-1,1,0))
table(data$v_148)
data$v_149 <- mapvalues(data$v_149, c(1,2,3), c(1,-1,0))
table(data$v_149)
data$v_150 <- mapvalues(data$v_150, c(1,2,3), c(-1,1,0))
table(data$v_150)
data$v_151 <- mapvalues(data$v_151, c(1,2,3), c(-1,1,0))
table(data$v_151)

data$v_241 <- mapvalues(data$v_241, c(1,2,3), c(-1,1,0))
table(data$v_241)
data$v_242 <- mapvalues(data$v_242, c(1,2,3), c(-1,1,0))
table(data$v_242)
data$v_243 <- mapvalues(data$v_243, c(1,2,3), c(-1,1,0))
table(data$v_243)
data$v_244 <- mapvalues(data$v_244, c(1,2,3), c(-1,1,0))
table(data$v_244)
data$v_245 <- mapvalues(data$v_245, c(1,2,3), c(-1,1,0))
table(data$v_245)
data$v_246 <- mapvalues(data$v_246, c(1,2,3), c(1,-1,0))
table(data$v_246)

data$v_280 <- mapvalues(data$v_280, c(1,2,3), c(-1,1,0))
table(data$v_280)
data$v_281 <- mapvalues(data$v_281, c(1,2,3), c(-1,1,0))
table(data$v_281)
data$v_282 <- mapvalues(data$v_282, c(1,2,3), c(-1,1,0))
table(data$v_282)
data$v_283 <- mapvalues(data$v_283, c(1,2,3), c(1,-1,0))
table(data$v_283)
data$v_284 <- mapvalues(data$v_284, c(1,2,3), c(-1,1,0))
table(data$v_284)
data$v_285 <- mapvalues(data$v_285, c(1,2,3), c(-1,1,0))
table(data$v_285)

# Merge for T1
data$s_funding_1_1 <- coalesce(data$v_32, data$v_146)
table(data$s_funding_1_1)
data$s_funding_1_2 <- coalesce(data$v_33, data$v_147)
table(data$s_funding_1_2)
data$s_funding_1_3 <- coalesce(data$v_34, data$v_148)
table(data$s_funding_1_3)
data$s_funding_1_4 <- coalesce(data$v_35, data$v_149)
table(data$s_funding_1_4)
data$s_funding_1_5 <- coalesce(data$v_36, data$v_150)
table(data$s_funding_1_5)
data$s_funding_1_6 <- coalesce(data$v_122, data$v_151)
table(data$s_funding_1_6)

# Merge for T2
data$s_funding_2_1 <- coalesce(data$v_241, data$v_280)
table(data$s_funding_2_1)
data$s_funding_2_2 <- coalesce(data$v_242, data$v_281)
table(data$s_funding_2_2)
data$s_funding_2_3 <- coalesce(data$v_243, data$v_282)
table(data$s_funding_2_3)
data$s_funding_2_4 <- coalesce(data$v_244, data$v_283)
table(data$s_funding_2_4)
data$s_funding_2_5 <- coalesce(data$v_245, data$v_284)
table(data$s_funding_2_5)
data$s_funding_2_6 <- coalesce(data$v_246, data$v_285)
table(data$s_funding_2_6)
```

### Merge and Recode COI-Item

```{r}
data$v_37[data$v_37 == 0] <- NA
data$v_38[data$v_38 == 0] <- NA
data$v_39[data$v_39 == 0] <- NA
data$v_40[data$v_40 == 0] <- NA
data$v_41[data$v_41 == 0] <- NA
data$v_123[data$v_123 == 0] <- NA
data$v_124[data$v_124 == 0] <- NA

data$v_152[data$v_152 == 0] <- NA
data$v_153[data$v_153 == 0] <- NA
data$v_154[data$v_154 == 0] <- NA
data$v_155[data$v_155 == 0] <- NA
data$v_156[data$v_156 == 0] <- NA
data$v_157[data$v_157 == 0] <- NA
data$v_158[data$v_158 == 0] <- NA

data$v_247[data$v_247 == 0] <- NA
data$v_248[data$v_248 == 0] <- NA
data$v_249[data$v_249 == 0] <- NA
data$v_250[data$v_250 == 0] <- NA
data$v_251[data$v_251 == 0] <- NA
data$v_252[data$v_252 == 0] <- NA
data$v_253[data$v_253 == 0] <- NA

data$v_286[data$v_286 == 0] <- NA
data$v_287[data$v_287 == 0] <- NA
data$v_288[data$v_288 == 0] <- NA
data$v_289[data$v_289 == 0] <- NA
data$v_290[data$v_290 == 0] <- NA
data$v_291[data$v_291 == 0] <- NA
data$v_292[data$v_292 == 0] <- NA

data$v_37 <- mapvalues(data$v_37,c(1,2,3),c(-1,1,0))
table(data$v_37)
data$v_38 <- mapvalues(data$v_38,c(1,2,3),c(-1,1,0))
table(data$v_38)
data$v_39 <- mapvalues(data$v_39,c(1,2,3),c(-1,1,0))
table(data$v_39)
data$v_40 <- mapvalues(data$v_40,c(1,2,3),c(-1,1,0))
table(data$v_40)
data$v_41 <- mapvalues(data$v_41,c(1,2,3),c(-1,1,0))
table(data$v_41)
data$v_123 <- mapvalues(data$v_123,c(1,2,3),c(1,-1,0))
table(data$v_42)
data$v_124 <- mapvalues(data$v_124,c(1,2,3),c(-1,1,0))
table(data$v_124)

data$v_152 <- mapvalues(data$v_152,c(1,2,3),c(-1,1,0))
table(data$v_152)
data$v_153 <- mapvalues(data$v_153,c(1,2,3),c(-1,1,0))
table(data$v_153)
data$v_154 <- mapvalues(data$v_154,c(1,2,3),c(-1,1,0))
table(data$v_154)
data$v_155 <- mapvalues(data$v_155,c(1,2,3),c(-1,1,0))
table(data$v_155)
data$v_156 <- mapvalues(data$v_156,c(1,2,3),c(-1,1,0))
table(data$v_156)
data$v_157 <- mapvalues(data$v_157,c(1,2,3),c(-1,1,0))
table(data$v_157)
data$v_158 <- mapvalues(data$v_158,c(1,2,3),c(1,-1,0))
table(data$v_158)

data$v_247 <- mapvalues(data$v_247,c(1,2,3),c(-1,1,0))
table(data$v_247)
data$v_248 <- mapvalues(data$v_248,c(1,2,3),c(-1,1,0))
table(data$v_248)
data$v_249 <- mapvalues(data$v_249,c(1,2,3),c(-1,1,0))
table(data$v_249)
data$v_250 <- mapvalues(data$v_250,c(1,2,3),c(-1,1,0))
table(data$v_250)
data$v_251 <- mapvalues(data$v_251,c(1,2,3),c(-1,1,0))
table(data$v_251)
data$v_252 <- mapvalues(data$v_252,c(1,2,3),c(1,-1,0))
table(data$v_252)
data$v_253 <- mapvalues(data$v_253,c(1,2,3),c(-1,1,0))
table(data$v_253)

data$v_286 <- mapvalues(data$v_286,c(1,2,3),c(-1,1,0))
table(data$v_286)
data$v_287 <- mapvalues(data$v_287,c(1,2,3),c(-1,1,0))
table(data$v_287)
data$v_288 <- mapvalues(data$v_288,c(1,2,3),c(-1,1,0))
table(data$v_288)
data$v_289 <- mapvalues(data$v_289,c(1,2,3),c(-1,1,0))
table(data$v_289)
data$v_290 <- mapvalues(data$v_290,c(1,2,3),c(-1,1,0))
table(data$v_290)
data$v_291 <- mapvalues(data$v_291,c(1,2,3),c(-1,1,0))
table(data$v_291)
data$v_292 <- mapvalues(data$v_292,c(1,2,3),c(1,-1,0))
table(data$v_292)

# Merge for T1
data$s_coi_1_1 <- coalesce(data$v_37, data$v_152)
table(data$s_coi_1_1)
data$s_coi_1_2 <- coalesce(data$v_38, data$v_153)
table(data$s_coi_1_2)
data$s_coi_1_3 <- coalesce(data$v_39, data$v_154)
table(data$s_coi_1_3)
data$s_coi_1_4 <- coalesce(data$v_40, data$v_155)
table(data$s_coi_1_4)
data$s_coi_1_5 <- coalesce(data$v_41, data$v_156)
table(data$s_coi_1_5)
data$s_coi_1_6 <- coalesce(data$v_123, data$v_157)
table(data$s_coi_1_6)
data$s_coi_1_7 <- coalesce(data$v_124, data$v_158)
table(data$s_coi_1_7)

# Merge for T2
data$s_coi_2_1 <- coalesce(data$v_247, data$v_286)
table(data$s_coi_2_1)
data$s_coi_2_2 <- coalesce(data$v_248, data$v_287)
table(data$s_coi_2_2)
data$s_coi_2_3 <- coalesce(data$v_249, data$v_288)
table(data$s_coi_2_3)
data$s_coi_2_4 <- coalesce(data$v_250, data$v_289)
table(data$s_coi_2_4)
data$s_coi_2_5 <- coalesce(data$v_251, data$v_290)
table(data$s_coi_2_5)
data$s_coi_2_6 <- coalesce(data$v_252, data$v_291)
table(data$s_coi_2_6)
data$s_coi_2_7 <- coalesce(data$v_253, data$v_292)
table(data$s_coi_2_7)
```

### Merge and Recode Causality-Item

```{r}
data$v_42[data$v_42 == 0] <- NA
data$v_43[data$v_43 == 0] <- NA
data$v_44[data$v_44 == 0] <- NA
data$v_45[data$v_45 == 0] <- NA
data$v_46[data$v_46 == 0] <- NA
data$v_125[data$v_125 == 0] <- NA

data$v_159[data$v_159 == 0] <- NA
data$v_160[data$v_160 == 0] <- NA
data$v_161[data$v_161 == 0] <- NA
data$v_162[data$v_162 == 0] <- NA
data$v_163[data$v_163 == 0] <- NA
data$v_164[data$v_164 == 0] <- NA

data$v_254[data$v_254 == 0] <- NA
data$v_255[data$v_255 == 0] <- NA
data$v_256[data$v_256 == 0] <- NA
data$v_257[data$v_257 == 0] <- NA
data$v_258[data$v_258 == 0] <- NA
data$v_259[data$v_259 == 0] <- NA

data$v_293[data$v_293 == 0] <- NA
data$v_294[data$v_294 == 0] <- NA
data$v_295[data$v_295 == 0] <- NA
data$v_296[data$v_296 == 0] <- NA
data$v_297[data$v_297 == 0] <- NA
data$v_298[data$v_298 == 0] <- NA

data$v_42 <- mapvalues(data$v_42, c(1,2,3), c(1,-1,0))
table(data$v_42)
data$v_43 <- mapvalues(data$v_43, c(1,2,3), c(-1,1,0))
table(data$v_43)
data$v_44 <- mapvalues(data$v_44, c(1,2,3), c(-1,1,0))
table(data$v_44)
data$v_45 <- mapvalues(data$v_45, c(1,2,3), c(-1,1,0))
table(data$v_45)
data$v_46 <- mapvalues(data$v_46, c(1,2,3), c(-1,1,0))
table(data$v_46)
data$v_125 <- mapvalues(data$v_125, c(1,2,3), c(-1,1,0))
table(data$v_125)

data$v_159 <- mapvalues(data$v_159, c(1,2,3), c(1,-1,0))
table(data$v_159)
data$v_160 <- mapvalues(data$v_160, c(1,2,3), c(-1,1,0))
table(data$v_160)
data$v_161 <- mapvalues(data$v_161, c(1,2,3), c(-1,1,0))
table(data$v_161)
data$v_162 <- mapvalues(data$v_162, c(1,2,3), c(-1,1,0))
table(data$v_162)
data$v_163 <- mapvalues(data$v_163, c(1,2,3), c(-1,1,0))
table(data$v_163)
data$v_164 <- mapvalues(data$v_164, c(1,2,3), c(-1,1,0))
table(data$v_164)

data$v_254 <- mapvalues(data$v_254, c(1,2,3), c(1,-1,0))
table(data$v_254)
data$v_255 <- mapvalues(data$v_255, c(1,2,3), c(-1,1,0))
table(data$v_255)
data$v_256 <- mapvalues(data$v_256, c(1,2,3), c(-1,1,0))
table(data$v_256)
data$v_257 <- mapvalues(data$v_257, c(1,2,3), c(-1,1,0))
table(data$v_257)
data$v_258 <- mapvalues(data$v_258, c(1,2,3), c(-1,1,0))
table(data$v_258)
data$v_259 <- mapvalues(data$v_259, c(1,2,3), c(-1,1,0))
table(data$v_259)

data$v_293 <- mapvalues(data$v_293, c(1,2,3), c(1,-1,0))
table(data$v_293)
data$v_294 <- mapvalues(data$v_294, c(1,2,3), c(-1,1,0))
table(data$v_294)
data$v_295 <- mapvalues(data$v_295, c(1,2,3), c(-1,1,0))
table(data$v_295)
data$v_296 <- mapvalues(data$v_296, c(1,2,3), c(-1,1,0))
table(data$v_296)
data$v_297 <- mapvalues(data$v_297, c(1,2,3), c(-1,1,0))
table(data$v_297)
data$v_298 <- mapvalues(data$v_298, c(1,2,3), c(-1,1,0))
table(data$v_298)

# Merge for T1
data$s_causality_1_1 <- coalesce(data$v_42, data$v_159)
table(data$s_causality_1_1)
data$s_causality_1_2 <- coalesce(data$v_43, data$v_160)
table(data$s_causality_1_2)
data$s_causality_1_3 <- coalesce(data$v_44, data$v_161)
table(data$s_causality_1_3)
data$s_causality_1_4 <- coalesce(data$v_45, data$v_162)
table(data$s_causality_1_4)
data$s_causality_1_5 <- coalesce(data$v_46, data$v_163)
table(data$s_causality_1_5)
data$s_causality_1_6 <- coalesce(data$v_125, data$v_164)
table(data$s_causality_1_6)

# Merge for T2
data$s_causality_2_1 <- coalesce(data$v_254, data$v_293)
table(data$s_causality_2_1)
data$s_causality_2_2 <- coalesce(data$v_255, data$v_294)
table(data$s_causality_2_2)
data$s_causality_2_3 <- coalesce(data$v_256, data$v_295)
table(data$s_causality_2_3)
data$s_causality_2_4 <- coalesce(data$v_257, data$v_296)
table(data$s_causality_2_4)
data$s_causality_2_5 <- coalesce(data$v_258, data$v_297)
table(data$s_causality_2_5)
data$s_causality_2_6 <- coalesce(data$v_259, data$v_298)
table(data$s_causality_2_6)
```

### Merge and Recode CAMA-Items

```{r}
data$v_50[data$v_50 == 0] <- NA
data$v_51[data$v_51 == 0] <- NA
data$v_52[data$v_52 == 0] <- NA
data$v_53[data$v_53 == 0] <- NA
data$v_54[data$v_54 == 0] <- NA
data$v_165[data$v_165 == 0] <- NA
data$v_166[data$v_166 == 0] <- NA
data$v_167[data$v_167 == 0] <- NA

data$v_55[data$v_55 == 0] <- NA
data$v_56[data$v_56 == 0] <- NA
data$v_57[data$v_57 == 0] <- NA
data$v_58[data$v_58 == 0] <- NA

data$v_401[data$v_401 == 0] <- NA

data$v_299[data$v_299 == 0] <- NA
data$v_300[data$v_300 == 0] <- NA
data$v_301[data$v_301 == 0] <- NA
data$v_302[data$v_302 == 0] <- NA
data$v_303[data$v_303 == 0] <- NA
data$v_304[data$v_304 == 0] <- NA
data$v_305[data$v_305 == 0] <- NA
data$v_306[data$v_306 == 0] <- NA

data$v_307[data$v_307 == 0] <- NA
data$v_308[data$v_308 == 0] <- NA
data$v_309[data$v_309 == 0] <- NA
data$v_310[data$v_310 == 0] <- NA

data$v_402[data$v_402 == 0] <- NA

# Caution: For v_401 and v_402, coding is dependent on condition. Items is correct in condition 5, incorrect in conditions 4 and 6.

data$v_50 <- mapvalues(data$v_50, c(1,2,3), c(1,-1,0))
table(data$v_50)
data$v_51 <- mapvalues(data$v_51, c(1,2,3), c(-1,1,0))
table(data$v_51)
data$v_52 <- mapvalues(data$v_52, c(1,2,3), c(-1,1,0))
table(data$v_52)
data$v_53 <- mapvalues(data$v_53, c(1,2,3), c(-1,1,0))
table(data$v_53)
data$v_54 <- mapvalues(data$v_54, c(1,2,3), c(1,-1,0))
table(data$v_54)
data$v_165 <- mapvalues(data$v_165, c(1,2,3), c(-1,1,0))
table(data$v_165)
data$v_166 <- mapvalues(data$v_166, c(1,2,3), c(-1,1,0))
table(data$v_166)
data$v_167 <- mapvalues(data$v_167, c(1,2,3), c(-1,1,0))
table(data$v_167)

data$v_55 <- mapvalues(data$v_55, c(1,2,3), c(-1,1,0))
table(data$v_55)
data$v_56 <- mapvalues(data$v_56, c(1,2,3), c(1,-1,0))
table(data$v_56)
data$v_57 <- mapvalues(data$v_57, c(1,2,3), c(-1,1,0))
table(data$v_57)
data$v_58 <- mapvalues(data$v_58, c(1,2,3), c(-1,1,0))
table(data$v_58)

data$v_401_n <- NA
data$v_401_n <- ifelse(data$condition == 4 & data$v_401 == 1, -1, data$v_401_n)
data$v_401_n <- ifelse(data$condition == 4 & data$v_401 == 2, 1, data$v_401_n)
data$v_401_n <- ifelse(data$condition == 4 & data$v_401 == 3, 0, data$v_401_n)
data$v_401_n <- ifelse(data$condition == 5 & data$v_401 == 1, 1, data$v_401_n)
data$v_401_n <- ifelse(data$condition == 5 & data$v_401 == 2, -1, data$v_401_n)
data$v_401_n <- ifelse(data$condition == 5 & data$v_401 == 3, 0, data$v_401_n)
data$v_401_n <- ifelse(data$condition == 6 & data$v_401 == 1, -1, data$v_401_n)
data$v_401_n <- ifelse(data$condition == 6 & data$v_401 == 2, 1, data$v_401_n)
data$v_401_n <- ifelse(data$condition == 6 & data$v_401 == 3, 0, data$v_401_n)
table(data$v_401_n)

data$v_299 <- mapvalues(data$v_299, c(1,2,3), c(1,-1,0))
table(data$v_299)
data$v_300 <- mapvalues(data$v_300, c(1,2,3), c(-1,1,0))
table(data$v_300)
data$v_301 <- mapvalues(data$v_301, c(1,2,3), c(-1,1,0))
table(data$v_301)
data$v_302 <- mapvalues(data$v_302, c(1,2,3), c(-1,1,0))
table(data$v_302)
data$v_303 <- mapvalues(data$v_303, c(1,2,3), c(1,-1,0))
table(data$v_303)
data$v_304 <- mapvalues(data$v_304, c(1,2,3), c(-1,1,0))
table(data$v_304)
data$v_305 <- mapvalues(data$v_305, c(1,2,3), c(-1,1,0))
table(data$v_305)
data$v_306 <- mapvalues(data$v_306, c(1,2,3), c(-1,1,0))
table(data$v_306)

data$v_307 <- mapvalues(data$v_307, c(1,2,3), c(-1,1,0))
table(data$v_307)
data$v_308 <- mapvalues(data$v_308, c(1,2,3), c(1,-1,0))
table(data$v_308)
data$v_309 <- mapvalues(data$v_309, c(1,2,3), c(-1,1,0))
table(data$v_309)
data$v_310 <- mapvalues(data$v_310, c(1,2,3), c(-1,1,0))
table(data$v_310)

data$v_402_n <- NA
data$v_402_n <- ifelse(data$condition == 4 & data$v_402 == 1, -1, data$v_402_n)
data$v_402_n <- ifelse(data$condition == 4 & data$v_402 == 2, 1, data$v_402_n)
data$v_402_n <- ifelse(data$condition == 4 & data$v_402 == 3, 0, data$v_402_n)
data$v_402_n <- ifelse(data$condition == 5 & data$v_402 == 1, 1, data$v_402_n)
data$v_402_n <- ifelse(data$condition == 5 & data$v_402 == 2, -1, data$v_402_n)
data$v_402_n <- ifelse(data$condition == 5 & data$v_402 == 3, 0, data$v_402_n)
data$v_402_n <- ifelse(data$condition == 6 & data$v_402 == 1, -1, data$v_402_n)
data$v_402_n <- ifelse(data$condition == 6 & data$v_402 == 2, 1, data$v_402_n)
data$v_402_n <- ifelse(data$condition == 6 & data$v_402 == 3, 0, data$v_402_n)
table(data$v_402_n)

data <- rename(data, s_CAMA_1_1_1 = v_50, s_CAMA_1_1_2 = v_51, s_CAMA_1_1_3 =
                 v_52, s_CAMA_1_1_4 = v_53, s_CAMA_1_1_5 = v_54, s_CAMA_1_1_6 =
                 v_165, s_CAMA_1_1_7 = v_166, s_CAMA_1_1_8 = v_167, 
               s_CAMA_1_2_1 = v_55, s_CAMA_1_2_2 = v_56, s_CAMA_1_2_3 = v_57,
               s_CAMA_1_2_4 = v_58, s_CAMA_1_3 = v_401_n, s_CAMA_2_1_1 = v_299,
               s_CAMA_2_1_2 = v_300, s_CAMA_2_1_3 = v_301, s_CAMA_2_1_4 = v_302,
               s_CAMA_2_1_5 = v_303, s_CAMA_2_1_6 = v_304, s_CAMA_2_1_7 = v_305,
               s_CAMA_2_1_8 = v_306, s_CAMA_2_2_1 = v_307, s_CAMA_2_2_2 = v_308,
               s_CAMA_2_2_3 = v_309, s_CAMA_2_2_4 = v_310, s_CAMA_2_3 = v_402_n)

data$s_CAMA_1_1 <- coalesce(data$s_CAMA_1_1_1, data$s_CAMA_2_1_1)
table(data$s_CAMA_1_1)
data$s_CAMA_1_2 <- coalesce(data$s_CAMA_1_1_2, data$s_CAMA_2_1_2)
table(data$s_CAMA_1_2)
data$s_CAMA_1_3 <- coalesce(data$s_CAMA_1_1_3, data$s_CAMA_2_1_3)
table(data$s_CAMA_1_3)
data$s_CAMA_1_4 <- coalesce(data$s_CAMA_1_1_4, data$s_CAMA_2_1_4)
table(data$s_CAMA_1_4)
data$s_CAMA_1_5 <- coalesce(data$s_CAMA_1_1_5, data$s_CAMA_2_1_5)
table(data$s_CAMA_1_5)
data$s_CAMA_1_6 <- coalesce(data$s_CAMA_1_1_6, data$s_CAMA_2_1_6)
table(data$s_CAMA_1_6)
data$s_CAMA_1_7 <- coalesce(data$s_CAMA_1_1_7, data$s_CAMA_2_1_7)
table(data$s_CAMA_1_7)
data$s_CAMA_1_8 <- coalesce(data$s_CAMA_1_1_8, data$s_CAMA_2_1_8)
table(data$s_CAMA_1_8)

data$s_CAMA_2_1 <- coalesce(data$s_CAMA_1_2_1,data$s_CAMA_2_2_1)
table(data$s_CAMA_2_1)
data$s_CAMA_2_2 <- coalesce(data$s_CAMA_1_2_2,data$s_CAMA_2_2_2)
table(data$s_CAMA_2_2)
data$s_CAMA_2_3 <- coalesce(data$s_CAMA_1_2_3,data$s_CAMA_2_2_3)
table(data$s_CAMA_2_3)
data$s_CAMA_2_4 <- coalesce(data$s_CAMA_1_2_1,data$s_CAMA_2_2_4)
table(data$s_CAMA_2_4)

data$s_CAMA_3 <- coalesce(data$s_CAMA_1_3, data$s_CAMA_2_3)
table(data$s_CAMA_3)
```

### Merge and Recode METI

```{r}
data$v_313[data$v_313 == 0] <- NA
data$v_314[data$v_314 == 0] <- NA
data$v_315[data$v_315 == 0] <- NA
data$v_316[data$v_316 == 0] <- NA
data$v_317[data$v_317 == 0] <- NA
data$v_323[data$v_323 == 0] <- NA
data$v_324[data$v_324 == 0] <- NA
data$v_325[data$v_325 == 0] <- NA
data$v_326[data$v_326 == 0] <- NA
data$v_327[data$v_327 == 0] <- NA
data$v_328[data$v_328 == 0] <- NA
data$v_329[data$v_329 == 0] <- NA
data$v_330[data$v_330 == 0] <- NA
data$v_331[data$v_331 == 0] <- NA

data$v_360[data$v_360 == 0] <- NA
data$v_361[data$v_361 == 0] <- NA
data$v_362[data$v_362 == 0] <- NA
data$v_363[data$v_363 == 0] <- NA
data$v_364[data$v_364 == 0] <- NA
data$v_365[data$v_365 == 0] <- NA
data$v_366[data$v_366 == 0] <- NA
data$v_367[data$v_367 == 0] <- NA
data$v_368[data$v_368 == 0] <- NA
data$v_369[data$v_369 == 0] <- NA
data$v_370[data$v_370 == 0] <- NA
data$v_371[data$v_371 == 0] <- NA
data$v_372[data$v_372 == 0] <- NA
data$v_373[data$v_373 == 0] <- NA

data$v_332[data$v_332 == 0] <- NA
data$v_333[data$v_333 == 0] <- NA
data$v_334[data$v_334 == 0] <- NA
data$v_335[data$v_335 == 0] <- NA
data$v_336[data$v_336 == 0] <- NA
data$v_337[data$v_337 == 0] <- NA
data$v_338[data$v_338 == 0] <- NA
data$v_339[data$v_339 == 0] <- NA
data$v_340[data$v_340 == 0] <- NA
data$v_341[data$v_341 == 0] <- NA
data$v_342[data$v_342 == 0] <- NA
data$v_343[data$v_343 == 0] <- NA
data$v_344[data$v_344 == 0] <- NA
data$v_345[data$v_345 == 0] <- NA

data$v_374[data$v_374 == 0] <- NA
data$v_375[data$v_375 == 0] <- NA
data$v_376[data$v_376 == 0] <- NA
data$v_377[data$v_377 == 0] <- NA
data$v_378[data$v_378 == 0] <- NA
data$v_379[data$v_379 == 0] <- NA
data$v_380[data$v_380 == 0] <- NA
data$v_381[data$v_381 == 0] <- NA
data$v_382[data$v_382 == 0] <- NA
data$v_383[data$v_383 == 0] <- NA
data$v_384[data$v_384 == 0] <- NA
data$v_385[data$v_385 == 0] <- NA
data$v_386[data$v_386 == 0] <- NA
data$v_387[data$v_387 == 0] <- NA

data <- rename(data, s_METI_1_Res_exp_1 = v_313, s_METI_1_Res_int_1 = v_314,
               s_METI_1_Res_ben_1 = v_315, s_METI_1_Res_ben_2 = v_316,
               s_METI_1_Res_ben_3 = v_317, s_METI_1_Res_int_2 = v_323, 
               s_METI_1_Res_exp_2 = v_324, s_METI_1_Res_exp_3 = v_325,
               s_METI_1_Res_exp_4 = v_326, s_METI_1_Res_exp_5 = v_327,
               s_METI_1_Res_ben_4 = v_328, s_METI_1_Res_int_3 = v_329,
               s_METI_1_Res_exp_6 = v_330, s_METI_1_Res_int_4 = v_331)

data <- rename(data, s_METI_2_Res_exp_1 = v_360, s_METI_2_Res_int_1 = v_361,
               s_METI_2_Res_ben_1 = v_362, s_METI_2_Res_ben_2 = v_363,
               s_METI_2_Res_ben_3 = v_364, s_METI_2_Res_int_2 = v_365, 
               s_METI_2_Res_exp_2 = v_366, s_METI_2_Res_exp_3 = v_367,
               s_METI_2_Res_exp_4 = v_368, s_METI_2_Res_exp_5 = v_369,
               s_METI_2_Res_ben_4 = v_370, s_METI_2_Res_int_3 = v_371,
               s_METI_2_Res_exp_6 = v_372, s_METI_2_Res_int_4 = v_373)

data <- rename(data, s_METI_1_Auth_exp_1 = v_332, s_METI_1_Auth_int_1 = v_333,
               s_METI_1_Auth_ben_1 = v_334, s_METI_1_Auth_ben_2 = v_335,
               s_METI_1_Auth_ben_3 = v_336, s_METI_1_Auth_int_2 = v_337, 
               s_METI_1_Auth_exp_2 = v_338, s_METI_1_Auth_exp_3 = v_339,
               s_METI_1_Auth_exp_4 = v_340, s_METI_1_Auth_exp_5 = v_341,
               s_METI_1_Auth_ben_4 = v_342, s_METI_1_Auth_int_3 = v_343,
               s_METI_1_Auth_exp_6 = v_344, s_METI_1_Auth_int_4 = v_345)

data <- rename(data, s_METI_2_Auth_exp_1 = v_374, s_METI_2_Auth_int_1 = v_375,
               s_METI_2_Auth_ben_1 = v_376, s_METI_2_Auth_ben_2 = v_377,
               s_METI_2_Auth_ben_3 = v_378, s_METI_2_Auth_int_2 = v_379, 
               s_METI_2_Auth_exp_2 = v_380, s_METI_2_Auth_exp_3 = v_381,
               s_METI_2_Auth_exp_4 = v_382, s_METI_2_Auth_exp_5 = v_383,
               s_METI_2_Auth_ben_4 = v_384, s_METI_2_Auth_int_3 = v_385,
               s_METI_2_Auth_exp_6 = v_386, s_METI_2_Auth_int_4 = v_387)

data$s_METI_1_exp_1 <- coalesce(data$s_METI_1_Res_exp_1,
                                data$s_METI_1_Auth_exp_1)
data$s_METI_1_int_1 <- coalesce(data$s_METI_1_Res_int_1,
                                data$s_METI_1_Auth_int_1)
data$s_METI_1_ben_1 <- coalesce(data$s_METI_1_Res_ben_1,
                                data$s_METI_1_Auth_ben_1)
data$s_METI_1_ben_2 <- coalesce(data$s_METI_1_Res_ben_2,
                                data$s_METI_1_Auth_ben_2)
data$s_METI_1_ben_3 <- coalesce(data$s_METI_1_Res_ben_3,
                                data$s_METI_1_Auth_ben_3)
data$s_METI_1_int_2 <- coalesce(data$s_METI_1_Res_int_2,
                                data$s_METI_1_Auth_int_2)
data$s_METI_1_exp_2 <- coalesce(data$s_METI_1_Res_exp_2,
                                data$s_METI_1_Auth_exp_2)
data$s_METI_1_exp_3 <- coalesce(data$s_METI_1_Res_exp_3,
                                data$s_METI_1_Auth_exp_3)
data$s_METI_1_exp_4 <- coalesce(data$s_METI_1_Res_exp_4,
                                data$s_METI_1_Auth_exp_4)
data$s_METI_1_exp_5 <- coalesce(data$s_METI_1_Res_exp_5,
                                data$s_METI_1_Auth_exp_5)
data$s_METI_1_ben_4 <- coalesce(data$s_METI_1_Res_ben_4,
                                data$s_METI_1_Auth_ben_4)
data$s_METI_1_int_3 <- coalesce(data$s_METI_1_Res_int_3,
                                data$s_METI_1_Auth_int_3)
data$s_METI_1_exp_6 <- coalesce(data$s_METI_1_Res_exp_6,
                                data$s_METI_1_Auth_exp_6)
data$s_METI_1_int_4 <- coalesce(data$s_METI_1_Res_int_4,
                                data$s_METI_1_Auth_int_4)

data$s_METI_2_exp_1 <- coalesce(data$s_METI_2_Res_exp_1,
                                data$s_METI_2_Auth_exp_1)
data$s_METI_2_int_1 <- coalesce(data$s_METI_2_Res_int_1,
                                data$s_METI_2_Auth_int_1)
data$s_METI_2_ben_1 <- coalesce(data$s_METI_2_Res_ben_1,
                                data$s_METI_2_Auth_ben_1)
data$s_METI_2_ben_2 <- coalesce(data$s_METI_2_Res_ben_2,
                                data$s_METI_2_Auth_ben_2)
data$s_METI_2_ben_3 <- coalesce(data$s_METI_2_Res_ben_3,
                                data$s_METI_2_Auth_ben_3)
data$s_METI_2_int_2 <- coalesce(data$s_METI_2_Res_int_2,
                                data$s_METI_2_Auth_int_2)
data$s_METI_2_exp_2 <- coalesce(data$s_METI_2_Res_exp_2,
                                data$s_METI_2_Auth_exp_2)
data$s_METI_2_exp_3 <- coalesce(data$s_METI_2_Res_exp_3,
                                data$s_METI_2_Auth_exp_3)
data$s_METI_2_exp_4 <- coalesce(data$s_METI_2_Res_exp_4,
                                data$s_METI_2_Auth_exp_4)
data$s_METI_2_exp_5 <- coalesce(data$s_METI_2_Res_exp_5,
                                data$s_METI_2_Auth_exp_5)
data$s_METI_2_ben_4 <- coalesce(data$s_METI_2_Res_ben_4,
                                data$s_METI_2_Auth_ben_4)
data$s_METI_2_int_3 <- coalesce(data$s_METI_2_Res_int_3,
                                data$s_METI_2_Auth_int_3)
data$s_METI_2_exp_6 <- coalesce(data$s_METI_2_Res_exp_6,
                                data$s_METI_2_Auth_exp_6)
data$s_METI_2_int_4 <- coalesce(data$s_METI_2_Res_int_4,
                                data$s_METI_2_Auth_int_4)

data$s_METI_exp_1 <- coalesce(data$s_METI_1_exp_1,data$s_METI_2_exp_1)
table(data$s_METI_exp_1)
data$s_METI_int_1 <- coalesce(data$s_METI_1_int_1,data$s_METI_2_int_1)
table(data$s_METI_int_1)
data$s_METI_ben_1 <- coalesce(data$s_METI_1_ben_1,data$s_METI_2_ben_1)
table(data$s_METI_ben_1)
data$s_METI_ben_2 <- coalesce(data$s_METI_1_ben_2,data$s_METI_2_ben_2)
table(data$s_METI_ben_2)
data$s_METI_ben_3 <- coalesce(data$s_METI_1_ben_3,data$s_METI_2_ben_3)
table(data$s_METI_ben_3)
data$s_METI_int_2 <- coalesce(data$s_METI_1_int_2,data$s_METI_2_int_2)
table(data$s_METI_int_2)
data$s_METI_exp_2 <- coalesce(data$s_METI_1_exp_2,data$s_METI_2_exp_2)
table(data$s_METI_exp_2)
data$s_METI_exp_3 <- coalesce(data$s_METI_1_exp_3,data$s_METI_2_exp_3)
table(data$s_METI_exp_3)
data$s_METI_exp_4 <- coalesce(data$s_METI_1_exp_4,data$s_METI_2_exp_4)
table(data$s_METI_exp_4)
data$s_METI_exp_5 <- coalesce(data$s_METI_1_exp_5,data$s_METI_2_exp_5)
table(data$s_METI_exp_5)
data$s_METI_ben_4 <- coalesce(data$s_METI_1_ben_4,data$s_METI_2_ben_4)
table(data$s_METI_ben_4)
data$s_METI_int_3 <- coalesce(data$s_METI_1_int_3,data$s_METI_2_int_3)
table(data$s_METI_int_3)
data$s_METI_exp_6 <- coalesce(data$s_METI_1_exp_6,data$s_METI_2_exp_6)
table(data$s_METI_exp_6)
data$s_METI_int_4 <- coalesce(data$s_METI_1_int_4,data$s_METI_2_int_4)
table(data$s_METI_int_4)
```

### Recode Awareness Check

```{r}
data <- plyr::rename(data, c("v_388" = "s_awareness"))
data$s_awareness <- mapvalues(data$s_awareness, c(0,1,2,3,4,5,6,7,8,9),
                              c(1,0,0,0,0,0,0,0,0,0))
data$s_awareness <- factor(data$s_awareness, c(0,1),
                           labels = c("fail","pass"))
table(data$s_awareness)
prop.table(table(data$s_awareness))
```

## Study Duration Analyses

```{r}
data2 <- data[!data$dispcode == 22,]
length(unique(data$p_0001[data$dispcode == 31| data$dispcode == 32]))
View(data2)

data2$duration_minutes <- data2$duration/60
data2$duration_minutes[data2$duration_minutes <= 0] <- NA

psych::describe(data2$duration_minutes)

hist.duration <- ggplot (data2, aes(duration_minutes)) + 
  theme(legend.position = "none") + geom_histogram(aes(y = after_stat(density)),
                                                   colour = "black",
                                                   fill = "white") +
  labs(x = "Duration in Minutes", y = "Density")

hist.duration + stat_function(fun = dnorm,
                              args = list(mean = mean(data2$duration_minutes,
                                                      na.rm = TRUE),
                                          sd = sd(data2$duration_minutes,
                                                  na.rm = TRUE)),
                              colour = "blue", size = 1)
```

## Clean Wide-Format Dataset

```{r}
names(data)

data_wide <- data[,!names(data) %in% c("external_lfdn","tester","lastpage",
                                       "quality","p_0001","c_0002","browser",
                                       "referer","device_type",
                                       "quota_assignment","quota_rejected_id",
                                       "page_history","hflip","vflip",
                                       "output_mode","javascript","flash",
                                       "session_id","language","cleaned","ats",
                                       "datetime","date_of_last_access",
                                       "day_of_first_mail","rts6018385",
                                       "rts6018739","rts6018818","rts6019080",
                                       "rts6019089","rts6021451","rts6021455",
                                       "rts6023513","rts6023515","rts6023627",
                                       "rts6023655","rts6023657","rts6023660",
                                       "rts6023667","rts6023676","rts6023679",
                                       "rts6033975")]
names(data_wide)
str(data_wide)
View(data_wide)

data2_wide <- data2[,!names(data2) %in% c("external_lfdn","tester","lastpage",
                                       "quality","p_0001","c_0002","browser",
                                       "referer","device_type",
                                       "quota_assignment","quota_rejected_id",
                                       "page_history","hflip","vflip",
                                       "output_mode","javascript","flash",
                                       "session_id","language","cleaned","ats",
                                       "datetime","date_of_last_access",
                                       "day_of_first_mail","rts6018385",
                                       "rts6018739","rts6018818","rts6019080",
                                       "rts6019089","rts6021451","rts6021455",
                                       "rts6023513","rts6023515","rts6023627",
                                       "rts6023655","rts6023657","rts6023660",
                                       "rts6023667","rts6023676","rts6023679",
                                       "rts6033975")]
names(data2_wide)
str(data2_wide)
View(data2_wide)

#Wide Dataset including only complete cases

```

## METI Scale Generation

```{r}
psych::alpha(data2_wide[,c("s_METI_exp_1","s_METI_exp_2","s_METI_exp_3", "s_METI_exp_4", "s_METI_exp_5","s_METI_exp_6")])

psych::alpha(data2_wide[,c("s_METI_int_1","s_METI_int_2","s_METI_int_3", "s_METI_int_4")])

psych::alpha(data2_wide[,c("s_METI_ben_1","s_METI_ben_2","s_METI_ben_3", "s_METI_ben_4")])

data2_wide$s_METI_exp <- rowMeans(data2_wide[,c("s_METI_exp_1","s_METI_exp_2",                               "s_METI_exp_3","s_METI_exp_4",                               "s_METI_exp_5","s_METI_exp_6")])
data2_wide$s_METI_int <- rowMeans(data2_wide[,c("s_METI_int_1","s_METI_int_2",                               "s_METI_int_3","s_METI_int_4")])
data2_wide$s_METI_ben <- rowMeans(data2_wide[,c("s_METI_ben_1","s_METI_ben_2",
                       "s_METI_ben_3","s_METI_ben_4")])

describe(data2_wide$s_METI_exp)
describe(data2_wide$s_METI_int)
describe(data2_wide$s_METI_ben)

# METI Scale Reliabilities when targeting Summary Authors
data2_wide_summary_authors <- subset(data2_wide, METI_target == 
                                       "Summary Authors")

psych::alpha(data2_wide_summary_authors[,c("s_METI_exp_1","s_METI_exp_2",
                                           "s_METI_exp_3", "s_METI_exp_4",
                                           "s_METI_exp_5","s_METI_exp_6")])

psych::alpha(data2_wide_summary_authors[,c("s_METI_int_1","s_METI_int_2",
                                           "s_METI_int_3", "s_METI_int_4")])

psych::alpha(data2_wide_summary_authors[,c("s_METI_ben_1","s_METI_ben_2",
                                           "s_METI_ben_3", "s_METI_ben_4")])

# METI Scale Reliabilities when targeting Study Authors
data2_wide_study_authors <- subset(data2_wide, METI_target == "Study Authors")

psych::alpha(data2_wide_study_authors[,c("s_METI_exp_1","s_METI_exp_2",
                                           "s_METI_exp_3", "s_METI_exp_4",
                                           "s_METI_exp_5","s_METI_exp_6")])

psych::alpha(data2_wide_study_authors[,c("s_METI_int_1","s_METI_int_2",
                                           "s_METI_int_3", "s_METI_int_4")])

psych::alpha(data2_wide_study_authors[,c("s_METI_ben_1","s_METI_ben_2",
                                           "s_METI_ben_3", "s_METI_ben_4")])
```

### CFA METI

```{r}
meti_mod1 <- "trust =~ s_METI_exp_1 + s_METI_exp_2 + s_METI_exp_3 + s_METI_exp_4
+ s_METI_exp_5 + s_METI_exp_6 + s_METI_int_1 + s_METI_int_2 + s_METI_int_3 +
s_METI_int_4 + s_METI_ben_1 + s_METI_ben_2 + s_METI_ben_3 + s_METI_ben_4"
meti_fit1 <- cfa(meti_mod1, data = data2_wide)
fit_1 <- fitmeasures(meti_fit1)[c("chisq","df","tli","cfi","rmsea","srmr")]

meti_mod2 <- "exp =~ s_METI_exp_1 + s_METI_exp_2 + s_METI_exp_3 + s_METI_exp_4
+ s_METI_exp_5 + s_METI_exp_6
intben =~ s_METI_int_1 + s_METI_int_2 + s_METI_int_3 +
s_METI_int_4 + s_METI_ben_1 + s_METI_ben_2 + s_METI_ben_3 + s_METI_ben_4"
meti_fit2 <- cfa(meti_mod2, data = data2_wide)
fit_2 <- fitmeasures(meti_fit2)[c("chisq","df","tli","cfi","rmsea","srmr")]

meti_mod3 <- "exp =~ s_METI_exp_1 + s_METI_exp_2 + s_METI_exp_3 + s_METI_exp_4
+ s_METI_exp_5 + s_METI_exp_6
int =~ s_METI_int_1 + s_METI_int_2 + s_METI_int_3 + s_METI_int_4
ben =~ s_METI_ben_1 + s_METI_ben_2 + s_METI_ben_3 + s_METI_ben_4"
meti_fit3 <- cfa(meti_mod3, data = data2_wide)
fit_3 <- fitmeasures(meti_fit3)[c("chisq","df","tli","cfi","rmsea","srmr")]

anova(meti_fit1,meti_fit2,meti_fit3)
```

## Create Overall Scores for Knowledge Items

### Relationship-Item

```{r}
data2_wide$s_relationship <- rowSums(data2_wide[,c("s_relationship_1",
                                                   "s_relationship_2",
                                                   "s_relationship_3",
                                                   "s_relationship_4",
                                                   "s_relationship_5",
                                                   "s_relationship_6",
                                                   "s_relationship_7",
                                                   "s_relationship_8")])
describe(data2_wide$s_relationship)
table(data2_wide$s_relationship)
```

### Extent of Evaluation-Item

```{r}
data2_wide$s_extent <- rowSums(data2_wide[,c("s_extent_1","s_extent_2",                                   "s_extent_3","s_extent_4",                                   "s_extent_5","s_extent_6")])
describe(data2_wide$s_extent)
table(data2_wide$s_extent)
```

### Differentiation-Item

```{r}
data2_wide$s_diff_1 <- rowSums(data2_wide[,c("s_diff_1_1","s_diff_1_2",                                       "s_diff_1_3","s_diff_1_4",
                      "s_diff_1_5","s_diff_1_6")])
describe(data2_wide$s_diff_1)
table(data2_wide$s_diff_1)

data2_wide$s_diff_2 <- rowSums(data2_wide[,c("s_diff_2_1","s_diff_2_2",                                       "s_diff_2_3","s_diff_2_4",
                      "s_diff_2_5","s_diff_2_6")])
describe(data2_wide$s_diff_2)
table(data2_wide$s_diff_2)
```

### Funding-Item

```{r}
data2_wide$s_funding_1 <- rowSums(data2_wide[,c("s_funding_1_1","s_funding_1_2",
                      "s_funding_1_3","s_funding_1_4",                             "s_funding_1_5","s_funding_1_6")])
describe(data2_wide$s_funding_1)
table(data2_wide$s_funding_1)

data2_wide$s_funding_2 <- rowSums(data2_wide[,c("s_funding_2_1","s_funding_2_2",
                      "s_funding_2_3","s_funding_2_4",
                      "s_funding_2_5","s_funding_2_6")])
describe(data2_wide$s_funding_2)
table(data2_wide$s_funding_2)
```

### COI-Item

```{r}
data2_wide$s_coi_1 <- rowSums(data2_wide[,c("s_coi_1_1","s_coi_1_2",
                      "s_coi_1_3","s_coi_1_4",
                      "s_coi_1_5","s_coi_1_6", "s_coi_1_7")])
describe(data2_wide$s_coi_1)
table(data2_wide$s_coi_1)

data2_wide$s_coi_2 <- rowSums(data2_wide[,c("s_coi_2_1","s_coi_2_2",
                      "s_coi_2_3","s_coi_2_4",                                     "s_coi_2_5","s_coi_2_6","s_coi_2_7")])
describe(data2_wide$s_coi_2)
table(data2_wide$s_coi_2)
```

### Causality-Item

```{r}
data2_wide$s_causality_1 <- rowSums(data2_wide[,c("s_causality_1_1","s_causality_1_2",
                      "s_causality_1_3","s_causality_1_4",
                      "s_causality_1_5","s_causality_1_6")])
describe(data2_wide$s_causality_1)
table(data2_wide$s_causality_1)

data2_wide$s_causality_2 <- rowSums(data2_wide[,c("s_causality_2_1","s_causality_2_2",
                      "s_causality_2_3","s_causality_2_4",
                      "s_causality_2_5","s_causality_2_6")])
describe(data2_wide$s_causality_2)
table(data2_wide$s_causality_2)
```

### CAMA-Items

```{r}
data2_wide$s_CAMA_1 <- rowSums(data2_wide[,c("s_CAMA_1_1","s_CAMA_1_2",
                      "s_CAMA_1_3","s_CAMA_1_4",
                      "s_CAMA_1_5","s_CAMA_1_6",
                      "s_CAMA_1_7","s_CAMA_1_8")])
describe(data2_wide$s_CAMA_1)
table(data2_wide$s_CAMA_1)

data2_wide$s_CAMA_2 <- rowSums(data2_wide[,c("s_CAMA_2_1","s_CAMA_2_2",
                      "s_CAMA_2_3","s_CAMA_2_4")])
describe(data2_wide$s_CAMA_2)
table(data2_wide$s_CAMA_2)

describe(data2_wide$s_CAMA_3)
table(data2_wide$s_CAMA_3)

data2_wide$s_CAMA <- rowSums(data2_wide[,c("s_CAMA_1","s_CAMA_2","s_CAMA_3")])
describe(data2_wide$s_CAMA)
table(data2_wide$s_CAMA)
```

## Melt Dataframe into Long Format

```{r}
data2_long <- melt.data.table(setDT(data2_wide),measure.vars = 
                                list(c("summary1","summary2"),
                                     c("accessibility_1","accessibility_2"),
                                     c("understanding_1","understanding_2"),
                                     c("empowerment_1","empowerment_2"),
                                     c("credibility_1","credibility_2"),
                                     c("relevance_1","relevance_2"),
                                     c("curiosity_1","curiosity_2"),
                                     c("boredom_1","boredom_2"),
                                     c("frustration_1","frustration_2"),
                                     c("confusion_1","confusion_2"),
                                     c("s_funding_1","s_funding_2"),
                                     c("s_coi_1","s_coi_2"),
c("s_diff_1","s_diff_2"),                                     c("s_causality_1","s_causality_2")),
                              value.name = c("summary","accessibility",
                                             "understanding","empowerment",
                                             "credibility","relevance",
                                             "curiosity",
                                             "boredom","frustration",
                                             "confusion","s_funding",                                             "s_coi","s_diff","s_causality"),
                              variable.name = "Time_point")

View(data2_long)

data2_long <- dplyr::select(data2_long, -c(15:260,263))
View(data2_long)

data2_long$summary <- factor(data2_long$summary, levels = c("Barth","Faerber"))
```

## User Experience Scale Generation

```{r}
psych::alpha(data2_long[,c("accessibility","understanding","empowerment")])
```

### CFA User Experience 

```{r}
UEmodel <- "outcome =~ c(a)*accessibility + c(a)*understanding + c(a)*empowerment
accessibility ~~ c(b)*empowerment"

UEfit <- sem(UEmodel, data = data2_long, estimator = "MLR", missing = "ML",
             std.lv = T, fixed.x = F, group = "summary")

summary(UEfit, standardized = T)

modificationindices(UEfit)

fitmeasures(UEfit)
```

# Descriptive Analyses

## Participants' Gender
```{r}
table(data2_wide$s_sex)
prop.table(table(data2_wide$s_sex))
```

## Participants' Age

```{r}
describe(data2_wide$s_age)
age.hist <- ggplot(data2_wide, aes(s_age)) + geom_histogram(colour = "black",
                                                            fill = "white")+
  labs(x = "Age", y = "Frequency")
age.hist

data2_wide$age_group <- ifelse(data2_wide$s_age < 45, "low", "high")
data2_wide$age_group <- as.factor(data2_wide$age_group)
table(data2_wide$age_group)
prop.table(table(data2_wide$age_group))
```

## Participant's Educational Background

```{r}
table(data2_wide$s_school)
prop.table(table(data2_wide$s_school))
```

## Quota

```{r}
table(data2_wide$quota)
```

## Awareness Check

```{r}
table(data2_wide$s_awareness)
prop.table(table(data2_wide$s_awareness))

table(data2_wide$s_awareness, data2_wide$condition)

awareness_bar <- ggplot(data2_wide, aes(x = condition, fill = s_awareness))
awareness_bar <- awareness_bar + geom_bar() + theme_classic() + theme(
  panel.grid.major = element_blank(),
  panel.grid.minor = element_blank(),
  panel.background = element_blank(),
  axis.title = element_text(face = "bold"),
  text = element_text(face = "bold"),
  axis.text = element_text(face = "bold"),
  legend.title = element_text(face = "bold"))+
  labs(x = "Condition", y = "Number of Cases", fill = "Awareness Check") +
  scale_fill_brewer(palette = "Blues")
awareness_bar

CrossTable(data2_wide$condition, data2_wide$s_awareness,
           chisq = TRUE, expected = TRUE, sresid = TRUE, format = "SPSS")
fisher.test(data2_wide$condition, data2_wide$s_awareness, workspace = 2e8)

CrossTable(data2_wide$s_sex, data2_wide$s_awareness,
           chisq = TRUE, expected = TRUE, sresid = TRUE, format = "SPSS")
fisher.test(data2_wide$s_sex, data2_wide$s_awareness, workspace = 2e8)

data2_wide$s_age_1 <- ifelse(data2_wide$s_age < 45, 0, 1)
age_hist <- ggplot(data2_wide, aes(x = s_age, fill = s_awareness, color = s_awareness))
age_hist <- age_hist + geom_histogram(alpha = 0.1, position = "identity") + theme_classic() + theme(
  panel.grid.major = element_blank(),
  panel.grid.minor = element_blank(),
  panel.background = element_blank(),
  axis.title = element_text(face = "bold"),
  text = element_text(face = "bold"),
  axis.text = element_text(face = "bold"),
  legend.title = element_text(face = "bold"))+
  labs(x = "Age", y = "Number of Cases", fill = "Awareness Check", color = "Awareness Check") + 
  scale_fill_brewer(palette = "Dark2") + scale_color_brewer(palette = "Dark2")
age_hist

CrossTable(data2_wide$s_age_1, data2_wide$s_awareness,
           chisq = TRUE, expected = TRUE, sresid = TRUE, format = "SPSS")
fisher.test(data2_wide$s_age_1, data2_wide$s_awareness, workspace = 2e8)

school_bar <- ggplot(data2_wide,aes(x = s_school, fill = s_awareness))
school_bar <- school_bar +  geom_bar() + theme_classic() + theme(
  panel.grid.major = element_blank(),
  panel.grid.minor = element_blank(),
  panel.background = element_blank(),
  axis.title = element_text(face = "bold"),
  text = element_text(face = "bold"),
  axis.text = element_text(face = "bold"),
  legend.title = element_text(face = "bold"))+
  labs(x = "Schooltype", y = "Number of Cases", fill = "Awareness Check") +
  scale_fill_brewer(palette = "Blues")
school_bar

CrossTable(data2_wide$s_school, data2_wide$s_awareness,
           chisq = TRUE, expected = TRUE, sresid = TRUE, format = "SPSS")
fisher.test(data2_wide$s_school, data2_wide$s_awareness, workspace = 2e8)
```

## Accessibility

```{r}
describe(data2_wide$accessibility_1)
describe(data2_wide$accessibility_2)
dep.access.test <- wilcox.test(data2_wide$accessibility_1,
                               data2_wide$accessibility_2,
                               paired = TRUE,
                               correct = TRUE)
dep.access.test

data2_wide$accessibility <- rowMeans(data2_wide[,c("accessibility_1",
                                                   "accessibility_2")])
describe(data2_wide$accessibility)

access.hist <- ggplot(data2_wide, aes(accessibility)) + 
  geom_histogram(colour = "black", fill = "white") + labs(x = "Mean Accessibility",
                                                          y = "Frequency")
access.hist
```

## Understanding

```{r}
describe(data2_wide$understanding_1)
describe(data2_wide$understanding_2)
dep.understand.test <- wilcox.test(data2_wide$understanding_1,
                               data2_wide$understanding_2,
                               paired = TRUE,
                               correct = TRUE)
dep.understand.test

data2_wide$understanding <- rowMeans(data2_wide[,c("understanding_1",
                                                   "understanding_2")])
describe(data2_wide$understanding)

understand.hist <- ggplot(data2_wide, aes(understanding)) + 
  geom_histogram(colour = "black", fill = "white") + labs(x = "Mean Understanding",
                                                          y = "Frequency")
understand.hist
```

## Empowerment

```{r}
describe(data2_wide$empowerment_1)
describe(data2_wide$empowerment_2)
dep.emp.test <- wilcox.test(data2_wide$empowerment_1,
                            data2_wide$empowerment_2,
                            paired = TRUE,
                            correct = TRUE)
dep.emp.test

data2_wide$empowerment <- rowMeans(data2_wide[,c("empowerment_1",
                                                 "empowerment_2")])
describe(data2_wide$empowerment)

empower.hist <- ggplot(data2_wide, aes(empowerment)) + 
  geom_histogram(colour = "black", fill = "white") + labs(x = "Mean Empowerment",
                                                          y = "Frequency")
empower.hist
```

## Credibility

```{r}
data2_wide$credibility <- rowMeans(data2_wide[,c("credibility_1",
                                                 "credibility_2")])

describe(data2_wide$credibility_1)
describe(data2_wide$credibility_2)
dep.credible.test <- wilcox.test(data2_wide$credibility_1,
                               data2_wide$credibility_2,
                               paired = TRUE,
                               correct = TRUE)
dep.credible.test
describe(data2_wide$credibility)

credible.hist <- ggplot(data2_wide, aes(credibility)) + 
  geom_histogram(colour = "black", fill = "white") + labs(x = "Mean Credibility",
                                                          y = "Frequency")
credible.hist
```

## Relevance

```{r}
data2_wide$relevance <- rowMeans(data2_wide[,c("relevance_1","relevance_2")])
describe(data2_wide$relevance_1)
describe(data2_wide$relevance_2)
dep.relevance.test <- wilcox.test(data2_wide$relevance_1,
                                 data2_wide$relevance_2,
                                 paired = TRUE,
                                 correct = TRUE)
dep.relevance.test
describe(data2_wide$relevance)

relevance.hist <- ggplot(data2_wide, aes(relevance)) + 
  geom_histogram(colour = "black", fill = "white") + labs(x = "Mean Relevance",
                                                          y = "Frequency")
relevance.hist
```

## Relationship Knowledge-Item

```{r}
describe(data2_wide$s_relationship)
table(data2_wide$s_relationship)

relationship.hist <- ggplot(data2_wide, aes(s_relationship)) + 
  geom_histogram(colour = "black", fill = "white") + labs(
    x = "Mean Relationship Knowledge Score", y = "Frequency") +
  scale_x_continuous(breaks = seq(-8,8,1))
relationship.hist
```

## Extent of Evaluation Knowledge-Item

```{r}
describe(data2_wide$s_extent)

extent.hist <- ggplot(data2_wide, aes(s_extent)) + 
  geom_histogram(colour = "black", fill = "white") + labs(
    x = "Mean Extent Knowledge Score",
    y = "Frequency") +
  scale_x_continuous(breaks = seq(-6,6,1))
extent.hist
```

## Differentiation Knowledge-Item

```{r}
data2_wide$s_diff <- coalesce(data2_wide$s_diff_1,data2_wide$s_diff_2)
describe(data2_wide$s_diff_1)
describe(data2_wide$s_diff_2)

dep.diff.test <- wilcox.test(data2_wide$s_diff_1,
                                data2_wide$s_diff_2,
                                    paired = FALSE,
                                    correct = TRUE)
dep.diff.test
describe(data2_wide$s_diff)

diff.hist <- ggplot(data2_wide, aes(s_diff)) + 
  geom_histogram(colour = "black", fill = "white") + labs(
    x = "Mean Differentiation Knowledge Score",
    y = "Frequency") +
  scale_x_continuous(breaks = seq(-6,6,1))
diff.hist
```

## Funding Knowledge-Item

```{r}
data2_wide$s_funding <- rowSums(data2_wide[,c("s_funding_1",
                                               "s_funding_2")])
describe(data2_wide$s_funding_1)
describe(data2_wide$s_funding_2)

dep.funding.test <- wilcox.test(data2_wide$s_funding_1,
                                data2_wide$s_funding_2,
                                    paired = TRUE,
                                    correct = TRUE)
dep.funding.test
describe(data2_wide$s_funding)

funding.hist <- ggplot(data2_wide, aes(s_funding)) + 
  geom_histogram(colour = "black", fill = "white") + labs(
    x = "Mean Funding Knowledge Score",
    y = "Frequency") +
  scale_x_continuous(breaks = seq(-12,12,1))
funding.hist
```

## COI Knowledge-Item

```{r}
data2_wide$s_coi <- rowSums(data2_wide[,c("s_coi_1",
                                               "s_coi_2")])
describe(data2_wide$s_coi_1)
describe(data2_wide$s_coi_2)

dep.coi.test <- wilcox.test(data2_wide$s_coi_1,
                                data2_wide$s_coi_2,
                                paired = TRUE,
                                correct = TRUE)
dep.coi.test
describe(data2_wide$s_coi)

coi.hist <- ggplot(data2_wide, aes(s_coi)) + 
  geom_histogram(colour = "black", fill = "white") + labs(
    x = "Mean COI Knowledge Score",
    y = "Frequency") +
  scale_x_continuous(breaks = seq(-14,14,1))
coi.hist
```

## Causality Knowledge-Item

```{r}
data2_wide$s_causality <- rowSums(data2_wide[,c("s_causality_1",
                                                 "s_causality_2")])
describe(data2_wide$s_causality_1)
describe(data2_wide$s_causality_2)

dep.causality.test <- wilcox.test(data2_wide$s_causality_1,
                            data2_wide$s_causality_2,
                            paired = TRUE,
                            correct = TRUE)
dep.causality.test
describe(data2_wide$s_causality)

causality.hist <- ggplot(data2_wide, aes(s_causality)) + 
  geom_histogram(colour = "black", fill = "white") + labs(
    x = "Mean Causality Knowledge Score",
    y = "Frequency") +
  scale_x_continuous(breaks = seq(-12,12,1))
causality.hist
```

## CAMA Knowledge-Items

```{r}
describe(data2_wide$s_CAMA_1)
describe(data2_wide$s_CAMA_2)
describe(data2_wide$s_CAMA_3)

describe(data2_wide$s_CAMA)

CAMA1.hist <- ggplot(data2_wide, aes(s_CAMA_1)) + 
  geom_histogram(colour = "black", fill = "white") + labs(
    x = "Mean CAMA Knowledge Score",
    y = "Frequency") +
  scale_x_continuous(breaks = seq(-8,8,1))
CAMA1.hist

CAMA2.hist <- ggplot(data2_wide, aes(s_CAMA_2)) + 
  geom_histogram(colour = "black", fill = "white") + labs(
    x = "Mean CAMA Knowledge Score",
    y = "Frequency") +
  scale_x_continuous(breaks = seq(-4,4,1))
CAMA2.hist

CAMA3.hist <- ggplot(data2_wide, aes(s_CAMA_3)) + 
  geom_histogram(colour = "black", fill = "white") + labs(
    x = "Mean CAMA Knowledge Score",
    y = "Frequency") +
  scale_x_continuous(breaks = seq(-1,1,1))
CAMA3.hist

CAMA_oa.hist <- ggplot(data2_wide, aes(s_CAMA)) + 
  geom_histogram(colour = "black", fill = "white") + labs(
    x = "Mean CAMA Knowledge Score",
    y = "Frequency") +
  scale_x_continuous(breaks = seq(-13,13,1))
CAMA_oa.hist
```

# Hypotheses Testing (Awareness Check Pass)

```{r}
data2_wide_pass <- subset(data2_wide, s_awareness == "pass")
length(unique(data2_wide_pass$id))

data2_long_pass <- subset(data2_long, s_awareness == "pass")
length(unique(data2_long_pass$id))
```

## H1

### H1a

```{r}
H1a_pass <- subset(data2_wide_pass, condition == 2|condition == 4|condition == 6)
View(H1a_pass)

describeBy(H1a_pass$s_relationship,H1a_pass$disclaimer)

wilcox.test(s_relationship~disclaimer, data = H1a_pass, exact = FALSE,
            conf.int = TRUE)
```

#### H1a post hoc

```{r}
H1a_pass_1 <- subset(data2_wide_pass, condition ==2| condition == 6)
View(H1a_pass_1)
describeBy(H1a_pass_1$s_relationship, H1a_pass_1$disclaimer)
wilcox.test(s_relationship~disclaimer, data = H1a_pass_1, exaxct = FALSE,
            conf.int = TRUE)

H1a_pass_2 <- subset(data2_wide_pass, condition ==4| condition == 6)
View(H1a_pass_2)
describeBy(H1a_pass_2$s_relationship, H1a_pass_2$disclaimer)
wilcox.test(s_relationship~disclaimer, data = H1a_pass_2, exaxct = FALSE,
            conf.int = TRUE)
```

### H1b

```{r}
H1b_pass <- subset(data2_wide_pass, condition == 1|condition == 2|condition == 3|
                condition == 4)
View(H1b_pass)

describeBy(H1b_pass$s_relationship,H1b_pass$disclaimer)

wilcox.test(s_relationship~disclaimer, data = H1b_pass, exact = FALSE,
            conf.int = TRUE)
```

#### H1b post hoc

```{r}
H1b_pass_1 <- subset(data2_wide_pass, condition == 1|condition == 2)
View(H1b_pass_1)
describeBy(H1b_pass_1$s_relationship,H1b_pass_1$disclaimer)
wilcox.test(s_relationship~disclaimer, data = H1b_pass_1, exact = FALSE,
            conf.int = TRUE)

H1b_pass_2 <- subset(data2_wide_pass, condition == 3|condition == 4)
View(H1b_pass_2)
describeBy(H1b_pass_2$s_relationship,H1b_pass_2$disclaimer)
wilcox.test(s_relationship~disclaimer, data = H1b_pass_2, exact = FALSE,
            conf.int = TRUE)

H1b_pass_3 <- subset(data2_wide_pass, condition == 1|condition == 4)
View(H1b_pass_3)
describeBy(H1b_pass_3$s_relationship,H1b_pass_3$disclaimer)
wilcox.test(s_relationship~disclaimer, data = H1b_pass_3, exact = FALSE,
            conf.int = TRUE)

H1b_pass_4 <- subset(data2_wide_pass, condition == 2|condition == 3)
View(H1b_pass_4)
describeBy(H1b_pass_4$s_relationship,H1b_pass_4$disclaimer)
wilcox.test(s_relationship~disclaimer, data = H1b_pass_4, exact = FALSE,
            conf.int = TRUE)
```

### H1 Logistic Regression

```{r}
sum(is.na(data2_wide_pass$disclaimer))
sum(is.na(data2_wide_pass$s_awareness))
sum(is.na(data2_wide_pass$text_order))
sum(is.na(data2_wide_pass$s_age))
data2_wide_pass <- data2_wide_pass %>% drop_na(s_age)
sum(is.na(data2_wide_pass$s_sex))
sum(is.na(data2_wide_pass$s_school))
sum(is.na(data2_wide_pass$s_interest))

data2_wide_pass$H1_interaction <- interaction(data2_wide_pass$disclaimer,
                                         data2_wide_pass$version)
data2_wide_pass$H1_interaction <- droplevels(data2_wide_pass$H1_interaction)

data2_wide_pass$H1_interaction <- factor(data2_wide_pass$H1_interaction, 
                                             levels = c(
                                               "no disclaimer.old guideline",
                                               "no disclaimer.new guideline",
                                               "disclaimer.new guideline"))
table(data2_wide_pass$H1_interaction)

data2_wide_pass_reg <- subset(data2_wide_pass, condition != 5)
View(data2_wide_pass_reg)

relationship_null_pass <- clm(as.factor(s_relationship)~1,
                              data = data2_wide_pass_reg, link = "logit")

relationship_model1_pass <- clm(as.factor(s_relationship)~ H1_interaction,
                           data = data2_wide_pass_reg, link = "logit")
anova(relationship_null_pass,relationship_model1_pass)


relationship_model2_pass <- clm(as.factor(s_relationship)~ 
                             H1_interaction + summary1,
                             data = data2_wide_pass_reg,
                             link = "logit")
anova(relationship_null_pass,relationship_model2_pass)

relationship_model3_pass <- clm(as.factor(s_relationship)~ 
                             H1_interaction + summary1 
                             ,  data = data2_wide_pass_reg,
                             link = "logit")
anova(relationship_null_pass,relationship_model3_pass)

relationship_model4_pass <- clm(as.factor(s_relationship)~ 
                             H1_interaction + summary1 +
                             s_age, data = data2_wide_pass_reg,
                           link = "logit")
anova(relationship_null_pass,relationship_model4_pass)

relationship_model5_pass <- clm(as.factor(s_relationship)~ 
                             H1_interaction + summary1 +
                             s_age + s_sex,
                             data = data2_wide_pass_reg,
                           link = "logit")
anova(relationship_model4_pass,relationship_model5_pass)

relationship_model6_pass <- clm(as.factor(s_relationship)~ 
                             H1_interaction + summary1 +
                             s_age + s_sex + s_school, 
                           data = data2_wide_pass_reg, link = "logit")
anova(relationship_model4_pass,relationship_model6_pass)

relationship_model7_pass <- clm(as.factor(s_relationship)~ 
                             H1_interaction + summary1 +
                             s_age + s_sex + s_school +
                             as.factor(s_interest), data = data2_wide_pass_reg,
                           link = "logit")
anova(relationship_model6_pass,relationship_model7_pass)

summary(relationship_model7_pass)
exp(coef(relationship_model7_pass))
exp(confint(relationship_model7_pass))

nagelkerke(fit = relationship_model7_pass, null = relationship_null_pass)

H1test_pass = emmeans(relationship_model7_pass, ~ H1_interaction)
pairs(H1test_pass, adjust = "tukey")

cld(H1test_pass, Letters = letters)
```

#### Logistic Regression by Group

```{r}
data2_wide_pass_reg1 <- subset(data2_wide_pass_reg, condition == 2 | condition == 6)
View(data2_wide_pass_reg1)

relationship_null_pass1 <- clm(as.factor(s_relationship)~1, data = data2_wide_pass_reg1, link = "logit")

relationship_model8_pass1 <- clm(as.factor(s_relationship)~ 
                             H1_interaction + summary1 +
                             s_age + s_sex + s_school +
                             as.factor(s_interest), data = data2_wide_pass_reg1, link = "logit")

summary(relationship_model8_pass1)
exp(coef(relationship_model8_pass1))
exp(confint(relationship_model8_pass1))

nagelkerke(fit = relationship_model8_pass1, null = relationship_null_pass1)

H1test_pass1 = emmeans(relationship_model8_pass1, ~ H1_interaction)
pairs(H1test_pass1, adjust = "tukey")

cld(H1test_pass1, Letters = letters)

data2_wide_pass_reg2 <- subset(data2_wide_pass_reg, condition == 4 | condition == 6)
View(data2_wide_pass_reg2)

relationship_null_pass2 <- clm(as.factor(s_relationship)~1, data = data2_wide_pass_reg2, link = "logit")

relationship_model8_pass2 <- clm(as.factor(s_relationship)~ 
                             H1_interaction + summary1 +
                             s_age + s_sex + s_school +
                             as.factor(s_interest), data = data2_wide_pass_reg2, link = "logit")

summary(relationship_model8_pass2)
exp(coef(relationship_model8_pass2))
exp(confint(relationship_model8_pass2))

nagelkerke(fit = relationship_model8_pass2, null = relationship_null_pass2)

H1test_pass2 = emmeans(relationship_model8_pass2, ~ H1_interaction)
pairs(H1test_pass2, adjust = "tukey")

cld(H1test_pass2, Letters = letters)
```

### H1 Graphical

```{r}
describeBy(data2_wide_pass_reg$s_relationship,
           data2_wide_pass_reg$H1_interaction)

H1_bar <- ggplot(data2_wide_pass_reg, aes(H1_interaction,
                                       s_relationship)) +
  stat_summary(fun = mean, geom = "bar", fill = "White",
               colour = "Black") + stat_summary(fun.data = 
                                                  mean_cl_normal,
                                                geom = "pointrange") +
  labs(x = "Condition", y = "Relationship Knowledge Score")
H1_bar

data2_wide_pass_reg$H1_interaction <- mapvalues(data2_wide_pass_reg$H1_interaction,
                                                c("no disclaimer.old guideline",
                                                  "no disclaimer.new guideline",
                                                  "disclaimer.new guideline"),
                                                c("old, no disclaimer",
                                                  "new, no disclaimer",
                                                  "new, disclaimer"))

H1_boxplot <- ggplot(data2_wide_pass_reg, aes(H1_interaction, s_relationship,
                                              fill = H1_interaction))
H1_boxplot <- H1_boxplot + geom_boxplot() +
  theme_classic() + theme(legend.position = "none",
  panel.grid.major = element_blank(),
  panel.grid.minor = element_blank(),
  panel.background = element_blank(),
  axis.title = element_text(face = "bold"),
  text = element_text(face = "bold"),
  axis.text = element_text(face = "bold"),
  legend.title = element_text(face = "bold"))+
  labs(x = "Condition", y = "Realtionship Knowledge Score") +
  scale_fill_brewer(palette = "Blues")
H1_boxplot

ggsave("H1_boxplot.png", plot = H1_boxplot,
       scale = 1, dpi = 600)
```

## H2

### H2a

```{r}
H2a_pass <- subset(data2_wide_pass, condition == 2|condition == 4|condition == 6)
View(H2a_pass)

describeBy(H2a_pass$s_extent,H2a_pass$disclaimer)

wilcox.test(s_extent~disclaimer, data = H2a_pass, exact = FALSE,
            conf.int = TRUE)
```

#### H2a post hoc

```{r}
H2a_pass_1 <- subset(data2_wide_pass, condition == 2|condition == 6)
View(H2a_pass_1)

describeBy(H2a_pass_1$s_extent,H2a_pass_1$disclaimer)

wilcox.test(s_extent~disclaimer, data = H2a_pass_1, exact = FALSE,
            conf.int = TRUE)

H2a_pass_2 <- subset(data2_wide_pass, condition == 4|condition == 6)
View(H2a_pass_2)

describeBy(H2a_pass_2$s_extent,H2a_pass_2$disclaimer)

wilcox.test(s_extent~disclaimer, data = H2a_pass_2, exact = FALSE,
            conf.int = TRUE)
```

### H2b

```{r}
H2b_pass <- subset(data2_wide_pass, condition == 1| condition == 2| condition == 3|
                condition == 4)
View(H2b_pass)

describeBy(H2b_pass$s_extent,H2b_pass$disclaimer)

wilcox.test(s_extent~disclaimer, data = H2b_pass, exact = FALSE,
            conf.int = TRUE)
```

#### H2b post hoc

```{r}
H2b_pass_1 <- subset(data2_wide, condition == 1| condition == 2)
View(H2b_pass_1)
describeBy(H2b_pass_1$s_extent,H2b_pass_1$disclaimer)
wilcox.test(s_extent~disclaimer, data = H2b_pass_1, exact = FALSE,
            conf.int = TRUE)

H2b_pass_2 <- subset(data2_wide_pass, condition == 3| condition == 4)
View(H2b_pass_2)
describeBy(H2b_pass_2$s_extent,H2b_pass_2$disclaimer)
wilcox.test(s_extent~disclaimer, data = H2b_pass_2, exact = FALSE,
            conf.int = TRUE)

H2b_pass_3 <- subset(data2_wide_pass, condition == 1| condition == 4)
View(H2b_pass_3)
describeBy(H2b_pass_3$s_extent,H2b_pass_3$disclaimer)
wilcox.test(s_extent~disclaimer, data = H2b_pass_3, exact = FALSE,
            conf.int = TRUE)

H2b_pass_4 <- subset(data2_wide_pass, condition == 2| condition == 3)
View(H2b_pass_4)
describeBy(H2b_pass_4$s_extent,H2b_pass_4$disclaimer)
wilcox.test(s_extent~disclaimer, data = H2b_pass_4, exact = FALSE,
            conf.int = TRUE)
```

### H2 Logistic Regression

```{r}
data2_wide_pass$H2_interaction <- data2_wide_pass$H1_interaction
table(data2_wide_pass$H2_interaction)

data2_wide_pass_reg <- subset(data2_wide_pass, condition != 5)
View(data2_wide_pass_reg)

extent_null_pass <- clm(as.factor(s_extent) ~ 1, data = data2_wide_pass_reg,
                        link = "logit")

extent_model1_pass <- clm(as.factor(s_extent) ~ H2_interaction,
                          data = data2_wide_pass_reg, link = "logit")
anova(extent_null_pass,extent_model1_pass)

extent_model2_pass <- clm(as.factor(s_extent) ~ H2_interaction + summary1,
                     data = data2_wide_pass_reg, link = "logit")
anova(extent_model1_pass,extent_model2_pass)

extent_model3_pass <- clm(as.factor(s_extent) ~ H2_interaction + summary1 + 
                            s_age, data = data2_wide_pass_reg, 
                     link = "logit")
anova(extent_model1_pass,extent_model3_pass)

extent_model4_pass <- clm(as.factor(s_extent) ~ H2_interaction + 
                       summary1 + s_age + s_sex,
                       data = data2_wide_pass_reg, link = "logit")
anova(extent_model3_pass,extent_model4_pass)

extent_model5_pass <- clm(as.factor(s_extent) ~ H2_interaction + summary1 +
                            s_age + s_sex + s_school, 
                          data = data2_wide_pass_reg, link = "logit")
anova(extent_model3_pass,extent_model5_pass)

extent_model6_pass <- clm(as.factor(s_extent) ~ H2_interaction + summary1 + 
                            s_age + s_sex + s_school + 
                            as.factor(s_interest), data = data2_wide_pass_reg, 
                     link = "logit")
anova(extent_model5_pass,extent_model6_pass)

summary(extent_model6_pass)
exp(coef(extent_model6_pass))
exp(confint(extent_model6_pass))

nagelkerke(fit = extent_model6_pass, null = extent_null_pass)

H2test_pass = emmeans(extent_model6_pass, ~ H2_interaction)
pairs(H2test_pass, adjust = "tukey")

cld(H2test_pass, Letters = letters)
```

#### Logistic Regression by Group

```{r}
data2_wide_pass_reg3 <- subset(data2_wide_pass, condition == 2| condition == 6)
View(data2_wide_pass_reg3)

extent_null_pass1 <- clm(as.factor(s_extent) ~ 1, data = data2_wide_pass_reg3, link = "logit")

extent_model8_pass1 <- clm(as.factor(s_extent) ~ H2_interaction + 
                       summary1 + s_age + s_sex +
                       s_school + as.factor(s_interest), data = data2_wide_pass_reg3, 
                     link = "logit")

summary(extent_model8_pass1)
exp(coef(extent_model8_pass1))
exp(confint(extent_model8_pass1))

nagelkerke(fit = extent_model8_pass1, null = extent_null_pass1)

H2test_pass1 = emmeans(extent_model8_pass1, ~ H2_interaction)
pairs(H2test_pass1, adjust = "tukey")

cld(H2test_pass1, Letters = letters)

data2_wide_pass_reg4 <- subset(data2_wide_pass, condition == 4| condition == 6)
View(data2_wide_pass_reg4)

extent_null_pass2 <- clm(as.factor(s_extent) ~ 1, data = data2_wide_pass_reg4, link = "logit")

extent_model8_pass2 <- clm(as.factor(s_extent) ~ H2_interaction + 
                       summary1 + s_age + s_sex +
                       s_school + as.factor(s_interest), data = data2_wide_pass_reg4, 
                     link = "logit")

summary(extent_model8_pass2)
exp(coef(extent_model8_pass2))
exp(confint(extent_model8_pass2))

nagelkerke(fit = extent_model8_pass2, null = extent_null_pass2)

H2test_pass2 = emmeans(extent_model8_pass2, ~ H2_interaction)
pairs(H2test_pass2, adjust = "tukey")

cld(H2test_pass2, Letters = letters)
```

### H2 Graphical

```{r}
describeBy(data2_wide_pass_reg$s_extent,
           data2_wide_pass_reg$H2_interaction)

H2_bar <- ggplot(data2_wide_pass_reg, aes(H2_interaction,
                                       s_extent)) +
  stat_summary(fun = mean, geom = "bar", fill = "White",
               colour = "Black") + stat_summary(fun.data = 
                                                  mean_cl_normal,
                                                geom = "pointrange") +
  labs(x = "Condition", y = "Extent of Evaluation Knowledge Score")
H2_bar

data2_wide_pass_reg$H2_interaction <- mapvalues(data2_wide_pass_reg$H2_interaction,
                                                c("no disclaimer.old guideline",
                                                  "no disclaimer.new guideline",
                                                  "disclaimer.new guideline"),
                                                c("old, no disclaimer",
                                                  "new, no disclaimer",
                                                  "new, disclaimer"))

H2_boxplot <- ggplot(data2_wide_pass_reg, aes(H2_interaction, s_extent,
                                              fill = H2_interaction))
H2_boxplot <- H2_boxplot + geom_boxplot() + theme_classic() + theme(
  legend.position = "none",
  panel.grid.major = element_blank(),
  panel.grid.minor = element_blank(),
  panel.background = element_blank(),
  axis.title = element_text(face = "bold"),
  axis.text = element_text(face = "bold"),
  legend.title = element_text(face = "bold"))+
  labs(x = "Condition", y = "Extent of Evaluation Knowledge Score") +
  scale_fill_brewer(palette = "Blues")
H2_boxplot
```

## H3

### H3a

```{r}
H3a_pass <- subset(data2_wide_pass, condition == 2|condition == 4|condition == 6)
View(H3a_pass)

describeBy(H3a_pass$s_diff,H3a_pass$disclaimer)

wilcox.test(s_diff~disclaimer, data = H3a_pass, exact = FALSE,
            conf.int = TRUE)
```

#### H3a post hoc

```{r}
H3a_pass1 <- subset(data2_wide_pass, condition == 2|condition == 6)
View(H3a_pass1)
describeBy(H3a_pass1$s_diff,H3a_pass1$disclaimer)
wilcox.test(s_diff~disclaimer, data = H3a_pass1, exact = FALSE,
            conf.int = TRUE)

H3a_pass2 <- subset(data2_wide_pass, condition == 4|condition == 6)
View(H3a_pass2)
describeBy(H3a_pass2$s_diff,H3a_pass2$disclaimer)
wilcox.test(s_diff~disclaimer, data = H3a_pass2, exact = FALSE,
            conf.int = TRUE)
```

### H3b

```{r}
H3b_pass <- subset(data2_wide_pass, condition == 1| condition == 2| condition == 3|
                condition == 4)
View(H3b_pass)

describeBy(H3b_pass$s_diff,H3b_pass$disclaimer)

wilcox.test(s_diff~disclaimer, data = H3b_pass, exact = FALSE,
            conf.int = TRUE)
```

#### H3b post hoc

```{r}
H3b_pass1 <- subset(data2_wide_pass, condition == 1| condition == 2)
View(H3b_pass1)
describeBy(H3b_pass1$s_diff,H3b_pass1$disclaimer)
wilcox.test(s_diff~disclaimer, data = H3b_pass1, exact = FALSE,
            conf.int = TRUE)

H3b_pass2 <- subset(data2_wide_pass, condition == 3| condition == 4)
View(H3b_pass2)
describeBy(H3b_pass2$s_diff,H3b_pass2$disclaimer)
wilcox.test(s_diff~disclaimer, data = H3b_pass2, exact = FALSE,
            conf.int = TRUE)

H3b_pass3 <- subset(data2_wide_pass, condition == 2| condition == 3)
View(H3b_pass3)
describeBy(H3b_pass3$s_diff,H3b_pass3$disclaimer)
wilcox.test(s_diff~disclaimer, data = H3b_pass3, exact = FALSE,
            conf.int = TRUE)

H3b_pass4 <- subset(data2_wide_pass, condition == 1| condition == 4)
View(H3b_pass4)
describeBy(H3b_pass4$s_diff,H3b_pass4$disclaimer)
wilcox.test(s_diff~disclaimer, data = H3b_pass4, exact = FALSE,
            conf.int = TRUE)
```

### H3 Logistic Regression

```{r}
data2_wide_pass$H3_interaction <- data2_wide_pass$H2_interaction
table(data2_wide_pass$H3_interaction)

data2_wide_pass_reg <- subset(data2_wide_pass, condition != 5)
View(data2_wide_pass_reg)

diff_null_pass <- clm(as.factor(s_diff) ~ 1, data = data2_wide_pass_reg, link = "logit")

diff_model1_pass <- clm(as.factor(s_diff) ~ H3_interaction, data = data2_wide_pass_reg,
                     link = "logit")
anova(diff_null_pass,diff_model1_pass)

diff_model2_pass <- clm(as.factor(s_diff) ~ H3_interaction + text_order, data = data2_wide_pass_reg, link = "logit")
anova(diff_null_pass,diff_model2_pass)

diff_model3_pass <- clm(as.factor(s_diff) ~ H3_interaction + text_order + s_age, data = data2_wide_pass_reg, 
                     link = "logit")
anova(diff_model2_pass,diff_model3_pass)

diff_model4_pass <- clm(as.factor(s_diff) ~ H3_interaction + text_order + s_age + s_sex, 
                   data = data2_wide_pass_reg, 
                     link = "logit")
anova(diff_model3_pass,diff_model4_pass)

diff_model5_pass <- clm(as.factor(s_diff) ~ H3_interaction + text_order + s_age + s_sex +
                       s_school, data = data2_wide_pass_reg, 
                     link = "logit")
anova(diff_model4_pass,diff_model5_pass)

diff_model6_pass <- clm(as.factor(s_diff) ~ H3_interaction  + text_order + s_age + s_sex +
                       s_school + as.factor(s_interest), data = data2_wide_pass_reg, 
                     link = "logit")
anova(diff_model4_pass,diff_model6_pass)

summary(diff_model6_pass)
exp(coef(diff_model6_pass))
exp(confint(diff_model6_pass))

nagelkerke(fit = diff_model6_pass, null = diff_null_pass)

H3test_pass = emmeans(diff_model6_pass, ~ H3_interaction)
pairs(H3test_pass, adjust = "tukey")

cld(H3test_pass, Letters = letters)
```

#### Logistic Regression by Group

```{r}
data2_wide_pass_reg5 <- subset(data2_wide_pass, condition == 2 | condition == 6)
View(data2_wide_pass_reg5)

diff_null_pass1 <- clm(as.factor(s_diff) ~ 1, data = data2_wide_pass_reg5, link = "logit")

diff_model8_pass1 <- clm(as.factor(s_diff) ~ H3_interaction + text_order + s_age + s_sex +
                       s_school + as.factor(s_interest), data = data2_wide_pass_reg5, 
                     link = "logit")

summary(diff_model8_pass1)
exp(coef(diff_model8_pass1))
exp(confint((diff_model8_pass1)))

nagelkerke(fit = diff_model8_pass1, null = diff_null_pass1)

H3test_pass1 = emmeans(diff_model8_pass1, ~ H3_interaction)
pairs(H3test_pass1, adjust = "tukey")

cld(H3test_pass1, Letters = letters)

data2_wide_pass_reg6 <- subset(data2_wide_pass, condition == 4 | condition == 6)
View(data2_wide_pass_reg6)

diff_null_pass2 <- clm(as.factor(s_diff) ~ 1, data = data2_wide_pass_reg6, link = "logit")

diff_model8_pass2 <- clm(as.factor(s_diff) ~ H3_interaction + text_order + s_age + s_sex +
                       s_school + as.factor(s_interest), data = data2_wide_pass_reg6, 
                     link = "logit")

summary(diff_model8_pass2)
exp(coef(diff_model8_pass2))
exp(confint((diff_model8_pass2)))

nagelkerke(fit = diff_model8_pass2, null = diff_null_pass1)

H3test_pass2 = emmeans(diff_model8_pass2, ~ H3_interaction)
pairs(H3test_pass2, adjust = "tukey")

cld(H3test_pass2, Letters = letters)
```

### H3 Graphical

```{r}
describeBy(data2_wide_pass_reg$s_diff,
           data2_wide_pass_reg$H3_interaction)

H3_bar <- ggplot(data2_wide_pass_reg, aes(H3_interaction, s_diff)) +
  stat_summary(fun = mean, geom = "bar", fill = "White",
               colour = "Black") + stat_summary(fun.data = 
                                                  mean_cl_normal,
                                                geom = "pointrange") +
  labs(x = "Condition", y = "Differentiation Knowledge Score")
H3_bar

data2_wide_pass_reg$H3_interaction <- mapvalues(data2_wide_pass_reg$H3_interaction,
                                                c("no disclaimer.old guideline",
                                                  "no disclaimer.new guideline",
                                                  "disclaimer.new guideline"),
                                                c("old, no disclaimer",
                                                  "new, no disclaimer",
                                                  "new, disclaimer"))

H3_boxplot <- ggplot(data2_wide_pass_reg, aes(H3_interaction, s_diff,
                                              fill = H3_interaction))
H3_boxplot <- H3_boxplot + geom_boxplot() + theme_classic() + theme(
  legend.position = "none",
  panel.grid.major = element_blank(),
  panel.grid.minor = element_blank(),
  panel.background = element_blank(),
  axis.title = element_text(face = "bold"),
  axis.text = element_text(face = "bold"),
  legend.title = element_text(face = "bold"))+
  labs(x = "Condition", y = "Differentiation Knowledge Score") +
  scale_fill_brewer(palette = "Blues")
H3_boxplot

by(data2_wide_pass_reg$s_diff, data2_wide_pass_reg$H3_interaction, describe)

data2_wide_pass_reg_old <- subset(data2_wide_pass_reg, H3_interaction == 
                                    "old, no disclaimer")
quantile(data2_wide_pass_reg_old$s_diff, c(0.25, 0.75), na.rm = TRUE)
```

## H4

### H4a

```{r}
H4a_pass <- subset(data2_wide_pass, condition == 3| condition == 4| condition == 6) 
View(H4a_pass)

describeBy(H4a_pass$s_causality, H4a_pass$causality)

wilcox.test(s_causality~causality, data = H4a_pass, exact = FALSE,
            confint = TRUE)

# T-Test was computed to double-check results. Careful: 
# Requirements are not met.
t.test(s_causality~causality, data = H4a_pass, confint = TRUE)
```

#### H4a post hoc

```{r}
H4a_pass1 <- subset(data2_wide_pass, condition == 3| condition == 6) 
View(H4a_pass1)
describeBy(H4a_pass1$s_causality, H4a_pass1$causality)
wilcox.test(s_causality~causality, data = H4a_pass1, exact = FALSE,
            confint = TRUE)

H4a_pass2 <- subset(data2_wide_pass, condition == 4| condition == 6) 
View(H4a_pass2)
describeBy(H4a_pass2$s_causality, H4a_pass2$causality)
wilcox.test(s_causality~causality, data = H4a_pass2, exact = FALSE,
            confint = TRUE)
```

### H4b

```{r}
H4b_pass <- subset(data2_wide_pass, condition == 1| condition == 2|
                condition == 3| condition == 4)
View(H4b_pass)

describeBy(H4b_pass$s_causality, H4b_pass$causality)

wilcox.test(s_causality~causality, data = H4b_pass, exact = FALSE,
            confint = TRUE)

# T-Test was computed to double-check results. Careful: 
# Requirements are not met.
t.test(s_causality~causality, data = H4b_pass, confint = TRUE)
```

#### H4b post hoc

```{r}
H4b_pass1 <- subset(data2_wide_pass, condition == 1|condition == 3)
View(H4b_pass1)
describeBy(H4b_pass1$s_causality, H4b_pass1$causality)
wilcox.test(s_causality~causality, data = H4b_pass1, exact = FALSE,
            confint = TRUE)

H4b_pass2 <- subset(data2_wide_pass, condition == 2|condition == 4)
View(H4b_pass2)
describeBy(H4b_pass2$s_causality, H4b_pass2$causality)
wilcox.test(s_causality~causality, data = H4b_pass2, exact = FALSE,
            confint = TRUE)

H4b_pass3 <- subset(data2_wide_pass, condition == 1|condition == 4)
View(H4b_pass3)
describeBy(H4b_pass3$s_causality, H4b_pass3$causality)
wilcox.test(s_causality~causality, data = H4b_pass3, exact = FALSE,
            confint = TRUE)

H4b_pass4 <- subset(data2_wide_pass, condition == 2|condition == 3)
View(H4b_pass4)
describeBy(H4b_pass4$s_causality, H4b_pass4$causality)
wilcox.test(s_causality~causality, data = H4b_pass4, exact = FALSE,
            confint = TRUE)
```

### H4 Mixed Model

```{r}
sum(is.na(data2_long_pass$disclaimer))
sum(is.na(data2_long_pass$s_awareness))
sum(is.na(data2_long_pass$text_order))
sum(is.na(data2_long_pass$s_age))
data2_long_pass <- data2_long_pass %>% drop_na(s_age)
sum(is.na(data2_long_pass$s_sex))
sum(is.na(data2_long_pass$s_school))
sum(is.na(data2_long_pass$s_interest))

data2_long_pass$id <- as.numeric(data2_long_pass$id)

data2_long_pass$H4_interaction <- interaction(data2_long_pass$causality, 
                                         data2_long_pass$version)
data2_long_pass$H4_interaction <- droplevels(data2_long_pass$H4_interaction)
table(data2_long_pass$H4_interaction)

data2_long_pass_reg <- subset(data2_long_pass, condition != 5)
View(data2_long_pass_reg)

data2_long_pass_reg$H4_interaction <- relevel(data2_long_pass_reg$H4_interaction,
                                              ref = "no causality statement.old guideline")

set.seed(288659)

causality_null_pass <- clm(as.factor(s_causality) ~ 1,
                           data = data2_long_pass_reg,
                      link = "logit")

causality_model1_pass <- clmm(as.factor(s_causality) ~ 1 + (1|id),
                         data = data2_long_pass_reg)
anova(causality_null_pass,causality_model1_pass)

causality_model2_pass <- clmm(as.factor(s_causality) ~ H4_interaction + (1|id),
                         data = data2_long_pass_reg)
anova(causality_model1_pass,causality_model2_pass)

causality_model3_pass <- clmm(as.factor(s_causality) ~ H4_interaction +
                           summary + (1|id), data = data2_long_pass_reg)
anova(causality_model2_pass,causality_model3_pass)

causality_model4_pass <- clmm(as.factor(s_causality) ~ H4_interaction + 
                                summary + text_order + (1|id), 
                              data = data2_long_pass_reg)
anova(causality_model2_pass,causality_model4_pass)

causality_model5_pass <- clmm(as.factor(s_causality) ~ H4_interaction +
                           summary + text_order + s_age + (1|id),
                         data = data2_long_pass_reg)
anova(causality_model2_pass,causality_model5_pass)

causality_model6_pass <- clmm(as.factor(s_causality) ~ H4_interaction + 
                                summary + text_order + s_age + s_sex + (1|id),
                         data = data2_long_pass_reg)
anova(causality_model5_pass,causality_model6_pass)

# Note: The number of model iterations for causality_model7_pass & 
# causality_model_8_pass can deviate slightly from their counterparts in
# the original, longer version of the Markdown. 
# Therefore, analysis results can vary from the third and forth digit onward. 
# The overall significance patterns of effects remain unchanged.

causality_model7_pass <- clmm(as.factor(s_causality) ~ H4_interaction +
                           summary + text_order + s_age + s_sex + s_school +
                           (1|id), data = data2_long_pass_reg)
anova(causality_model5_pass,causality_model7_pass)

causality_model8_pass <- clmm(as.factor(s_causality) ~ H4_interaction +
                            summary + text_order + s_age + s_sex + s_school +
                            as.factor(s_interest) + (1|id), 
                            data = data2_long_pass_reg)
anova(causality_model7_pass,causality_model8_pass)

# Model parameters can vary compared to the original markdown due to deviations 
# in the number of model iterations

summary(causality_model8_pass)
exp(coef(causality_model8_pass))
exp(confint(causality_model8_pass))

nagelkerke(fit = causality_model8_pass, null = causality_null_pass)

H4test_pass = emmeans(causality_model8_pass, ~ H4_interaction)
pairs(H4test_pass, adjust = "tukey")

cld(H4test_pass, Letters = letters)

# Changing reference group for H4_interaction to new_no causality" 
# for further testing. Once again, deviations in model iterations can cause 
# slightly different results compared to the original Markdown. 

data2_long_pass_reg$H4_interaction <- relevel(data2_long_pass_reg$H4_interaction,
                                              ref = "no causality statement.new guideline")

set.seed(288659)

causality_null_pass <- clm(as.factor(s_causality) ~ 1,
                           data = data2_long_pass_reg,
                      link = "logit")

causality_model8_pass <- clmm(as.factor(s_causality) ~ H4_interaction +
                            summary + text_order + s_age + s_sex + s_school +
                            as.factor(s_interest) + (1|id), 
                            data = data2_long_pass_reg)

summary(causality_model8_pass)
exp(coef(causality_model8_pass))
exp(confint(causality_model8_pass))

nagelkerke(fit = causality_model8_pass, null = causality_null_pass)

H4test_pass = emmeans(causality_model8_pass, ~ H4_interaction)
pairs(H4test_pass, adjust = "tukey")

cld(H4test_pass, Letters = letters)
```

#### Mixed Model by Groups

```{r}
# Once again, deviations in model iterations compared to the original Markdown
# can cause slightly different results.

set.seed(288659)

data2_long_pass_reg1 <- subset(data2_long_pass, condition == 3 | condition == 6)
View(data2_long_pass_reg1)

causality_null_pass1 <- clm(as.factor(s_causality) ~ 1, data = data2_long_pass_reg1, link = "logit")

causality_model10_pass1 <- clmm(as.factor(s_causality) ~ H4_interaction +
                           summary + text_order + s_age + s_sex + s_school +
                           as.factor(s_interest) + (1|id), data = data2_long_pass_reg1)

summary(causality_model10_pass1)
exp(coef(causality_model10_pass1))
exp(confint(causality_model10_pass1))

nagelkerke(fit = causality_model10_pass1, null = causality_null_pass1)

H4test_pass1 = emmeans(causality_model10_pass1, ~ H4_interaction)
pairs(H4test_pass1, adjust = "tukey")

cld(H4test_pass1, Letters = letters)

data2_long_pass_reg2 <- subset(data2_long_pass, condition == 4 | condition == 6)
View(data2_long_pass_reg2)

causality_null_pass2 <- clm(as.factor(s_causality) ~ 1, data = data2_long_pass_reg2, link = "logit")

causality_model10_pass2 <- clmm(as.factor(s_causality) ~ H4_interaction +
                           summary + text_order + s_age + s_sex + s_school +
                           as.factor(s_interest) + (1|id), data = data2_long_pass_reg2)

summary(causality_model10_pass2)
exp(coef(causality_model10_pass2))
exp(confint(causality_model10_pass2))

nagelkerke(fit = causality_model10_pass2, null = causality_null_pass2)

H4test_pass2 = emmeans(causality_model10_pass2, ~ H4_interaction)
pairs(H4test_pass2, adjust = "tukey")

cld(H4test_pass2, Letters = letters)
```

### H4 Graphical

```{r}
describeBy(data2_long_pass_reg$s_causality,
           data2_long_pass_reg$H4_interaction)

H4_bar <- ggplot(data2_long_pass_reg, aes(H4_interaction,
                                       s_causality)) +
  stat_summary(fun = mean, geom = "bar", fill = "White",
               colour = "Black") + stat_summary(fun.data = 
                                                  mean_cl_normal,
                                                geom = "pointrange") +
  labs(x = "Condition", y = "Causality Knowledge Score")

H4_bar

data2_long_pass_reg$H4_interaction <- mapvalues(data2_long_pass_reg$H4_interaction,
                                                c("no causality statement.old guideline",
                                                  "no causality statement.new guideline",
                                                  "causality statement.new guideline"),
                                                c("old, no causality",
                                                  "new, no causality",
                                                  "new, causality"))

H4_boxplot <- ggplot(data2_long_pass_reg, aes(H4_interaction, s_causality,
                                              fill = H4_interaction))
H4_boxplot <- H4_boxplot + geom_boxplot() + theme_classic() + theme(
  legend.position = "none",
  panel.grid.major = element_blank(),
  panel.grid.minor = element_blank(),
  panel.background = element_blank(),
  axis.title = element_text(face = "bold"),
  axis.text = element_text(face = "bold"),
  legend.title = element_text(face = "bold"))+
  labs(x = "Condition", y = "Causality Knowledge Score") +
  scale_fill_brewer(palette = "Blues")
H4_boxplot
```

## H5

### H5a

```{r}
H5a_pass <- subset(data2_wide_pass, condition == 5|condition == 6)

describeBy(H5a_pass$s_CAMA,H5a_pass$CAMA)

wilcox.test(s_CAMA~CAMA, data = H5a_pass, exact = FALSE,
            confint = TRUE)
```

### H5b

```{r}
H5b_pass <- subset(data2_wide_pass, condition == 4| condition == 5)

describeBy(H5b_pass$s_CAMA, H5b_pass$CAMA)

wilcox.test(s_CAMA~CAMA, data = H5b_pass, exact = FALSE,
            confint = TRUE)
```

### H5 Logistic Regression

```{r}
data2_wide_pass$H5_interaction <- interaction(data2_wide_pass$CAMA, 
                                              data2_wide_pass$version)
data2_wide_pass$H5_interaction <- droplevels(data2_wide_pass$H5_interaction)

data2_wide_pass$H5_interaction <- factor(data2_wide_pass$H5_interaction, 
                                             levels = c(
                                               "no CAMA PLS.old guideline",
                                               "no CAMA PLS.new guideline",
                                               "CAMA PLS.new guideline"))
data2_wide_pass_H5 <- subset(data2_wide_pass, condition == 4| condition == 5 |
                               condition == 6)
table(data2_wide_pass_H5$H5_interaction)

cama_null_pass <- clm(as.factor(s_CAMA) ~  1, data = data2_wide_pass_H5, 
                      link = "logit")

cama_model1_pass <- clm(as.factor(s_CAMA) ~  H5_interaction, 
                        data = data2_wide_pass_H5, link = "logit")
anova(cama_null_pass,cama_model1_pass)

cama_model2_pass <- clm(as.factor(s_CAMA) ~  H5_interaction + text_order,
                   data = data2_wide_pass_H5, link = "logit")
anova(cama_model1_pass,cama_model2_pass)

cama_model3_pass <- clm(as.factor(s_CAMA) ~  H5_interaction + 
                     text_order + s_age, data = data2_wide_pass_H5, link = "logit")
anova(cama_model1_pass,cama_model3_pass)

cama_model4_pass <- clm(as.factor(s_CAMA) ~  H5_interaction + 
                     text_order + s_age + s_sex, data = data2_wide_pass_H5,
                   link = "logit")
anova(cama_model3_pass,cama_model4_pass)

cama_model5_pass <- clm(as.factor(s_CAMA) ~  H5_interaction + 
                     text_order + s_age + s_sex + s_school, 
                     data = data2_wide_pass_H5, link = "logit")
anova(cama_model3_pass,cama_model5_pass)

cama_model6_pass <- clm(as.factor(s_CAMA) ~  H5_interaction + 
                     text_order + s_age + s_sex + s_school + 
                     as.factor(s_interest), data = data2_wide_pass_H5,
                     link = "logit")
anova(cama_model5_pass,cama_model6_pass)

summary(cama_model6_pass)
exp(coef(cama_model6_pass))
exp(confint(cama_model6_pass))

nagelkerke(fit = cama_model6_pass, null = cama_null_pass)

H5test_pass = emmeans(cama_model6_pass, ~ H5_interaction)
pairs(H5test_pass, adjust = "none")

cld(H5test_pass, Letters = letters)
```

### H5 Graphical

```{r}
describeBy(data2_wide_pass_H5$s_CAMA,
           data2_wide_pass_H5$H5_interaction)

H5_bar <- ggplot(data2_wide_pass_H5, aes(H5_interaction,
                                       s_CAMA)) +
  stat_summary(fun = mean, geom = "bar", fill = "White",
               colour = "Black") + stat_summary(fun.data = 
                                                  mean_cl_normal,
                                                geom = "pointrange") +
  labs(x = "Condition", y = "CAMA Knowledge Score")
H5_bar

data2_wide_pass_H5$H5_interaction <- mapvalues(data2_wide_pass_H5$H5_interaction,
                                                c("no CAMA PLS.old guideline",
                                                  "no CAMA PLS.new guideline",
                                                  "CAMA PLS.new guideline"),
                                                c("old, no CAMA PLS",
                                                  "new, no CAMA PLS",
                                                  "new, CAMA PLS"))

H5_boxplot <- ggplot(data2_wide_pass_H5, aes(H5_interaction, s_CAMA,
                                              fill = H5_interaction))
H5_boxplot <- H5_boxplot + geom_boxplot() + theme_classic() + theme(
  legend.position = "none",
  panel.grid.major = element_blank(),
  panel.grid.minor = element_blank(),
  panel.background = element_blank(),
  axis.title = element_text(face = "bold"),
  axis.text = element_text(face = "bold"),
  legend.title = element_text(face = "bold"))+
  labs(x = "Condition", y = "CAMA Knowledge Score") +
  scale_fill_brewer(palette = "Blues")
H5_boxplot
```

## H6

```{r}
data2_wide_pass$user_experience <- rowMeans(data2_wide_pass[,c("accessibility",
                                                     "understanding",
                                                     "empowerment")])
psych::describe(data2_wide_pass$user_experience)
data2_wide_pass$version <- relevel(data2_wide_pass$version, ref = 
                                     "new guideline")

# Prep long dataset and seperate datasets for Faerber and Barth
data2_long_pass$user_experience <- rowMeans(data2_long_pass[,c("accessibility",
                                                     "understanding",
                                                     "empowerment")])
psych::describe(data2_long_pass$user_experience)
data2_long_pass$version <- relevel(data2_long_pass$version, ref = "new guideline")

data2_long_pass_faerber <- filter(data2_long_pass, summary == "Faerber")
data2_long_pass_barth <- filter(data2_long_pass, summary == "Barth")
```

### Overall User Experience

```{r}
describeBy(data2_wide_pass$user_experience, data2_wide_pass$version)

equiv.test(user_experience~version, data = data2_wide_pass, eps = 0.2, 
           alternative = "greater")

H6ue_bar <- ggplot(data2_wide_pass, aes(version,
                                       user_experience)) +
  stat_summary(fun = mean, geom = "bar", fill = "White",
               colour = "Black") + stat_summary(fun.data = 
                                                  mean_cl_normal,
                                                geom = "pointrange") +
  labs(x = "Guideline Version", y = "User Experience Score")
H6ue_bar

H6ue_boxplot <- ggplot(data2_wide_pass, aes(version, user_experience,
                                              fill = version))
H6ue_boxplot <- H6ue_boxplot + geom_boxplot() + theme_classic() + theme(
  legend.position = "none",
  panel.grid.major = element_blank(),
  panel.grid.minor = element_blank(),
  panel.background = element_blank(),
  axis.title = element_text(face = "bold"),
  axis.text = element_text(face = "bold"),
  legend.title = element_text(face = "bold"))+
  labs(x = "Guideline Version", y = "User Experience Score") +
  scale_fill_brewer(palette = "Blues")
H6ue_boxplot

# For Faerber
describeBy(data2_long_pass_faerber$user_experience,data2_long_pass_faerber$version)

equiv.test(user_experience~version, data = data2_long_pass_faerber, eps = 0.2, 
           alternative = "greater")

# For Barth
describeBy(data2_long_pass_barth$user_experience,data2_long_pass_barth$version)

equiv.test(user_experience~version, data = data2_long_pass_barth, eps = 0.2, 
           alternative = "greater")

# Post Hoc Tests Overall User Experience
data2_wide_pass1 <- subset(data2_wide_pass, condition == 1 | condition == 6)
data2_wide_pass2 <- subset(data2_wide_pass, condition == 2 | condition == 6)
data2_wide_pass3 <- subset(data2_wide_pass, condition == 3 | condition == 6)
data2_wide_pass4 <- subset(data2_wide_pass, condition == 4 | condition == 6)
data2_wide_pass5 <- subset(data2_wide_pass, condition == 5 | condition == 6)

table(data2_wide_pass1$condition)
table(data2_wide_pass2$condition)
table(data2_wide_pass3$condition)
table(data2_wide_pass4$condition)
table(data2_wide_pass5$condition)

equiv.test(user_experience~version, data = data2_wide_pass1, eps = 0.2, 
           alternative = "greater")
equiv.test(user_experience~version, data = data2_wide_pass2, eps = 0.2, 
           alternative = "greater")
equiv.test(user_experience~version, data = data2_wide_pass3, eps = 0.2, 
           alternative = "greater")
equiv.test(user_experience~version, data = data2_wide_pass4, eps = 0.2, 
           alternative = "greater")
equiv.test(user_experience~version, data = data2_wide_pass5, eps = 0.2, 
           alternative = "greater")
```

### Accessibility

```{r}
describeBy(data2_wide_pass$accessibility,data2_wide_pass$version)

equiv.test(accessibility~version, data = data2_wide_pass, eps = 0.2, 
           alternative = "greater")

H6accessibility_bar <- ggplot(data2_wide_pass, aes(version,
                                        accessibility)) +
  stat_summary(fun = mean, geom = "bar", fill = "White",
               colour = "Black") + stat_summary(fun.data = 
                                                  mean_cl_normal,
                                                geom = "pointrange") +
  labs(x = "Guideline Version", y = "Accessibility Score")
H6accessibility_bar

H6accessibility_boxplot <- ggplot(data2_wide_pass, aes(version, accessibility,
                                              fill = version))
H6accessibility_boxplot <- H6accessibility_boxplot + geom_boxplot() + theme_classic() + theme(
  legend.position = "none",
  panel.grid.major = element_blank(),
  panel.grid.minor = element_blank(),
  panel.background = element_blank(),
  axis.title = element_text(face = "bold"),
  axis.text = element_text(face = "bold"),
  legend.title = element_text(face = "bold"))+
  labs(x = "Guideline Version", y = "Accessibility Score") +
  scale_fill_brewer(palette = "Blues")
H6accessibility_boxplot

# For Faerber
describeBy(data2_long_pass_faerber$accessibility,data2_long_pass_faerber$version)

equiv.test(accessibility~version, data = data2_long_pass_faerber, eps = 0.2, 
           alternative = "greater")

# For Barth
describeBy(data2_long_pass_barth$accessibility,data2_long_pass_barth$version)

equiv.test(accessibility~version, data = data2_long_pass_barth, eps = 0.2, 
           alternative = "greater")

# Post Hoc Tests Accessibility
equiv.test(accessibility~version, data = data2_wide_pass1, eps = 0.2, 
           alternative = "greater")
equiv.test(accessibility~version, data = data2_wide_pass2, eps = 0.2, 
           alternative = "greater")
equiv.test(accessibility~version, data = data2_wide_pass3, eps = 0.2, 
           alternative = "greater")
equiv.test(accessibility~version, data = data2_wide_pass4, eps = 0.2, 
           alternative = "greater")
equiv.test(accessibility~version, data = data2_wide_pass5, eps = 0.2, 
           alternative = "greater")
```

### Understanding

```{r}
describeBy(data2_wide_pass$understanding,data2_wide_pass$version)

equiv.test(understanding~version, data = data2_wide_pass, eps = 0.2, 
           alternative = "greater")

H6understanding_bar <- ggplot(data2_wide_pass, aes(version,
                                                   understanding)) +
  stat_summary(fun = mean, geom = "bar", fill = "White",
               colour = "Black") + stat_summary(fun.data = 
                                                  mean_cl_normal,
                                                geom = "pointrange") +
  labs(x = "Guideline Version", y = "Understanding Score")
H6understanding_bar

H6understanding_boxplot <- ggplot(data2_wide_pass, aes(version, understanding,
                                              fill = version))
H6understanding_boxplot <- H6understanding_boxplot + geom_boxplot() + theme_classic() + theme(
  legend.position = "none",
  panel.grid.major = element_blank(),
  panel.grid.minor = element_blank(),
  panel.background = element_blank(),
  axis.title = element_text(face = "bold"),
  axis.text = element_text(face = "bold"),
  legend.title = element_text(face = "bold"))+
  labs(x = "Guideline Version", y = "Understanding Score") +
  scale_fill_brewer(palette = "Blues")
H6understanding_boxplot

# For Faerber
describeBy(data2_long_pass_faerber$understanding,data2_long_pass_faerber$version)

equiv.test(understanding~version, data = data2_long_pass_faerber, eps = 0.2, 
           alternative = "greater")

# For Barth
describeBy(data2_long_pass_barth$understanding,data2_long_pass_barth$version)

equiv.test(understanding~version, data = data2_long_pass_barth, eps = 0.2, 
           alternative = "greater")

# Post Hoc Tests Understanding
equiv.test(understanding~version, data = data2_wide_pass1, eps = 0.2, 
           alternative = "greater")
equiv.test(understanding~version, data = data2_wide_pass2, eps = 0.2, 
           alternative = "greater")
equiv.test(understanding~version, data = data2_wide_pass3, eps = 0.2, 
           alternative = "greater")
equiv.test(understanding~version, data = data2_wide_pass4, eps = 0.2, 
           alternative = "greater")
equiv.test(understanding~version, data = data2_wide_pass5, eps = 0.2, 
           alternative = "greater")
```

### Empowerment

```{r}
describeBy(data2_wide_pass$empowerment,data2_wide_pass$version)

equiv.test(empowerment~version, data = data2_wide_pass, eps = 0.2, 
           alternative = "greater")

H6empowerment_bar <- ggplot(data2_wide_pass, aes(version,
                                                   empowerment)) +
  stat_summary(fun = mean, geom = "bar", fill = "White",
               colour = "Black") + stat_summary(fun.data = 
                                                  mean_cl_normal,
                                                geom = "pointrange") +
  labs(x = "Guideline Version", y = "Empowerment Score")
H6empowerment_bar

H6empowerment_boxplot <- ggplot(data2_wide_pass, aes(version, empowerment,
                                              fill = version))
H6empowerment_boxplot <- H6empowerment_boxplot + geom_boxplot() + theme_classic() + theme(
  legend.position = "none",
  panel.grid.major = element_blank(),
  panel.grid.minor = element_blank(),
  panel.background = element_blank(),
  axis.title = element_text(face = "bold"),
  axis.text = element_text(face = "bold"),
  legend.title = element_text(face = "bold"))+
  labs(x = "Guideline Version", y = "Empowerment Score") +
  scale_fill_brewer(palette = "Blues")
H6empowerment_boxplot

# For Faerber
describeBy(data2_long_pass_faerber$empowerment,data2_long_pass_faerber$version)

equiv.test(empowerment~version, data = data2_long_pass_faerber, eps = 0.2, 
           alternative = "greater")

# For Barth
describeBy(data2_long_pass_barth$empowerment,data2_long_pass_barth$version)

equiv.test(empowerment~version, data = data2_long_pass_barth, eps = 0.2, 
           alternative = "greater")

# Post Hoc Tests Empowerment
equiv.test(empowerment~version, data = data2_wide_pass1, eps = 0.2, 
           alternative = "greater")
equiv.test(empowerment~version, data = data2_wide_pass2, eps = 0.2, 
           alternative = "greater")
equiv.test(empowerment~version, data = data2_wide_pass3, eps = 0.2, 
           alternative = "greater")
equiv.test(empowerment~version, data = data2_wide_pass4, eps = 0.2, 
           alternative = "greater")
equiv.test(empowerment~version, data = data2_wide_pass5, eps = 0.2, 
           alternative = "greater")
```

### Overall plot

```{r}
complete_boxplot <- ggarrange(H1_boxplot, H2_boxplot, H3_boxplot, H4_boxplot,
                            H5_boxplot, H6ue_boxplot, nrow = 2)
complete_boxplot

ggsave("complete_boxplot.png", plot = complete_boxplot, width = 25, height = 15,
       units = "cm", scale = 1.5, dpi = 600)

ggsave("complete_boxplot.jpeg", plot = complete_boxplot, width = 25, height = 15,
       units = "cm", scale = 1.5, dpi = 600)

ggsave("complete_boxplot.pdf", plot = complete_boxplot, width = 25, height = 15,
       units = "cm", scale = 1.5, dpi = 600)

ggsave("complete_boxplot.tiff", plot = complete_boxplot, width = 25, height = 15,
       units = "cm", scale = 1.5, dpi = 600)
ggsave("complete_boxplot.tiff", plot = complete_boxplot, width = 25, height = 15,
       units = "cm", scale = 1.5, dpi = 300)
``` 

## RQ1

```{r}
describeBy(data2_wide_pass$s_funding,data2_wide_pass$version)

wilcox.test(s_funding~version, data = data2_wide_pass, exact = FALSE,
            confint = TRUE)
```

### RQ1 Mixed Model

```{r}
data2_long_pass$version <- relevel(data2_long_pass$version, ref = "old guideline")

set.seed(288659)

funding_null_pass <- clm(as.factor(s_funding) ~ 1,
                    data = data2_long_pass,
                    link = "logit")

funding_model1_pass <- clmm(as.factor(s_funding) ~ 1 + (1|id),
                       data = data2_long_pass)
anova(funding_null_pass,funding_model1_pass)

funding_model2_pass <- clmm(as.factor(s_funding) ~ version + (1|id),
                            data = data2_long_pass)
anova(funding_model1_pass,funding_model2_pass)

funding_model3_pass <- clmm(as.factor(s_funding) ~ version + summary + (1|id),
                            data = data2_long_pass)
anova(funding_model2_pass,funding_model3_pass)

funding_model4_pass <- clmm(as.factor(s_funding) ~ version + summary + 
                              text_order + (1|id), data = data2_long_pass)
anova(funding_model3_pass,funding_model4_pass)

funding_model5_pass <- clmm(as.factor(s_funding) ~ version + summary + 
                              text_order + s_age + (1|id), data = 
                              data2_long_pass)
anova(funding_model3_pass,funding_model5_pass)

funding_model6_pass <- clmm(as.factor(s_funding) ~ version + summary + 
                              text_order + s_age + s_sex + (1|id), data = 
                              data2_long_pass)
anova(funding_model5_pass,funding_model6_pass)

funding_model7_pass <- clmm(as.factor(s_funding) ~ version + summary + 
                              text_order + s_age + s_sex + s_school + (1|id),
                            data = data2_long_pass)
anova(funding_model6_pass,funding_model7_pass)

funding_model8_pass <- clmm(as.factor(s_funding) ~ version + summary + 
                              text_order + s_age + s_sex + s_school + 
                              as.factor(s_interest)+ (1|id), data = 
                              data2_long_pass)
anova(funding_model6_pass,funding_model8_pass)

funding_model9_pass <- clmm(as.factor(s_funding) ~ version*summary + 
                              text_order + s_age + s_sex + s_school + 
                              as.factor(s_interest)+ (1|id), data = 
                              data2_long_pass)
anova(funding_model8_pass,funding_model9_pass)

summary(funding_model8_pass)
exp(coef(funding_model8_pass))
exp(confint(funding_model8_pass))

nagelkerke(fit = funding_model8_pass, null = funding_null_pass)
```

## RQ2

```{r}
describeBy(data2_wide_pass$s_coi,data2_wide_pass$version)

wilcox.test(s_coi~version, data = data2_wide_pass, exact = FALSE,
            confint = TRUE)
```

### RQ2 Mixed Model

```{r}
set.seed(288659)

coi_null_pass <- clm(as.factor(s_coi) ~ 1, data = data2_long_pass,
                     link = "logit")

coi_model1_pass <- clmm(as.factor(s_coi) ~ 1 + (1|id), data = data2_long_pass)
anova(coi_null_pass, coi_model1_pass)

coi_model2_pass <- clmm(as.factor(s_coi) ~  version + (1|id), 
                        data = data2_long_pass)
anova(coi_model1_pass, coi_model2_pass)

coi_model3_pass <- clmm(as.factor(s_coi) ~  version + summary + (1|id),
                   data = data2_long_pass)
anova(coi_model1_pass, coi_model3_pass)

coi_model4_pass <- clmm(as.factor(s_coi) ~  version + summary + text_order + 
                          (1|id), data = data2_long_pass)
anova(coi_model3_pass, coi_model4_pass)

coi_model5_pass <- clmm(as.factor(s_coi) ~  version + summary + text_order + 
                          s_age + (1|id), data = data2_long_pass)
anova(coi_model3_pass, coi_model5_pass)

coi_model6_pass <- clmm(as.factor(s_coi) ~  version + summary + text_order + 
                          s_age + s_sex + (1|id), data = data2_long_pass)
anova(coi_model5_pass, coi_model6_pass)

coi_model7_pass <- clmm(as.factor(s_coi) ~  version + summary + 
                     text_order + s_age + s_sex + s_school + (1|id),
                   data = data2_long_pass)
anova(coi_model5_pass, coi_model7_pass)

coi_model8_pass <- clmm(as.factor(s_coi) ~  version + summary + text_order + 
                          s_age + s_sex + s_school +  as.factor(s_interest) + 
                          (1|id), data = data2_long_pass)
anova(coi_model7_pass, coi_model8_pass)

summary(coi_model8_pass)
exp(coef(coi_model8_pass))
exp(confint(coi_model8_pass))

nagelkerke(fit = coi_model8_pass, null = coi_null_pass)
```

## RQ3

```{r}
psych::describeBy(data2_wide_pass$s_METI_exp,data2_wide_pass$METI_target)
psych::describeBy(data2_wide_pass$s_METI_exp,data2_wide_pass$condition)

psych::describeBy(data2_wide_pass$s_METI_int,data2_wide_pass$METI_target)
psych::describeBy(data2_wide_pass$s_METI_int,data2_wide_pass$condition)

psych::describeBy(data2_wide_pass$s_METI_ben,data2_wide_pass$METI_target)
psych::describeBy(data2_wide_pass$s_METI_ben,data2_wide_pass$condition)

data2_wide_pass$version <- relevel(data2_wide_pass$version, ref = "old guideline")
```

### RQ3 Expertise

```{r}
expMETIModel_pass <- lm(s_METI_exp ~ version + summary2 +  
                          METI_target + s_sex + s_age + s_school + s_interest, 
                        data = data2_wide_pass)
summary(expMETIModel_pass)

dwt(expMETIModel_pass)

vif(expMETIModel_pass)
1/vif(expMETIModel_pass)
mean(vif(expMETIModel_pass))
```

### RQ3 Integrity

```{r}
intMETIModel_pass <- lm(s_METI_int ~ version + summary2 +  
                          METI_target + s_sex + s_age + s_school +
                          s_interest, data = data2_wide_pass)
summary(intMETIModel_pass)

dwt(intMETIModel_pass)

vif(intMETIModel_pass)
1/vif(intMETIModel_pass)
mean(vif(intMETIModel_pass))
```

### RQ3 Benevolence

```{r}
benMETIModel_pass <- lm(s_METI_ben ~ version + summary2 +  
                          METI_target + s_sex + s_age + s_school +
                          s_interest, data = data2_wide_pass)
summary(benMETIModel_pass)

dwt(benMETIModel_pass)

vif(benMETIModel_pass)
1/vif(benMETIModel_pass)
mean(vif(benMETIModel_pass))
```

# Session Info

```{r}
sessionInfo()
```
